# Supplementary material for: Widespread parainflammation in human cancer
Source: Genome Biol. 2016 Jul 8;17:145. doi: 10.1186/s13059-016-0995-z (PMC4937599; doi:10.1186/s13059-016-0995-z)
Supplement: Additional file 1: — List of 840 inflammatory response genes based on three manually curated databases: inflammatory response gene lists curated by Ingenuity, InnateDB innate immunity genes, and the Immunogenetic Related Information Source (IRIS). (XLSX 74 kb) [file 13059_2016_995_MOESM1_ESM.xlsx]

## Sheet: Sheet1
Gene Symbol	Entrez ID	Inflammatory response (IPA)	InnateDB	IRIS
A2M	2	1	0	1
ABCA1	19	0	1	1
ABCF1	23	1	0	1
ABCG1	9619	0	1	1
ABL1	25	0	1	1
ACE	1636	1	0	0
ACHE	43	1	1	0
ADA	100	1	0	1
ADAM10	102	1	1	0
ADAM17	6868	1	0	1
ADAM8	101	1	0	1
ADAR	103	0	1	1
ADIPOQ	9370	1	1	1
ADORA1	134	1	0	1
ADORA2A	135	1	0	1
ADORA3	140	1	0	1
ADRB2	154	1	1	0
ADRBK1	156	1	1	0
AGER	177	1	1	1
AHR	196	1	1	1
AHSG	197	1	1	1
AICDA	57379	0	1	1
AIF1	199	1	0	1
AIM2	9447	0	1	1
AIMP1	9255	1	1	1
AIRE	326	0	1	1
AKT1	207	1	1	0
ALOX15	246	1	0	1
ALOX5AP	241	1	0	1
ANGPT1	284	1	1	0
ANO6	196527	1	1	0
ANXA1	301	1	1	0
ANXA2	302	1	1	0
AOX1	316	1	0	1
APCS	325	1	1	0
APOA1	335	1	1	0
APOH	350	1	1	1
APP	351	1	1	1
AQP9	366	1	0	1
ARF6	382	0	1	1
ATF3	467	1	1	0
ATF4	468	0	1	1
ATG7	10533	1	0	0
ATM	472	1	0	1
AVP	551	1	1	0
AXL	558	1	1	1
AZU1	566	1	0	1
BAG4	9530	1	0	1
BCL10	8915	0	1	1
BCL2	596	0	1	1
BCL2A1	597	1	1	1
BCL2L1	598	0	1	1
BCL3	602	0	1	1
BCL6	604	1	0	1
BDKRB1	623	1	0	1
BDKRB2	624	0	1	1
BID	637	1	1	0
BIRC2	329	1	1	1
BIRC3	330	1	1	1
BIRC5	332	0	1	1
BLNK	29760	1	0	1
BPI	671	1	1	1
BST2	684	0	1	1
BTK	695	0	1	1
BTN3A1	11119	0	1	1
BTN3A2	11118	0	1	1
BTN3A3	10384	0	1	1
C1QA	712	0	1	1
C1QB	713	0	1	1
C1QBP	708	1	1	1
C1QC	714	0	1	1
C1QTNF3	114899	1	1	1
C1R	715	0	1	1
C1S	716	0	1	1
C2	717	0	1	1
C3	718	1	1	1
C3AR1	719	1	0	1
C4A	720	0	1	1
C4BPA	722	0	1	1
C4BPB	725	0	1	1
C5	727	1	1	1
C5AR1	728	1	1	1
C6	729	1	1	1
C7	730	0	1	1
C8A	731	0	1	1
C8B	732	0	1	1
C8G	733	0	1	1
C9	735	0	1	1
CALCA	796	1	1	0
CAMK1D	57118	1	0	1
CAMP	820	1	1	1
CASP1	834	1	1	1
CASP10	843	0	1	1
CASP3	836	1	0	1
CASP4	837	1	1	0
CASP6	839	0	1	1
CASP7	840	0	1	1
CASP8	841	1	1	1
CAV1	857	1	1	0
CBL	867	0	1	1
CCBP2	1238	0	1	1
CCDC88A	55704	1	1	0
CCL1	6346	1	1	1
CCL11	6356	1	0	1
CCL13	6357	1	0	1
CCL17	6361	1	1	1
CCL19	6363	1	0	1
CCL2	6347	1	1	1
CCL20	6364	1	0	1
CCL21	6366	1	0	1
CCL22	6367	1	0	1
CCL24	6369	1	0	1
CCL25	6370	1	0	1
CCL26	10344	1	0	1
CCL27	10850	1	0	1
CCL28	56477	1	0	1
CCL3	6348	1	0	1
CCL5	6352	1	1	0
CCL7	6354	1	0	1
CCL8	6355	1	0	1
CCND1	595	1	0	1
CCR1	1230	1	0	1
CCR2	729230	1	1	1
CCR3	1232	1	1	1
CCR4	1233	1	1	1
CCR5	1234	1	0	1
CCR6	1235	1	1	1
CCR7	1236	1	1	1
CCRL2	9034	1	0	1
CD14	929	1	1	1
CD151	977	1	0	1
CD163	9332	1	0	1
CD180	4064	0	1	1
CD1D	912	1	1	1
CD200	4345	1	1	1
CD200R1	131450	0	0	1
CD209	30835	0	1	1
CD22	933	0	1	1
CD27	939	0	1	1
CD274	29126	1	1	1
CD276	80381	1	0	1
CD28	940	1	1	1
CD300E	342510	0	1	1
CD300LF	146722	0	1	1
CD36	948	1	1	1
CD37	951	0	1	1
CD38	952	1	0	1
CD4	920	1	1	1
CD40	958	1	1	1
CD40LG	959	1	0	1
CD44	960	1	0	1
CD46	4179	0	1	1
CD47	961	1	0	1
CD53	963	0	1	1
CD5L	922	0	1	1
CD63	967	1	1	1
CD69	969	1	0	1
CD74	972	1	0	1
CD81	975	0	0	1
CD86	942	0	1	1
CD8A	925	0	1	1
CD9	928	1	0	1
CD97	976	0	1	1
CDC42	998	1	1	0
CEACAM1	634	0	1	1
CEACAM6	4680	1	0	1
CEBPB	1051	1	1	1
CEBPD	1052	1	1	1
CEBPE	1053	1	1	0
CFB	629	0	1	1
CFH	3075	1	1	1
CFLAR	8837	0	1	1
CFTR	1080	1	1	1
CHGA	1113	1	1	0
CHUK	1147	1	1	1
CIITA	4261	1	0	1
CISH	1154	0	1	1
CKLF	51192	1	0	1
CLEC1B	51266	0	1	1
CLEC4A	50856	1	1	1
CLEC4C	170482	0	1	1
CLEC4E	26253	1	1	1
CLEC4M	10332	1	1	0
CLEC5A	23601	1	1	1
CLEC7A	64581	1	1	1
CMA1	1215	0	1	1
CMKLR1	1240	1	0	1
CNR2	1269	1	0	1
CNTF	1270	1	0	1
COCH	1690	0	0	1
CPB2	1361	1	0	1
CR1	1378	1	1	1
CR1L	1379	1	0	1
CR2	1380	0	1	1
CRH	1392	1	0	1
CRP	1401	1	1	1
CSF1	1435	1	1	1
CSF1R	1436	1	1	1
CSF2	1437	1	0	1
CSF2RA	1438	1	0	1
CSF2RB	1439	0	1	1
CSF3	1440	1	0	1
CSF3R	1441	1	0	1
CSK	1445	0	1	1
CTLA4	1493	0	1	1
CTNNB1	1499	0	1	1
CTSB	1508	1	1	0
CTSG	1511	1	1	1
CTSH	1512	0	1	1
CTSL1	1514	0	1	1
CTSS	1520	1	1	1
CX3CL1	6376	1	0	1
CX3CR1	1524	1	0	1
CXCL1	2919	1	0	1
CXCL10	3627	1	1	1
CXCL11	6373	1	1	1
CXCL12	6387	1	1	1
CXCL13	10563	1	0	1
CXCL14	9547	1	1	1
CXCL16	58191	1	0	1
CXCL2	2920	1	1	1
CXCL3	2921	1	0	1
CXCL5	6374	1	0	1
CXCL6	6372	1	0	1
CXCL9	4283	1	1	1
CXCR1	3577	1	0	1
CXCR2	3579	1	1	1
CXCR3	2833	1	1	1
CXCR4	7852	1	1	1
CXCR5	643	1	0	1
CXCR6	10663	0	0	1
CYBA	1535	1	1	0
CYBB	1536	1	1	0
CYLD	1540	1	1	0
CYSLTR1	10800	1	0	1
DAXX	1616	0	0	1
DDIT3	1649	1	1	0
DEFA4	1669	0	1	1
DEFA5	1670	0	1	1
DEFA6	1671	0	1	1
DEFB1	1672	1	1	1
DMBT1	1755	0	1	1
DPP4	1803	1	0	1
EDN1	1906	1	1	1
EGFR	1956	1	1	0
EGR1	1958	1	1	1
EIF2AK2	5610	0	1	1
ELANE	1991	1	1	1
ELF4	2000	1	1	0
ELMO1	9844	1	1	1
EPO	2056	1	0	1
EPOR	2057	0	1	1
EPX	8288	1	0	1
ERAP1	51752	0	1	1
ERBB2	2064	1	1	1
ERN1	2081	1	1	0
ETS1	2113	1	1	1
F11	2160	0	1	1
F11R	50848	1	0	1
F12	2161	1	1	1
F2	2147	1	0	1
F2R	2149	1	1	1
F2RL1	2150	1	1	1
F2RL2	2151	0	1	1
F2RL3	9002	0	1	1
F7	2155	1	0	1
FADD	8772	0	1	1
FASLG	356	1	0	1
FCAR	2204	1	0	1
FCER1G	2207	1	1	1
FCGR1A	2209	1	1	1
FCGR2A	2212	1	1	1
FCGR2B	2213	1	0	1
FCN1	2219	0	1	1
FCN2	2220	0	1	1
FCN3	8547	0	1	1
FER	2241	1	0	0
FFAR2	2867	0	1	1
FGG	2266	1	0	1
FKBP1A	2280	1	0	1
FN1	2335	1	0	1
FOXO3	2309	1	1	0
FOXP3	50943	1	0	1
FPR1	2357	1	0	1
FPR2	2358	1	0	1
GATA3	2625	1	1	1
GBP1	2633	0	0	1
GBP2	2634	0	1	1
GC	2638	1	0	1
GJA1	2697	1	1	0
GLI1	2735	1	1	0
GNAI2	2771	1	1	0
GNAI3	2773	1	1	0
GNLY	10578	1	0	1
GPSM1	26086	1	1	0
GRN	2896	1	1	0
GZMM	3004	0	1	1
HAMP	57817	0	1	1
HAVCR2	84868	1	1	1
HCK	3055	1	1	1
HLA-A	3105	1	0	1
HLA-DMB	3109	0	0	1
HLA-DQA1	3117	0	0	1
HLA-DQB1	3119	0	1	1
HLA-E	3133	0	0	1
HLA-G	3135	1	0	1
HMGB1	3146	1	1	0
HMGB2	3148	0	1	1
HMOX1	3162	1	1	0
HNF4A	3172	1	0	1
HOXA9	3205	1	1	0
HP	3240	1	0	1
HPGDS	27306	1	0	1
HRG	3273	0	1	1
HRH1	3269	1	0	1
HRH3	11255	1	0	1
HRH4	59340	1	1	1
HSF1	3297	0	1	1
HSP90B1	7184	0	1	1
HSPA1A	3303	0	1	1
HSPA1B	3304	0	0	1
HSPD1	3329	1	1	1
ICAM1	3383	1	1	1
IDO1	3620	1	1	1
IER3	8870	1	0	1
IFI16	3428	0	1	1
IFI27	3429	0	1	1
IFI6	2537	0	1	1
IFIT1	3434	0	1	1
IFIT2	3433	0	1	1
IFIT3	3437	0	1	1
IFITM1	8519	0	1	1
IFITM2	10581	0	1	1
IFITM3	10410	0	1	1
IFNA1	3439	0	1	1
IFNA10	3446	1	1	1
IFNA14	3448	1	1	1
IFNA16	3449	1	1	1
IFNA17	3451	1	1	1
IFNA2	3440	1	1	1
IFNA21	3452	1	1	1
IFNA4	3441	1	1	1
IFNA5	3442	1	1	1
IFNA6	3443	1	1	1
IFNA7	3444	1	1	1
IFNA8	3445	1	1	1
IFNAR1	3454	1	1	1
IFNAR2	3455	0	1	1
IFNB1	3456	1	1	1
IFNE	338376	1	1	1
IFNG	3458	1	1	1
IFNGR1	3459	0	1	1
IFNGR2	3460	0	1	1
IFNK	56832	1	1	1
IFNW1	3467	1	1	1
IGF1	3479	1	1	0
IK	3550	0	0	1
IKBKB	3551	1	1	1
IKBKE	9641	0	1	1
IKBKG	8517	1	1	1
IL10	3586	1	1	1
IL10RA	3587	1	0	1
IL10RB	3588	1	0	1
IL11	3589	1	0	1
IL12A	3592	0	1	1
IL12B	3593	1	1	1
IL12RB1	3594	1	0	1
IL13	3596	1	1	1
IL13RA1	3597	0	1	1
IL15	3600	1	1	1
IL16	3603	1	0	1
IL17A	3605	1	1	1
IL17B	27190	1	0	1
IL17C	27189	0	1	1
IL17F	112744	0	1	1
IL17RA	23765	1	0	1
IL17RB	55540	1	0	1
IL17RE	132014	0	1	1
IL18	3606	1	1	1
IL18R1	8809	0	1	1
IL18RAP	8807	1	0	1
IL19	29949	1	1	1
IL1A	3552	1	1	1
IL1B	3553	1	1	1
IL1R1	3554	1	1	1
IL1R2	7850	0	1	1
IL1RAP	3556	0	1	1
IL1RAPL1	11141	0	1	1
IL1RL1	9173	1	1	1
IL1RL2	8808	1	1	1
IL1RN	3557	1	0	1
IL2	3558	1	1	1
IL20	50604	1	0	1
IL20RA	53832	0	0	1
IL21	59067	1	1	1
IL22	50616	1	1	1
IL22RA2	116379	1	1	1
IL23A	51561	1	1	1
IL24	11009	1	0	1
IL25	64806	1	1	1
IL26	55801	1	0	1
IL27	246778	1	1	1
IL28A	282616	0	1	1
IL28B	282617	0	1	1
IL28RA	163702	0	0	1
IL29	282618	0	1	1
IL2RA	3559	1	0	1
IL2RB	3560	0	1	1
IL2RG	3561	0	1	1
IL3	3562	1	0	1
IL31	386653	1	1	0
IL33	90865	1	1	0
IL4	3565	1	1	1
IL4R	3566	1	1	1
IL5	3567	1	0	1
IL6	3569	1	1	1
IL6R	3570	1	0	1
IL6ST	3572	1	1	1
IL7	3574	1	0	1
IL8	3576	0	1	1
IL9	3578	1	1	1
ILF3	3609	0	1	1
INPP5D	3635	1	1	1
IRAK1	3654	1	1	1
IRAK1BP1	134728	0	1	1
IRAK2	3656	1	1	1
IRAK3	11213	1	1	1
IRAK4	51135	0	1	1
IRF1	3659	0	1	1
IRF2	3660	0	1	1
IRF3	3661	0	1	1
IRF4	3662	0	1	1
IRF5	3663	0	1	1
IRF6	3664	1	1	1
IRF7	3665	0	1	1
IRF8	3394	0	1	1
IRF9	10379	0	1	1
ISG15	9636	1	1	1
ITCH	83737	0	1	1
ITGA1	3672	1	0	1
ITGA2	3673	1	0	1
ITGA3	3675	0	1	1
ITGA4	3676	1	0	1
ITGA5	3678	1	0	1
ITGAL	3683	1	0	1
ITGAM	3684	1	1	1
ITGAV	3685	1	1	1
ITGAX	3687	0	1	1
ITGB1	3688	1	1	1
ITGB2	3689	1	1	1
ITGB3	3690	1	1	1
ITGB7	3695	1	0	1
JAK1	3716	0	1	1
JAK2	3717	1	1	1
JAK3	3718	0	1	1
JAM3	83700	1	1	0
JUN	3725	0	1	1
KDR	3791	1	0	0
KIR3DL2	3812	0	1	1
KIT	3815	1	1	1
KITLG	4254	1	1	0
KLF4	9314	1	0	0
KLKB1	3818	1	0	1
KLRC2	3822	0	1	1
KLRG1	10219	1	1	1
KLRK1	22914	0	1	1
KNG1	3827	1	0	1
KPNA1	3836	0	1	1
KRT16	3868	1	0	0
LAIR1	3903	0	1	1
LAT	27040	1	1	1
LBP	3929	1	1	1
LCN2	3934	1	1	0
LEP	3952	1	1	1
LGALS1	3956	1	1	1
LGALS3	3958	1	1	1
LGALS3BP	3959	1	0	1
LGALS4	3960	0	1	1
LGALS8	3964	0	1	1
LGALS9	3965	1	1	1
LGMN	5641	0	1	1
LIF	3976	1	0	1
LILRA2	11027	1	1	1
LILRA4	23547	0	1	1
LILRB3	11025	1	1	1
LILRB4	11006	1	0	1
LITAF	9516	1	0	1
LRP1	4035	1	0	1
LRRK2	120892	1	1	0
LST1	7940	0	1	1
LTA	4049	1	0	1
LTB4R	1241	1	1	1
LTBR	4055	0	1	1
LTF	4057	1	0	1
LUM	4060	1	0	0
LY6G6E	79136	0	0	1
LY75	4065	1	0	1
LY86	9450	0	1	1
LY9	4063	0	1	1
LY96	23643	1	1	1
LYN	4067	1	1	1
LYZ	4069	1	0	1
MAFB	9935	0	1	1
MAP2K1	5604	1	1	1
MAP2K2	5605	1	1	1
MAP2K3	5606	1	1	1
MAP2K4	6416	0	1	1
MAP2K6	5608	0	1	1
MAP2K7	5609	0	1	1
MAP3K1	4214	0	1	1
MAP3K14	9020	0	1	1
MAP3K3	4215	0	1	1
MAP3K4	4216	0	1	1
MAP3K5	4217	0	1	1
MAP3K7	6885	0	1	1
MAP3K8	1326	0	1	1
MAPK1	5594	0	1	1
MAPK14	1432	1	1	1
MAPK3	5595	0	1	1
MAPK8	5599	1	1	1
MAPK9	5601	1	1	0
MAPKAPK2	9261	1	1	1
MARCO	8685	1	1	1
MASP1	5648	0	1	1
MASP2	10747	0	1	1
MAVS	57506	1	1	0
MBL2	4153	0	1	1
MCL1	4170	1	0	1
MEFV	4210	1	1	1
MFGE8	4240	1	0	0
MICA	4276	1	1	1
MIF	4282	1	1	1
MMP7	4316	1	1	0
MMP9	4318	1	1	1
MOG	4340	1	0	1
MPO	4353	1	0	1
MS4A2	2206	1	1	1
MS4A8B	83661	0	1	1
MSR1	4481	1	1	1
MST1	4485	1	0	1
MST1R	4486	1	1	1
MTA1	9112	1	1	0
MUC1	4582	1	1	1
MUC5B	727897	1	0	1
MVK	4598	1	0	1
MX1	4599	0	1	1
MX2	4600	0	1	1
MYD88	4615	1	1	1
NAIP	4671	1	1	0
NCF1	653361	1	1	1
NCKAP1L	3071	1	1	0
NFAT5	10725	0	1	1
NFATC2	4773	1	1	1
NFATC3	4775	1	1	1
NFATC4	4776	1	1	0
NFE2L2	4780	1	1	0
NFIL3	4783	1	1	1
NFKB1	4790	1	1	1
NFKB2	4791	1	1	1
NFKBIA	4792	0	1	1
NFKBIB	4793	1	1	1
NFKBIE	4794	0	1	1
NFKBIZ	64332	1	1	1
NGF	4803	1	0	1
NINJ1	4814	1	0	1
NKIRAS1	28512	0	1	1
NLRC4	58484	1	1	1
NLRP1	22861	0	1	1
NLRP12	91662	1	1	1
NLRP2	55655	0	1	1
NLRP3	114548	1	1	1
NLRP6	171389	1	1	1
NLRP9	338321	0	1	1
NLRX1	79671	1	1	0
NOD1	10392	1	1	1
NOD2	64127	1	1	1
NOS1	4842	1	0	1
NOS2	4843	1	1	1
NOTCH1	4851	1	1	1
NOX1	27035	1	1	0
NOX4	50507	1	1	0
NR1H3	10062	1	1	0
NR3C1	2908	0	1	1
NT5E	4907	1	0	1
NTN1	9423	1	1	0
OAS1	4938	0	1	1
OAS2	4939	0	1	1
OAS3	4940	0	1	1
OLR1	4973	1	0	1
OPRD1	4985	1	0	1
OPRM1	4988	1	0	1
ORM1	5004	1	0	1
OSM	5008	1	0	1
P2RX7	5027	1	1	0
PADI4	23569	0	1	1
PDCD1	5133	1	1	1
PDCD1LG2	80380	0	1	1
PDGFB	5155	1	1	1
PELI1	57162	1	1	0
PF4	5196	1	0	1
PGLYRP1	8993	1	1	1
PGLYRP2	114770	1	1	1
PGLYRP3	114771	0	1	1
PGLYRP4	57115	0	1	1
PIGR	5284	1	0	1
PIK3AP1	118788	1	1	0
PIK3CA	5290	1	1	0
PIK3CB	5291	1	1	0
PIK3CG	5294	1	1	0
PLA2G2A	5320	1	0	1
PLA2G2D	26279	1	0	1
PLA2G4A	5321	1	1	1
PLAT	5327	1	0	1
PLAU	5328	1	0	1
PLAUR	5329	1	1	1
PLCG2	5336	1	1	0
PLEC	5339	1	1	0
PLG	5340	1	1	1
PML	5371	0	1	1
PPARD	5467	1	0	1
PPARG	5468	1	1	1
PPBP	5473	1	0	1
PPIA	5478	1	1	0
PPIB	5479	1	0	1
PRDM1	639	1	0	0
PREX1	57580	1	0	1
PRF1	5551	1	0	1
PRG2	5553	1	0	1
PRG3	10394	1	0	1
PRKCA	5578	1	1	0
PRKCD	5580	1	1	1
PRKCE	5581	1	1	0
PRKRA	8575	0	1	1
PRNP	5621	1	0	1
PROC	5624	1	0	1
PROCR	10544	1	1	1
PROS1	5627	1	1	1
PRTN3	5657	1	1	1
PSMA1	5682	0	0	1
PSMA7	5688	0	1	1
PSMB8	5696	0	0	1
PSMB9	5698	0	0	1
PSMD9	5715	0	0	1
PTAFR	5724	1	1	1
PTEN	5728	1	1	0
PTGER4	5734	1	1	1
PTGES	9536	1	1	1
PTGS1	5742	1	0	1
PTGS2	5743	1	1	1
PTK2	5747	0	1	1
PTK2B	2185	1	1	1
PTN	5764	1	0	1
PTPN11	5781	1	1	0
PTPN2	5771	1	1	0
PTPN6	5777	1	1	1
PTPRC	5788	1	1	1
PTPRJ	5795	1	0	1
PTX3	5806	1	1	1
PYCARD	29108	1	1	1
RAC1	5879	1	1	0
RAC2	5880	1	1	1
RAG1	5896	1	1	1
RARRES2	5919	1	1	0
REG3A	5068	1	0	1
REL	5966	1	1	1
RELA	5970	1	1	1
RELB	5971	0	1	1
RETNLB	84666	1	1	0
RGS1	5996	1	0	1
RIPK1	8737	0	1	1
RIPK2	8767	1	1	1
RIPK3	11035	1	1	0
RNASE2	6036	1	0	0
RNASE7	84659	0	1	1
RNASEL	6041	1	1	0
RORA	6095	1	1	0
RPS19	6223	1	1	0
S100A12	6283	1	1	1
S100A8	6279	1	1	1
S100A9	6280	1	1	1
S1PR1	1901	1	0	0
SAMHD1	25939	0	1	1
SARM1	23098	0	1	1
SCARB1	949	1	1	1
SCARF1	8578	0	1	1
SDC4	6385	1	1	0
SELE	6401	1	1	1
SELL	6402	1	0	1
SELP	6403	1	0	1
SELPLG	6404	1	0	1
SEMA3A	10371	0	1	1
SEMA7A	8482	1	0	1
SERPINA3	12	1	0	1
SERPINB2	5055	0	0	1
SERPINB9	5272	0	1	1
SERPINC1	462	1	0	1
SERPINE1	5054	1	1	1
SERPING1	710	1	1	1
SFTPA1	653509	1	1	1
SFTPA2	729238	0	1	1
SFTPD	6441	1	1	1
SH2D1A	4068	0	1	1
SHARPIN	81858	1	1	0
SIGIRR	59307	1	1	1
SIGLEC1	6614	0	1	1
SIGLEC10	89790	0	1	1
SIGLEC11	114132	0	1	1
SIGLEC5	8778	0	1	1
SIGLEC6	946	0	1	1
SIGLEC7	27036	0	1	1
SIGLEC8	27181	0	1	1
SIGLEC9	27180	1	1	1
SIRPA	140885	1	1	0
SIRT1	23411	1	1	0
SIVA1	10572	0	1	1
SLAMF1	6504	0	1	1
SLAMF6	114836	0	1	1
SLAMF7	57823	0	1	1
SLAMF8	56833	0	1	1
SLC11A1	6556	1	0	1
SLPI	6590	1	0	1
SMAD3	4088	1	1	0
SMAD7	4092	1	1	0
SNCA	6622	1	1	0
SOCS1	8651	1	1	1
SOCS2	8835	0	1	1
SOCS3	9021	1	1	1
SPHK1	8877	1	1	0
SPI1	6688	1	1	0
SPIB	6689	0	0	1
SPON2	10417	1	1	0
SPP1	6696	1	1	1
SRC	6714	1	1	1
SSX7	280658	0	0	1
STAP1	26228	1	0	1
STAT1	6772	1	1	1
STAT2	6773	0	1	1
STAT3	6774	1	1	1
STAT4	6775	1	1	1
STAT5A	6776	1	1	1
STAT5B	6777	1	1	1
STAT6	6778	1	1	1
SYK	6850	1	1	1
TAC1	6863	1	0	1
TACR1	6869	1	0	1
TANK	10010	0	1	1
TAP2	6891	0	0	1
TBK1	29110	1	1	1
TBX21	30009	0	0	1
TBXAS1	6916	1	0	1
TCF4	6925	0	1	1
TGFB1	7040	1	1	1
THBD	7056	1	0	1
THBS1	7057	1	1	1
TIAM1	7074	1	0	1
TICAM1	148022	1	1	0
TICAM2	353376	1	1	1
TIRAP	114609	1	1	1
TLR1	7096	1	1	1
TLR10	81793	1	1	1
TLR2	7097	1	1	1
TLR3	7098	1	1	1
TLR4	7099	1	1	1
TLR5	7100	1	1	1
TLR6	10333	1	1	1
TLR7	51284	1	1	1
TLR8	51311	1	1	1
TLR9	54106	1	1	1
TNC	3371	1	0	1
TNF	7124	1	1	1
TNFAIP3	7128	1	1	1
TNFAIP6	7130	1	0	1
TNFAIP8L2	79626	1	1	0
TNFRSF12A	51330	1	1	0
TNFRSF13B	23495	0	0	1
TNFRSF13C	115650	0	0	1
TNFRSF14	8764	1	0	1
TNFRSF18	8784	0	1	1
TNFRSF1A	7132	1	1	1
TNFRSF1B	7133	1	1	1
TNFRSF4	7293	1	0	1
TNFRSF6B	8771	1	0	1
TNFRSF9	3604	1	1	1
TNFSF10	8743	0	1	1
TNFSF11	8600	1	1	1
TNFSF12	8742	1	0	1
TNFSF14	8740	1	0	1
TNFSF4	7292	1	0	1
TNFSF9	8744	0	1	1
TNIP1	10318	1	1	0
TOLLIP	54472	1	1	1
TP53	7157	1	1	0
TP73	7161	1	1	0
TPST1	8460	1	1	0
TRADD	8717	1	1	0
TRAF1	7185	0	1	1
TRAF2	7186	0	1	1
TRAF3	7187	1	1	1
TRAF5	7188	0	1	1
TRAF6	7189	0	1	1
TRAIP	10293	0	1	1
TRAT1	50852	0	1	1
TREM1	54210	1	1	1
TREM2	54209	1	1	1
TREML2	79865	1	1	0
TRIM14	9830	0	1	1
TRIM22	10346	0	1	1
TRIM32	22954	0	1	1
TRIM38	10475	0	1	1
TRPM2	7226	1	1	0
TRPV2	51393	1	1	0
TSC1	7248	1	1	0
TSC22D3	1831	0	1	1
TSLP	85480	1	0	1
TYRO3	7301	1	1	0
TYROBP	7305	1	1	1
UBD	10537	0	1	1
UBE2N	7334	1	1	0
ULBP1	80329	1	0	1
VAV1	7409	1	1	1
VAV3	10451	1	1	1
VCAM1	7412	1	0	1
VDR	7421	0	1	1
VEGFA	7422	1	1	1
VEGFC	7424	1	1	0
VIPR1	7433	1	0	1
VKORC1	79001	0	0	1
VTCN1	79679	1	0	1
WAS	7454	1	1	1
WNT3A	89780	1	1	1
XBP1	7494	1	1	1
XCL1	6375	1	0	1
XCR1	2829	1	0	1
XDH	7498	0	1	1
XIAP	331	1	1	1
YARS	8565	1	0	1
YBX1	4904	0	0	1
ZBP1	81030	1	1	0
ZBTB16	7704	1	1	0
ZFPM1	161882	0	1	1
