# Supplementary material for: Widespread parainflammation in human cancer
Source: Genome Biol. 2016 Jul 8;17:145. doi: 10.1186/s13059-016-0995-z (PMC4937599; doi:10.1186/s13059-016-0995-z)
Supplement: Additional file 2: — Results from differential expression analyses of CKIα-deficient and CKIα-p53-deficient gut epithelium versus wild-type gut epithelium. Raw RNA-seq counts were obtained from Pribluda et al. [6]. Each set has two replicates. The analysis was performed using the DESeq2 package for R. (XLSX 4406 kb) [file 13059_2016_995_MOESM2_ESM.xlsx]

## Sheet: Sheet1
	CKIa deficient vs. WT						CKIa DKO vs. WT
gene_symbol	baseMean	log2FoldChange	lfcSE	stat	pvalue	padj	baseMean	log2FoldChange	lfcSE	stat	pvalue	padj
mt-Co1	802173	0.526714	0.0498636	10.5631	4.42e-26	7.67e-25	785126	1.12814	0.0512242	22.0236	1.71e-107	4.15e-106
Reg3b	249451	-1.58828	0.184103	-8.62708	6.29e-18	7.78e-17	186001	-0.750628	0.0641269	-11.7054	1.2e-31	9.04e-31
mt-Cytb	431929	0.684181	0.053183	12.8647	7.12e-38	1.79e-36	424913	1.31296	0.0223899	58.6405	0	0
mt-Nd1	297605	0.218153	0.111717	1.95272	0.0508527	0.106373	281583	0.873647	0.0236617	36.9224	2.02e-298	1.44e-296
Reg3g	146257	-1.89731	0.0452617	-41.9186	0	0	104688	-0.983616	0.0228939	-42.9641	0	0
mt-Nd5	175121	0.254686	0.0527101	4.83182	1.35e-06	7.04e-06	156791	1.16313	0.0218973	53.1174	0	0
Anpep	140099	0.201556	0.0493554	4.08377	4.43e-05	0.000187561	118578	1.35485	0.0243788	55.5748	0	0
mt-Nd4	153235	0.750798	0.0535436	14.0222	1.14e-44	3.36e-43	148902	1.46858	0.0226521	64.832	0	0
Muc13	89470.1	-0.673929	0.0513508	-13.124	2.4e-39	6.3e-38	64473.2	0.632429	0.0218934	28.8867	1.75e-183	7.47e-182
mt-Nd2	140636	0.56459	0.125636	4.49384	7e-06	3.34e-05	132266	1.38376	0.0227909	60.7157	0	0
2210415F13Rik	75017.9	-0.889825	0.0517621	-17.1907	3.12e-66	1.4e-64	62242.3	-0.114103	0.0248306	-4.59525	4.32e-06	1.12e-05
Atp1a1	91121.4	-0.240227	0.045966	-5.2262	1.73e-07	1e-06	76783.5	0.699184	0.0258712	27.0256	7.39e-161	2.71e-159
Fabp2	129665	0.754058	0.0526999	14.3085	1.94e-46	5.9e-45	122606	1.62569	0.0644306	25.2317	1.8e-140	5.66e-139
Apoa1	150498	1.19129	0.0520264	22.8977	4.9e-116	4.34e-114	145764	2.16071	0.0217269	99.4486	0	0
Pigr	108990	0.408325	0.0447116	9.1324	6.7e-20	9.16e-19	89925.1	1.88044	0.0229846	81.8131	0	0
Apob	103364	0.210035	0.0481837	4.35905	1.31e-05	5.97e-05	86771.1	1.41178	0.0228617	61.7529	0	0
Dmbt1	62424.1	-1.35322	0.0464801	-29.114	2.39e-186	3.77e-184	53427.5	-0.745975	0.0226998	-32.8627	7.51e-237	4.18e-235
Aldob	71523.8	-0.341097	0.0445487	-7.65673	1.91e-14	1.94e-13	47525.4	1.62439	0.0237796	68.3102	0	0
Lgals4	74950.8	0.0901013	0.0463864	1.94241	0.052088	0.108612	71293.9	0.685885	0.0221001	31.0354	1.8e-211	8.89e-210
Krt20	71945.4	0.0786079	0.0444825	1.76717	0.0772003	0.150652	56286.3	1.56072	0.0230617	67.6759	0	0
Actb	69875.1	0.191623	0.0466001	4.11207	3.92e-05	0.000167421	68481.1	0.699603	0.0280055	24.9809	9.86e-138	3.04e-136
AI747448	58480.5	-0.381082	0.0467157	-8.15747	3.42e-16	3.85e-15	41040	1.24899	0.0253065	49.3547	0	0
mt-Nd6	78891.5	0.304865	0.165356	1.84369	0.0652287	0.131448	67832.8	1.45381	0.022894	63.502	0	0
Dstn	47272.4	-0.973646	0.0472419	-20.6098	2.24e-94	1.58e-92	31856.8	0.401344	0.0279627	14.3528	1.02e-46	1.06e-45
mt-Rnr2	80646.6	0.574313	0.0606385	9.47109	2.77e-21	4.03e-20	69373.3	1.92347	0.0257876	74.5891	0	0
Vil1	64213	0.229687	0.0455498	5.04254	4.59e-07	2.53e-06	52727.7	1.56787	0.0241135	65.0206	0	0
mt-Rnr1	60271.8	-0.252222	0.14714	-1.71417	0.0864978	0.165123	42915.8	1.42013	0.0252484	56.2463	0	0
Acsl5	52925.9	-0.13493	0.0458185	-2.94489	0.00323073	0.0094944	40379.5	1.29605	0.0251308	51.5722	0	0
Plac8	38081.7	-0.885256	0.166243	-5.32509	1.01e-07	5.99e-07	25868.9	0.484398	0.0615173	7.87417	3.43e-15	1.51e-14
Calm1	48315.4	-0.447965	0.0467547	-9.58119	9.59e-22	1.43e-20	40100.6	0.463073	0.0259896	17.8177	5.15e-71	8.07e-70
Gpx2	29205.1	-2.30051	0.160657	-14.3194	1.66e-46	5.06e-45	20542.4	-1.46482	0.0301201	-48.6325	0	0
Rbp2	59745.5	0.356016	0.0501379	7.10074	1.24e-12	1.11e-11	55757	1.11704	0.0238257	46.8836	0	0
Cdh17	48376.1	-0.244847	0.0459515	-5.32837	9.91e-08	5.89e-07	40948.5	0.675647	0.0254704	26.5267	4.77e-155	1.69e-153
Atp5b	50354.6	-0.0428142	0.0488487	-0.876465	0.380777	0.529318	48160.3	0.500597	0.0245309	20.4068	1.45e-92	3.1e-91
P4hb	57162.2	0.31534	0.0448718	7.02758	2.1e-12	1.84e-11	54419.5	0.973542	0.0229936	42.3397	0	0
Ckmt1	43748.1	-0.33005	0.0492865	-6.69656	2.13e-11	1.73e-10	30226.2	1.42994	0.0248218	57.6084	0	0
Mttp	56003.6	0.35033	0.0445238	7.86837	3.59e-15	3.82e-14	46589	1.71428	0.0231244	74.1329	0	0
Apoa4	83074.1	1.36839	0.0621693	22.0107	2.27e-107	1.84e-105	94643	1.36339	0.0557817	24.4415	6.19e-132	1.85e-130
Sis	66583.8	0.868074	0.0444277	19.539	5.12e-85	3.17e-83	55309.1	2.94356	0.0268151	109.773	0	0
Epcam	44725.9	-0.0916925	0.0455004	-2.0152	0.0438834	0.0938457	43544.1	0.381026	0.0237541	16.0405	6.66e-58	8.44e-57
Atp1b1	42666.5	-0.25281	0.0461303	-5.48034	4.25e-08	2.62e-07	35968.4	0.679528	0.0247318	27.4758	3.41e-166	1.3e-164
Atp5a1	42605.9	-0.11108	0.0493623	-2.25029	0.0244303	0.0567142	39131.3	0.557641	0.0243186	22.9307	2.3e-116	6.11e-115
Fabp1	47633	0.462797	0.17057	2.71323	0.00666302	0.0181242	43390	1.40477	0.0307383	45.7011	0	0
Cdhr2	43521.9	0.0463192	0.0453116	1.02224	0.306669	0.449759	34219	1.47191	0.0262706	56.0287	0	0
Krt8	41014.1	-0.00438358	0.0478721	-0.0915685	0.927041	0.957188	41294.5	0.37182	0.0286605	12.9733	1.73e-38	1.54e-37
Cdhr5	37968.7	-0.257168	0.0518061	-4.96405	6.9e-07	3.72e-06	28110.3	1.22061	0.0299366	40.773	0	0
Anxa2	33747.6	-0.480979	0.0460164	-10.4523	1.43e-25	2.43e-24	34442.9	-0.201509	0.0242019	-8.32619	8.35e-17	3.92e-16
H2-K1	37367.3	-0.0125132	0.0453377	-0.276	0.782548	0.85934	30968.4	1.10941	0.0254659	43.5645	0	0
Mgam	39405.4	0.325778	0.0585732	5.5619	2.67e-08	1.68e-07	32621.3	1.69904	0.0289486	58.6916	0	0
B2m	40267.2	-0.00742012	0.122525	-0.0605603	0.951709	0.973342	33331.6	1.12276	0.0250184	44.8772	0	0
Apoc2	27474.6	-1.08168	0.0515167	-20.9966	7.04e-98	5.15e-96	19332	0.105127	0.028266	3.71922	0.00019984	0.000447111
Eef2	34654.1	-0.0928116	0.0457139	-2.03027	0.0423289	0.0909523	42375.5	-0.288421	0.02844	-10.1414	3.62e-24	2.21e-23
Slc5a1	47876	0.897324	0.0472053	19.009	1.44e-80	8.35e-79	42666.6	2.29628	0.0248669	92.3432	0	0
Myo1a	37514.5	0.376693	0.0520155	7.24194	4.42e-13	4.08e-12	31191.7	1.76846	0.0255534	69.2065	0	0
Ace2	38448.3	0.434781	0.0460213	9.44737	3.47e-21	5.02e-20	34592.7	1.4118	0.0299146	47.1943	0	0
Cd74	39114.7	0.439595	0.0461433	9.52674	1.62e-21	2.39e-20	30688.3	2.33583	0.0269914	86.5397	0	0
Krt19	28878.9	-0.235241	0.0468107	-5.02537	5.02e-07	2.75e-06	31777	-0.145454	0.0280002	-5.19474	2.05e-07	5.89e-07
Cs	27807.3	-0.326331	0.0462646	-7.05357	1.74e-12	1.54e-11	22453.7	0.736593	0.026352	27.9521	6.22e-172	2.46e-170
Tmsb4x	24390.2	-0.528359	0.0640701	-8.24659	1.63e-16	1.87e-15	24031	-0.158559	0.0603569	-2.62703	0.00861349	0.0157651
Pls1	33649.3	0.228288	0.0508103	4.49295	7.02e-06	3.35e-05	25836.1	1.99358	0.026519	75.1758	0	0
Eef1a1	24284.4	-0.450559	0.0531372	-8.47916	2.27e-17	2.72e-16	28524.6	-0.530121	0.0257658	-20.5746	4.64e-94	1.01e-92
Gda	30154.1	0.115036	0.0462572	2.48688	0.0128869	0.032403	22856.2	1.82826	0.0290622	62.9086	0	0
Tmbim6	32959.6	0.430923	0.0464643	9.27428	1.79e-20	2.51e-19	30623.1	1.24352	0.0258282	48.1458	0	0
Mep1b	29030.5	0.236762	0.0466904	5.0709	3.96e-07	2.2e-06	23220.2	1.73841	0.0267277	65.0415	0	0
Hnf4a	23847.5	-0.368645	0.0471263	-7.82249	5.18e-15	5.45e-14	23144.1	0.0663121	0.0272395	2.43441	0.0149161	0.0262569
Cdh1	24347.3	-0.323654	0.0475424	-6.80769	9.92e-12	8.28e-11	25878.4	-0.142928	0.0257702	-5.54626	2.92e-08	8.84e-08
Slc25a3	24833.7	-0.185194	0.0466393	-3.97078	7.16e-05	0.000293814	21545.5	0.666571	0.0268693	24.8079	7.37e-136	2.24e-134
Dhcr24	15667.9	-2.38764	0.0499637	-47.7874	0	0	7752.59	-0.780275	0.0386556	-20.1853	1.32e-90	2.71e-89
Mdh1	27086.8	0.0761935	0.0461748	1.65011	0.0989202	0.185056	22062.7	1.3392	0.0278289	48.1225	0	0
Anxa4	30124.6	0.381701	0.0472764	8.07382	6.81e-16	7.49e-15	29657.9	0.917445	0.0273017	33.604	1.47e-247	8.47e-246
H2-D1	22710.8	-0.380273	0.048874	-7.78069	7.21e-15	7.51e-14	22801.2	-0.0449286	0.0280784	-1.60011	0.109574	0.160308
Serpinb1a	24876.2	-0.0534843	0.0499698	-1.07033	0.28447	0.425197	22211.3	0.738352	0.0289116	25.5382	7.42e-144	2.4e-142
Fth1	25870.2	-0.0741843	0.051273	-1.44685	0.147939	0.256128	23388.3	0.662787	0.0280163	23.6572	9.95e-124	2.77e-122
Ezr	26253.6	0.0322771	0.0469419	0.687598	0.491706	0.631754	25576.6	0.52719	0.0259094	20.3475	4.89e-92	1.03e-90
Cyp4f14	28038.9	0.183525	0.0495551	3.70345	0.000212689	0.000803778	21266.3	1.9779	0.0281032	70.3799	0	0
Lgals3	20816	-0.569936	0.0505569	-11.2732	1.78e-29	3.47e-28	14227.8	1.01924	0.0298995	34.0889	1.08e-254	6.45e-253
St3gal4	21788.1	-0.387181	0.0476871	-8.1192	4.69e-16	5.23e-15	10883.8	6.18704	0.0617893	100.131	0	0
Muc3	22426.3	-0.309681	0.0504235	-6.14161	8.17e-10	5.91e-09	20136.9	0.3804	0.0278193	13.6739	1.45e-42	1.39e-41
Ctnnd1	19030.6	-0.669534	0.0504589	-13.2689	3.51e-40	9.47e-39	17700.7	-0.162146	0.0285248	-5.68436	1.31e-08	4.08e-08
Ccnd2	13376.7	-2.46915	0.0570993	-43.243	0	0	6502.67	-0.849642	0.0395057	-21.5068	1.34e-102	3.12e-101
Actn4	21506.2	-0.16258	0.0507691	-3.20234	0.00136314	0.00439169	20026.8	0.44435	0.0299467	14.838	8.32e-50	9.09e-49
Cps1	19740.6	-0.449798	0.0493783	-9.10922	8.3e-20	1.13e-18	16896	0.357492	0.0293093	12.1972	3.22e-34	2.59e-33
Ldha	23034.9	0.123137	0.058111	2.119	0.0340901	0.0753936	22589.6	0.61426	0.0264042	23.2637	1.03e-119	2.8e-118
Slc6a8	22355.3	-0.0630705	0.0470689	-1.33996	0.180258	0.299687	19123.2	0.895305	0.0301013	29.7431	2.13e-194	9.84e-193
Ceacam1	18656.8	-0.737438	0.0495596	-14.8798	4.46e-50	1.47e-48	19502.8	-0.538353	0.0282193	-19.0775	3.89e-81	7.07e-80
Sepp1	63912.8	2.1504	0.0516654	41.6217	0	0	69246.5	2.58692	0.0279279	92.6285	0	0
Rfk	24781.1	0.168991	0.0552257	3.06	0.00221336	0.00678486	20548.4	1.40603	0.0308203	45.6203	0	0
Ctnnb1	21273.9	-0.121075	0.0470401	-2.57386	0.010057	0.0260634	22063.5	0.146687	0.0262448	5.58918	2.28e-08	6.96e-08
Hsp90ab1	19191.2	-0.331539	0.0525135	-6.31341	2.73e-10	2.05e-09	28605.8	-0.970226	0.0252078	-38.4891	0	0
Mdh2	26338.2	0.496636	0.0474453	10.4675	1.22e-25	2.08e-24	24523.9	1.32755	0.0270027	49.1634	0	0
Txn1	19223.8	-0.313235	0.0477772	-6.55616	5.52e-11	4.37e-10	17254.7	0.377439	0.0281427	13.4116	5.17e-41	4.8e-40
Myo15b	28646.8	0.770373	0.0460546	16.7274	8.28e-63	3.42e-61	25746.2	1.9831	0.02927	67.752	0	0
Ogdh	22443.8	0.140935	0.0478525	2.9452	0.00322747	0.00948659	18245.2	1.46286	0.0278062	52.6092	0	0
Itm2b	19637.6	-0.256411	0.0554103	-4.6275	3.7e-06	1.84e-05	15045.5	1.06307	0.0303461	35.0314	7.48e-269	4.79e-267
Myh14	21576.6	0.310261	0.058702	5.28535	1.25e-07	7.37e-07	18884.5	1.36033	0.0327209	41.5739	0	0
Eif4g2	17955.4	-0.280532	0.050185	-5.58996	2.27e-08	1.43e-07	22197.2	-0.492381	0.0294337	-16.7285	8.13e-63	1.11e-61
Lgals9	15129.6	-0.866783	0.0496931	-17.4427	3.91e-68	1.81e-66	16929.4	-0.830868	0.0291227	-28.5299	4.99e-179	2.06e-177
Bsg	17535.3	-0.297506	0.0482483	-6.16615	7e-10	5.08e-09	14410.6	0.711672	0.0299814	23.7371	1.49e-124	4.21e-123
Calr	17673.8	-0.193649	0.051853	-3.73458	0.000188029	0.000717279	17563.5	0.196455	0.0278514	7.05369	1.74e-12	6.71e-12
Pdia3	17688.4	-0.283047	0.0482282	-5.86891	4.39e-09	2.96e-08	17838.6	0.0504131	0.0301262	1.6734	0.0942494	0.140303
Cyb5b	19657.2	0.0664318	0.0473273	1.40367	0.160418	0.272946	18079.2	0.78431	0.0280026	28.0084	1.28e-172	5.11e-171
Xdh	18687.6	-0.0675337	0.0475676	-1.41974	0.155683	0.266642	15029.7	1.15839	0.0307178	37.7108	0	0
Spint2	18026.2	-0.0102343	0.0595426	-0.171883	0.86353	0.915591	17804.1	0.429724	0.0305314	14.0748	5.43e-45	5.45e-44
Dsp	17920.4	-0.200833	0.047809	-4.20075	2.66e-05	0.000116547	16869.6	0.360465	0.0293504	12.2814	1.14e-34	9.27e-34
Tax1bp1	14684.3	-0.899752	0.05021	-17.9198	8.27e-72	4.12e-70	13061.5	-0.313267	0.0307511	-10.1872	2.26e-24	1.39e-23
S100a10	15756.3	-0.523173	0.0493382	-10.6038	2.86e-26	5e-25	13472.4	0.264579	0.0301717	8.76913	1.8e-18	9e-18
Npc1l1	24478.2	0.611143	0.0511716	11.943	7.06e-33	1.55e-31	21001.8	2.01282	0.028972	69.4748	0	0
Hspa5	18590.8	0.101201	0.0554514	1.82504	0.0679946	0.136015	20358.2	0.218168	0.0299552	7.28316	3.26e-13	1.3e-12
Atp5g3	17083.4	0.0134594	0.143719	0.0936509	0.925386	0.956517	16194.4	0.602217	0.0349422	17.2346	1.46e-66	2.13e-65
Slc27a4	24965.2	0.776164	0.0473391	16.3958	2.05e-60	8.15e-59	22378.7	2.01322	0.0275333	73.1194	0	0
Gm14446	10691.1	-2.82587	0.0554203	-50.9899	0	0	4562.85	-1.03278	0.0471447	-21.9067	2.24e-106	5.37e-105
Cldn7	17990.1	0.0649222	0.0599002	1.08384	0.278435	0.418514	18872.8	0.315791	0.0323528	9.76084	1.66e-22	9.6e-22
Prap1	15543.2	-0.308988	0.0613469	-5.03673	4.74e-07	2.6e-06	11999	0.944406	0.0327846	28.8064	1.78e-182	7.56e-181
2210404O07Rik	27639.9	1.01464	0.0465364	21.8032	2.16e-105	1.72e-103	24948	2.42807	0.0278733	87.111	0	0
Enpep	24156.8	0.658014	0.0510753	12.8832	5.6e-38	1.41e-36	21407.6	1.8757	0.0274814	68.2532	0	0
Cltc	16719.2	-0.245221	0.0481403	-5.09387	3.51e-07	1.96e-06	15949.3	0.263884	0.030043	8.78355	1.58e-18	7.94e-18
Cdkn1a	11783.9	-1.45975	0.0565932	-25.7937	1.04e-146	1.21e-144	4844.84	1.48234	0.0440267	33.6691	1.64e-248	9.49e-247
Papss2	12981.4	-1.33353	0.0549455	-24.27	4.06e-130	4.09e-128	8075.89	0.107376	0.0355241	3.02263	0.00250586	0.00493078
Gpa33	16825.9	-0.28443	0.0523674	-5.43142	5.59e-08	3.41e-07	14198.4	0.630742	0.0309818	20.3584	3.91e-92	8.27e-91
Pkm2	13965.9	-0.669355	0.0561911	-11.9121	1.02e-32	2.23e-31	13195.4	-0.204597	0.0323086	-6.3326	2.41e-10	8.27e-10
Rpl4	16050.7	-0.344631	0.0506493	-6.80425	1.02e-11	8.47e-11	20780.6	-0.663234	0.0298697	-22.2042	3.13e-109	7.73e-108
Cyp3a13	17424.3	-0.106269	0.0502439	-2.11506	0.0344246	0.0760694	14697.2	0.889092	0.0320258	27.7618	1.26e-169	4.85e-168
Clec2h	25245.6	0.900854	0.0466852	19.2964	5.76e-83	3.46e-81	24454.8	1.70281	0.027852	61.1379	0	0
Lgals3bp	11622.6	-1.47822	0.0530851	-27.8462	1.2e-170	1.7e-168	9882.39	-0.874497	0.0344186	-25.4077	2.07e-142	6.62e-141
Sprr2a3	10358.2	-2.14756	0.0589941	-36.403	3.82e-290	1.1e-287	7180.31	-1.21262	0.0419847	-28.8823	1.99e-183	8.46e-182
Cybrd1	9104.56	-7.77681	0.131842	-58.986	0	0	2849.54	-5.96304	0.129616	-46.0053	0	0
Myh9	13265.8	-0.751493	0.0530224	-14.1731	1.34e-45	4.03e-44	12865.9	-0.366262	0.032541	-11.2554	2.18e-29	1.54e-28
Emp1	12368.7	-1.01299	0.0541647	-18.702	4.77e-78	2.65e-76	9367.9	-0.0159997	0.0376257	-0.425233	0.670667	0.739853
Akr1a1	16498.8	-0.0262477	0.0486183	-0.539873	0.589284	0.71534	16161.6	0.438255	0.0290265	15.0984	1.66e-51	1.87e-50
Gsr	12073.2	-1.24873	0.0522822	-23.8844	4.44e-126	4.31e-124	11147.7	-0.802159	0.0320615	-25.0194	3.76e-138	1.16e-136
Gnb2l1	15100.8	-0.340249	0.049946	-6.81233	9.6e-12	8.03e-11	20545.6	-0.774522	0.0275881	-28.0745	2.01e-173	8.03e-172
Pgd	12741.1	-0.861905	0.0502937	-17.1374	7.8e-66	3.47e-64	9804.73	0.140561	0.0330252	4.25617	2.08e-05	5.09e-05
Gnb1	17246.4	0.178327	0.0503518	3.54162	0.000397672	0.00142478	16576	0.757985	0.0305542	24.8079	7.37e-136	2.24e-134
Pfn1	15671	0.0173121	0.0569804	0.303825	0.761261	0.845174	16159.6	0.318666	0.0329711	9.66501	4.25e-22	2.42e-21
Aldoa	12539.5	-0.837203	0.05071	-16.5096	3.13e-61	1.26e-59	11939.7	-0.415398	0.0355245	-11.6933	1.38e-31	1.04e-30
Ctsb	14213.2	-0.378446	0.0493191	-7.67342	1.67e-14	1.71e-13	13783.9	0.0572056	0.0295988	1.9327	0.0532733	0.084159
Slc6a19	17233.2	0.309104	0.0550937	5.6105	2.02e-08	1.28e-07	16578.7	0.921973	0.0313013	29.4548	1.09e-190	4.95e-189
Dak	11900.2	-0.826198	0.057229	-14.4367	3.04e-47	9.42e-46	6744.29	1.38596	0.0403391	34.3576	1.08e-258	6.68e-257
Itfg3	12983.8	-0.664585	0.0507083	-13.106	3.04e-39	7.98e-38	8796.32	0.88719	0.0383048	23.1613	1.12e-118	3.01e-117
Sdha	15027.7	0.0209008	0.0581173	0.359631	0.719123	0.814248	12974.5	0.980517	0.0306334	32.0081	8.41e-225	4.41e-223
Aco2	14776.6	-0.209767	0.0507615	-4.1324	3.59e-05	0.000154151	11860	0.937931	0.0328152	28.5822	1.12e-179	4.67e-178
Ces2e	23110.7	1.02314	0.0501045	20.4201	1.11e-92	7.68e-91	20601.1	2.56773	0.0307625	83.4693	0	0
Mlec	13525.5	-0.275879	0.0575554	-4.79328	1.64e-06	8.48e-06	13474.8	0.0951391	0.030181	3.15228	0.00161999	0.00326926
App	13170.1	-0.58036	0.0519343	-11.1749	5.41e-29	1.03e-27	11536	0.116472	0.0369115	3.15545	0.00160248	0.00323842
Rnf213	10263.9	-1.48394	0.0519012	-28.5917	8.51e-180	1.29e-177	9548.06	-1.07648	0.0342208	-31.4568	3.39e-217	1.71e-215
Dpp4	19604.6	0.611276	0.0520267	11.7493	7.12e-32	1.53e-30	16798.1	2.02247	0.0310286	65.1808	0	0
Gsto1	12887.8	-0.584847	0.0538419	-10.8623	1.74e-27	3.19e-26	10249.3	0.41714	0.0328456	12.7	5.91e-37	5.07e-36
Ahcyl2	12828.2	-0.421391	0.0516099	-8.16493	3.22e-16	3.63e-15	10596.8	0.516368	0.0339853	15.1939	3.88e-52	4.42e-51
Plxnb2	12150.4	-0.657485	0.0510399	-12.8818	5.7e-38	1.44e-36	10430	0.0802051	0.0370544	2.16452	0.0304242	0.050644
Slc9a3r1	17770.6	0.498607	0.0502421	9.92409	3.27e-23	5.16e-22	15541.5	1.67664	0.0321523	52.1467	0	0
Ctnna1	14436.4	-0.0827697	0.0518207	-1.59723	0.110214	0.202561	14393.5	0.312905	0.0292675	10.6912	1.12e-26	7.37e-26
Rab1	12124	-0.5759	0.0501377	-11.4864	1.54e-30	3.15e-29	10319.8	0.210033	0.0367609	5.71348	1.11e-08	3.45e-08
Mpp1	12617.6	-0.415034	0.0499362	-8.31128	9.47e-17	1.1e-15	8800.5	1.21347	0.0364743	33.2692	1.08e-242	6.13e-241
Plcb3	15307.5	0.11346	0.0507422	2.23601	0.0253512	0.058551	13790.1	0.9321	0.0320078	29.1211	1.94e-186	8.44e-185
Duox2	15405.3	0.14239	0.0507015	2.80841	0.00497874	0.013976	12241.9	1.59257	0.0328768	48.4404	0	0
Canx	14050.1	-0.000494231	0.0500201	-0.00988065	0.992117	0.995267	13609.2	0.507884	0.0324471	15.6527	3.19e-55	3.86e-54
Ccng1	8587.8	-2.49832	0.0628299	-39.7632	0	0	2242.24	0.905523	0.0661659	13.6856	1.24e-42	1.19e-41
Ucp2	11334.7	-0.815324	0.0543549	-15	7.34e-51	2.46e-49	11145.6	-0.471734	0.0701136	-6.72815	1.72e-11	6.27e-11
Lap3	14152.5	0.0173647	0.0493314	0.352001	0.724837	0.818955	12039.3	1.03868	0.0317556	32.7086	1.18e-234	6.47e-233
Surf4	14293.4	0.0518413	0.0489287	1.05953	0.289359	0.430347	13693.1	0.611272	0.0296624	20.6077	2.34e-94	5.1e-93
Rnf128	13011.7	-0.158516	0.0504648	-3.14112	0.00168302	0.00531281	11662.3	0.583199	0.0359004	16.2449	2.43e-59	3.14e-58
Lasp1	13460.4	-0.0785138	0.0498709	-1.57434	0.115409	0.21008	10937.6	1.09297	0.0335696	32.5584	1.59e-232	8.67e-231
Prr13	10761.7	-0.647403	0.0568452	-11.3889	4.75e-30	9.5e-29	8497.35	0.354487	0.037608	9.42584	4.27e-21	2.35e-20
Heph	11056.7	-0.599811	0.0556814	-10.7722	4.66e-27	8.29e-26	7760.76	0.854532	0.0421888	20.2549	3.21e-91	6.71e-90
Rrbp1	13628.9	0.213936	0.0662529	3.22908	0.00124189	0.00402735	13992.7	0.556446	0.0300404	18.5232	1.34e-76	2.28e-75
Cox4i1	13084.7	0.020088	0.0556526	0.360954	0.718134	0.813652	11589.2	0.87242	0.0332961	26.2019	2.53e-151	8.72e-150
Dbi	11591.2	-0.397282	0.0539764	-7.3603	1.83e-13	1.74e-12	8654.14	0.940095	0.0383102	24.539	5.67e-133	1.7e-131
Lgals2	14186.5	0.42635	0.169612	2.51368	0.0119479	0.0303608	15425.1	0.593453	0.0667212	8.89451	5.87e-19	3e-18
Gna11	14122	0.185275	0.049769	3.72271	0.000197099	0.000749345	12136.1	1.25255	0.0324755	38.5691	0	0
Lamp1	12815.4	-0.137778	0.0496093	-2.77726	0.00548189	0.0152127	11836.5	0.503345	0.031069	16.2009	4.97e-59	6.4e-58
Fat1	11756.3	-0.502056	0.0574511	-8.73883	2.36e-18	2.98e-17	9372.23	0.525809	0.0361132	14.56	5.04e-48	5.34e-47
Iqgap2	14084.8	0.0633043	0.0562003	1.12641	0.259994	0.39703	10744.7	1.6771	0.0336424	49.8506	0	0
Uqcrc1	12200.4	-0.189234	0.0509962	-3.71075	0.000206645	0.000783565	10860.3	0.567303	0.0344529	16.466	6.44e-61	8.58e-60
Lpcat3	11454.2	-0.459761	0.0509082	-9.03118	1.7e-19	2.26e-18	8841.36	0.707181	0.0346633	20.4014	1.62e-92	3.46e-91
Flnb	11186.8	-0.560663	0.0522889	-10.7224	7.99e-27	1.41e-25	10839.2	-0.149481	0.0334369	-4.47052	7.8e-06	1.98e-05
Pklr	9591.87	-0.935425	0.0567225	-16.4913	4.24e-61	1.71e-59	5268.07	1.29521	0.0416364	31.1077	1.9e-212	9.44e-211
Slc25a5	12847.5	-0.0275256	0.0507073	-0.542833	0.587244	0.71372	12178.9	0.550618	0.0333792	16.4958	3.93e-61	5.26e-60
Skp1a	8780.98	-1.43475	0.0536259	-26.7548	1.09e-157	1.42e-155	6114.74	-0.344906	0.0423677	-8.1408	3.93e-16	1.8e-15
Slc39a14	8260.5	-1.82988	0.054433	-33.617	9.47e-248	2.26e-245	4889.92	-0.459501	0.0430216	-10.6807	1.25e-26	8.24e-26
Prdx1	14682.4	0.307431	0.0503342	6.10779	1.01e-09	7.26e-09	13914.6	0.982026	0.033815	29.0411	1.99e-185	8.54e-184
Ctsd	9030.35	-1.15753	0.056063	-20.647	1.04e-94	7.36e-93	5621.66	0.376998	0.0405109	9.3061	1.33e-20	7.21e-20
Hnrnpa2b1	13032	0.245282	0.0672639	3.64655	0.00026578	0.000987637	16833.3	-0.127331	0.0325042	-3.91738	8.95e-05	0.000206844
Neat1	11304.6	0.000951353	0.18484	0.00514691	0.995893	0.997461	10591.2	0.62905	0.0372148	16.9032	4.26e-64	5.96e-63
Slc39a4	9747.4	-1.03492	0.05832	-17.7455	1.87e-70	9.11e-69	6566.73	0.306991	0.039838	7.70597	1.3e-14	5.56e-14
Prdx6	9527.22	-1.02504	0.053132	-19.2923	6.24e-83	3.73e-81	7901.24	-0.280849	0.0361026	-7.77917	7.3e-15	3.17e-14
9130017N09Rik	13440.9	0.109906	0.0532225	2.06503	0.0389202	0.084595	12678.9	0.742204	0.0315447	23.5287	2.08e-122	5.72e-121
Mvp	10984.6	-0.288945	0.0550342	-5.25028	1.52e-07	8.85e-07	10354.6	0.249539	0.0352541	7.07829	1.46e-12	5.65e-12
Cfl1	10704.8	-0.408923	0.0535489	-7.63645	2.23e-14	2.26e-13	10709.4	-0.0667853	0.0335309	-1.99175	0.046398	0.0743016
Acadl	8004.61	-1.85018	0.0549963	-33.6419	4.09e-248	9.94e-246	7082.57	-1.37226	0.03872	-35.4405	4.06e-275	2.65e-273
Plec	16252.8	0.721259	0.0494178	14.5951	3.02e-48	9.59e-47	16230.4	1.28668	0.0330324	38.9522	0	0
Dgat1	16798.9	0.813395	0.0495607	16.4121	1.57e-60	6.26e-59	15456.4	1.89654	0.0301528	62.8978	0	0
Tspan8	12685.4	0.109487	0.0511395	2.14095	0.0322784	0.0719511	13457.1	0.327921	0.0319162	10.2744	9.19e-25	5.74e-24
Gpd1	10820.7	-0.28969	0.0565821	-5.11982	3.06e-07	1.72e-06	8663.12	0.825556	0.0345037	23.9266	1.62e-126	4.65e-125
Taldo1	10662.4	-0.532019	0.0531897	-10.0023	1.49e-23	2.38e-22	8792.52	0.369265	0.0349878	10.5541	4.86e-26	3.15e-25
Tm4sf20	9712.38	-0.812719	0.0518984	-15.6598	2.85e-55	1.02e-53	7293.9	0.284206	0.0373229	7.61479	2.64e-14	1.12e-13
Tm9sf2	11603	-0.207749	0.0510149	-4.07232	4.65e-05	0.000196401	10393.2	0.520279	0.0335775	15.4949	3.76e-54	4.46e-53
Dsg2	10913.9	-0.389636	0.0529189	-7.3629	1.8e-13	1.71e-12	12265.7	-0.359308	0.0332098	-10.8193	2.79e-27	1.87e-26
Acox1	14923.3	0.510076	0.0487408	10.4651	1.25e-25	2.13e-24	13424	1.53204	0.0303992	50.3975	0	0
Idh1	9684.89	-0.702775	0.053203	-13.2093	7.75e-40	2.05e-38	9407.17	-0.315646	0.0340202	-9.2782	1.72e-20	9.34e-20
Uqcrc2	11375.3	-0.151462	0.0511386	-2.96179	0.00305859	0.00906614	10318.5	0.549596	0.0340146	16.1576	1e-58	1.29e-57
Myo6	9716.98	-0.691834	0.0518824	-13.3347	1.46e-40	3.97e-39	7832.55	0.227305	0.0364158	6.24193	4.32e-10	1.46e-09
Ugt2b34	14529.6	0.391354	0.0556923	7.02706	2.11e-12	1.85e-11	13306.8	1.25534	0.0325971	38.5106	0	0
Rps5	10272.6	-0.53065	0.0520458	-10.1958	2.07e-24	3.41e-23	13592.4	-0.883045	0.0317094	-27.848	1.14e-170	4.48e-169
Itga6	9018.64	-1.15581	0.0593685	-19.4685	2.03e-84	1.25e-82	8140.33	-0.646457	0.0358071	-18.0539	7.36e-73	1.19e-71
Scd2	8916.96	-1.09215	0.0547963	-19.9311	2.19e-88	1.42e-86	6275.89	0.0889502	0.0396838	2.24147	0.0249954	0.0423314
Tkt	12709.5	0.210265	0.0507984	4.13921	3.49e-05	0.000150174	12735.8	0.639094	0.0323419	19.7606	6.51e-87	1.27e-85
Adipor2	12404.9	0.157557	0.050376	3.12763	0.00176224	0.00552423	10342.3	1.35887	0.0333539	40.741	0	0
Golm1	9329.34	-0.774625	0.0537061	-14.4234	3.69e-47	1.14e-45	8472.86	-0.22124	0.0366269	-6.04037	1.54e-09	5.04e-09
Tpm1	10228.2	-0.511346	0.0555326	-9.20804	3.32e-20	4.62e-19	9445.94	0.0435055	0.0336164	1.29417	0.195605	0.265999
Eif4g1	9995.59	-0.390233	0.0528171	-7.38838	1.49e-13	1.42e-12	12414.8	-0.606848	0.0312106	-19.4437	3.3e-84	6.22e-83
Cap1	9532.16	-0.542747	0.0532073	-10.2006	1.97e-24	3.25e-23	8875.12	-0.0163369	0.0340105	-0.48035	0.630978	0.70704
Arhgdia	10742.5	-0.197203	0.0508297	-3.87969	0.000104591	0.000417546	11355.1	0.00758416	0.0350911	0.216128	0.828888	0.86931
Pitpna	10833.7	-0.251224	0.0541845	-4.63646	3.54e-06	1.77e-05	9077.54	0.703861	0.0341365	20.619	1.85e-94	4.04e-93
Ddx3x	9762.2	-0.469715	0.0518002	-9.06781	1.21e-19	1.64e-18	11600.3	-0.576894	0.0362623	-15.9089	5.5e-57	6.84e-56
Hdlbp	12371.9	0.184387	0.0510121	3.61456	0.000300853	0.00110651	13882.6	0.226967	0.0298451	7.60484	2.85e-14	1.2e-13
Ywhae	10003.6	-0.31556	0.0538492	-5.86006	4.63e-09	3.12e-08	11583.9	-0.361524	0.0320236	-11.2893	1.48e-29	1.05e-28
Lima1	10298.6	-0.309033	0.0516152	-5.98724	2.13e-09	1.48e-08	9463.65	0.305525	0.0335455	9.10779	8.41e-20	4.44e-19
Fcgbp	58055.2	3.22249	0.0456578	70.5791	0	0	66546.7	3.11699	0.0267757	116.411	0	0
Vdac2	10492.2	-0.149922	0.0528769	-2.8353	0.0045782	0.0129855	9793.25	0.45224	0.0347035	13.0315	8.1e-39	7.25e-38
Hadha	10070.6	-0.400631	0.0527012	-7.60192	2.92e-14	2.92e-13	8323.24	0.542734	0.0348444	15.576	1.06e-54	1.27e-53
Txnrd1	9824.57	-0.31677	0.0557798	-5.67894	1.36e-08	8.73e-08	10271	-0.0891692	0.0337524	-2.64187	0.00824509	0.015138
Abhd2	11192.3	0.00529109	0.0504079	0.104966	0.916403	0.950654	10778.5	0.535224	0.0323201	16.5601	1.35e-61	1.82e-60
Srxn1	10041.8	-0.289413	0.0526714	-5.49469	3.91e-08	2.42e-07	8392.4	0.659947	0.0364417	18.1097	2.67e-73	4.33e-72
Rpl8	10124.3	-0.188477	0.056835	-3.31621	0.000912457	0.00304596	15101.1	-0.851883	0.0316499	-26.9158	1.43e-159	5.2e-158
Slc43a2	13828.1	0.633361	0.0527239	12.0128	3.04e-33	6.78e-32	12110.5	1.91221	0.0317761	60.1775	0	0
Epb4.1l4b	10009.9	-0.486203	0.0588485	-8.26195	1.43e-16	1.65e-15	8896.83	0.1891	0.0340881	5.54738	2.9e-08	8.79e-08
0610010O12Rik	9634.46	-0.695231	0.0656549	-10.5892	3.35e-26	5.82e-25	7956.24	0.146045	0.0372414	3.92158	8.8e-05	0.000203412
Dlst	10616.6	-0.0860519	0.0541275	-1.5898	0.11188	0.204931	9399.19	0.726453	0.0362415	20.0448	2.24e-89	4.56e-88
Rac1	9850.74	-0.46406	0.0553909	-8.3779	5.39e-17	6.35e-16	9092.08	0.101917	0.0375022	2.71762	0.0065754	0.0122572
Clic1	8294.3	-0.952371	0.0556562	-17.1117	1.21e-65	5.37e-64	7748.49	-0.497833	0.0401566	-12.3973	2.7e-35	2.23e-34
Serinc3	14950.7	0.691746	0.0549244	12.5945	2.26e-36	5.51e-35	17706	0.545406	0.0284718	19.156	8.63e-82	1.58e-80
Hsp90b1	11193.3	0.142713	0.0552017	2.5853	0.00972951	0.025331	12397.3	0.225977	0.0327661	6.89667	5.32e-12	2e-11
Lrrc59	10174.8	-0.28961	0.0528547	-5.47937	4.27e-08	2.63e-07	11382.6	-0.246206	0.0324899	-7.57792	3.51e-14	1.47e-13
Wdr1	9628.17	-0.400874	0.0517252	-7.75007	9.18e-15	9.51e-14	9221.69	0.0676386	0.0342774	1.97327	0.0484651	0.0772567
2610507B11Rik	9067.19	-0.636134	0.0532896	-11.9373	7.56e-33	1.66e-31	8512.82	-0.149669	0.0355145	-4.2143	2.51e-05	6.08e-05
Copa	11588.2	0.123236	0.0525682	2.3443	0.0190628	0.0456773	10517.5	0.914415	0.0326863	27.9755	3.23e-172	1.28e-170
Rps3	9028.42	-0.346831	0.0702136	-4.93966	7.83e-07	4.19e-06	12665.9	-0.849074	0.0381036	-22.2833	5.36e-110	1.34e-108
Abp1	18487.7	1.25399	0.0486219	25.7906	1.13e-146	1.3e-144	18837.4	1.88457	0.0281607	66.9221	0	0
Gmds	7348.24	-1.36772	0.0552237	-24.7669	2.04e-135	2.14e-133	5325.07	-0.360656	0.0413427	-8.72356	2.7e-18	1.34e-17
Slc2a5	6889.59	-1.86021	0.0574592	-32.3744	6.29e-230	1.36e-227	2372.19	1.30165	0.0598196	21.7595	5.61e-105	1.33e-103
Gpi1	8561.66	-0.700214	0.0526281	-13.3049	2.17e-40	5.9e-39	6316.16	0.507734	0.0412016	12.3232	6.8e-35	5.57e-34
Pabpc1	8920.61	-0.736123	0.0617875	-11.9138	1e-32	2.19e-31	11084.3	-0.936941	0.0342358	-27.3673	6.73e-165	2.52e-163
Ugdh	9702.12	-0.281983	0.0534326	-5.27736	1.31e-07	7.69e-07	8820.31	0.374206	0.0346583	10.797	3.56e-27	2.37e-26
Aes	10492.5	0.00436702	0.0516839	0.0844948	0.932663	0.96033	9525.57	0.751578	0.0368805	20.3788	2.58e-92	5.47e-91
Atp2a2	8651.58	-0.458076	0.0568123	-8.06297	7.45e-16	8.16e-15	9586.37	-0.392178	0.0343561	-11.4151	3.52e-30	2.54e-29
Cdc42	9944.32	-0.0932943	0.0519374	-1.79628	0.0724495	0.143167	9055.28	0.611324	0.0355529	17.1948	2.91e-66	4.22e-65
Hspa9	8406.14	-0.584927	0.0540528	-10.8214	2.73e-27	4.93e-26	10806.7	-0.86849	0.0340836	-25.4811	3.19e-143	1.03e-141
Sdhd	9509.21	-0.0687478	0.0606671	-1.1332	0.257131	0.393669	8722.81	0.617317	0.0362769	17.0168	6.16e-65	8.77e-64
Coro2a	10611.5	0.0311214	0.053502	0.581686	0.560778	0.692337	10487.8	0.475184	0.0355218	13.3773	8.21e-41	7.6e-40
Csnk1a1	9662.36	-0.179147	0.0525355	-3.41002	0.000649582	0.00223018	9949.96	0.104031	0.0360087	2.88905	0.0038641	0.00743457
Hadh	14353.2	0.878446	0.0495588	17.7253	2.67e-70	1.3e-68	13655.1	1.78213	0.0305914	58.2558	0	0
Spnb2	10161.6	-0.116501	0.0556466	-2.09359	0.0362969	0.0797049	10192	0.254839	0.0340229	7.49023	6.88e-14	2.84e-13
Serpinb6a	11334.7	0.365137	0.0540071	6.76091	1.37e-11	1.13e-10	11261.6	0.859919	0.0328085	26.2103	2.03e-151	7.02e-150
Plekhb2	9761.34	-0.091432	0.0522795	-1.74891	0.0803072	0.1556	8207.09	0.92477	0.0362195	25.5324	8.62e-144	2.79e-142
Rplp0	8056.35	-0.677001	0.0541762	-12.4963	7.82e-36	1.87e-34	10125.8	-0.904689	0.0349497	-25.8855	9.7e-148	3.24e-146
Ghitm	8995.81	-0.317871	0.0523384	-6.07339	1.25e-09	8.87e-09	8369.67	0.255437	0.0348468	7.33029	2.3e-13	9.24e-13
Asah2	17109.3	1.22358	0.049876	24.5324	6.67e-133	6.79e-131	15423.3	2.92756	0.0321718	90.9979	0	0
St14	9705.52	-0.12006	0.0521454	-2.30241	0.0213119	0.0504012	9708.88	0.259579	0.035803	7.2502	4.16e-13	1.65e-12
Ckb	7129.01	-1.48785	0.0624913	-23.8089	2.7e-125	2.6e-123	4372.67	-0.0792405	0.0480237	-1.65003	0.098937	0.14643
Erbb2ip	9680.58	-0.253053	0.0601341	-4.20814	2.57e-05	0.000113144	8580.39	0.496767	0.0356398	13.9386	3.69e-44	3.66e-43
Atp8b1	11121.9	0.324783	0.0513065	6.33025	2.45e-10	1.84e-09	11675	0.601205	0.0323538	18.5822	4.48e-77	7.7e-76
2015-09-05	9484.98	-0.236118	0.0601054	-3.9284	8.55e-05	0.000345574	9292.66	0.190076	0.0388276	4.89538	9.81e-07	2.68e-06
Pfkp	9312.47	-0.0876288	0.0535089	-1.63765	0.101495	0.189157	8346.21	0.678035	0.0372497	18.2024	4.94e-74	8.08e-73
Myo7b	12400.8	0.586504	0.0510368	11.4918	1.45e-30	2.96e-29	12280.7	1.15172	0.0335965	34.281	1.51e-257	9.17e-256
Cmpk1	8127.2	-0.582323	0.0537225	-10.8395	2.24e-27	4.07e-26	6973.76	0.176703	0.0392221	4.50518	6.63e-06	1.69e-05
Cndp2	15956.3	1.29657	0.0604825	21.4372	6.02e-102	4.55e-100	15785.1	2.16707	0.0303898	71.3089	0	0
Mapk13	9196.06	-0.217745	0.0552977	-3.93769	8.23e-05	0.000333497	7883.08	0.665236	0.0369352	18.0109	1.6e-72	2.57e-71
Lpgat1	10064.6	0.126117	0.0511632	2.465	0.0137013	0.0342381	8745.68	1.10834	0.0347129	31.9287	1.07e-223	5.55e-222
Naaladl1	20926.2	1.73975	0.0474875	36.6359	7.67e-294	2.24e-291	19450.4	4.02836	0.0333406	120.824	0	0
Eps8	8204.66	-0.563489	0.0564367	-9.98444	1.78e-23	2.83e-22	6676.01	0.370229	0.0398025	9.30167	1.38e-20	7.51e-20
B4galt6	7234.94	-1.11673	0.0588575	-18.9734	2.83e-80	1.62e-78	6010.89	-0.397911	0.0402917	-9.87576	5.3e-23	3.11e-22
H2-Aa	13673.3	0.94528	0.052054	18.1596	1.08e-73	5.56e-72	12061.2	2.49346	0.0343934	72.4984	0	0
Zg16	47215.4	3.15113	0.0481491	65.4452	0	0	53895.3	3.10783	0.0278283	111.679	0	0
Cyc1	8997.04	0.00297003	0.0632093	0.0469873	0.962523	0.978824	8636.95	0.54459	0.0357607	15.2287	2.28e-52	2.61e-51
Eef1b2	7750.22	-0.526624	0.0572421	-9.19993	3.58e-20	4.96e-19	9471.68	-0.697999	0.0345166	-20.2221	6.26e-91	1.3e-89
Xpnpep1	10393.8	0.167009	0.0575912	2.8999	0.00373282	0.0108229	8765.81	1.31479	0.0356973	36.8317	5.75e-297	4.04e-295
Rnasel	6885.35	-1.05403	0.0554927	-18.994	1.91e-80	1.11e-78	4120.67	0.688797	0.0465716	14.7901	1.7e-49	1.85e-48
Ddb1	8326.11	-0.272704	0.0553661	-4.92546	8.42e-07	4.48e-06	9278.93	-0.218027	0.0344739	-6.32441	2.54e-10	8.71e-10
Gfpt1	9366.75	-0.00345159	0.0523662	-0.0659126	0.947447	0.971184	8117.1	0.927871	0.0358296	25.8968	7.24e-148	2.43e-146
Arf1	8408.46	-0.175761	0.0588264	-2.98779	0.00281	0.00841294	7485.17	0.585484	0.0374575	15.6306	4.5e-55	5.43e-54
Mogat2	9339.2	0.153641	0.05737	2.67807	0.00740472	0.0199085	7437.74	1.60315	0.0391393	40.9603	0	0
4931406C07Rik	7729.41	-0.444296	0.0560394	-7.92827	2.22e-15	2.38e-14	5332.65	1.21013	0.0416868	29.0292	2.82e-185	1.21e-183
Tpi1	9822.61	0.100732	0.0567388	1.77536	0.0758378	0.148525	9243.34	0.739497	0.0373652	19.7911	3.55e-87	7e-86
Slc26a2	7799.43	-0.491741	0.0545105	-9.02103	1.86e-19	2.47e-18	5641.79	0.913647	0.0417304	21.894	2.96e-106	7.07e-105
Arf6	8329.31	-0.218422	0.054511	-4.00694	6.15e-05	0.000254707	7861.08	0.330934	0.0361754	9.14803	5.8e-20	3.08e-19
Plin3	9280.13	0.160251	0.058832	2.72387	0.0064521	0.0176111	8419.34	0.969227	0.0368028	26.3357	7.49e-153	2.6e-151
Mgat4a	10924.4	0.447433	0.0514636	8.69416	3.49e-18	4.37e-17	10694.5	1.02468	0.0322516	31.7714	1.61e-221	8.21e-220
Spint1	9543.34	0.128394	0.0520565	2.46644	0.0136464	0.0341224	8426.53	1.03979	0.0379093	27.4284	1.26e-165	4.76e-164
Sult1b1	10129.1	0.348976	0.0522526	6.67864	2.41e-11	1.96e-10	8246.96	1.84952	0.0379851	48.6906	0	0
Ahnak	10356.4	0.413486	0.0524626	7.88153	3.23e-15	3.44e-14	11075.9	0.631437	0.0333733	18.9204	7.74e-80	1.38e-78
Dsc2	8399.52	-0.260975	0.0547326	-4.76818	1.86e-06	9.54e-06	8505.74	0.0625261	0.0357483	1.74907	0.0802797	0.121786
Alpi	15272.6	1.19704	0.0537958	22.2515	1.09e-109	9.07e-108	16934.1	1.32408	0.0337391	39.2445	0	0
Ada	13005.9	0.901571	0.0506191	17.8109	5.82e-71	2.86e-69	12176.6	1.92554	0.0328166	58.6757	0	0
Cd38	5972.33	-1.65348	0.0583888	-28.3184	2.05e-176	3.06e-174	3409.1	-0.117769	0.0492683	-2.39036	0.0168319	0.0293769
Arf4	8431.92	-0.172341	0.0525536	-3.27934	0.0010405	0.00343232	8191.88	0.29199	0.036885	7.91623	2.45e-15	1.08e-14
Abr	9424.97	0.162375	0.051647	3.14394	0.00166688	0.00527238	8262.88	1.12258	0.0352152	31.8776	5.46e-223	2.82e-221
Agrn	7924.61	-0.369311	0.0537989	-6.86466	6.67e-12	5.64e-11	6693.45	0.50986	0.0406074	12.5558	3.69e-36	3.11e-35
Gng12	9855.47	0.139056	0.0605689	2.29584	0.0216853	0.0511539	8589.42	1.11335	0.0346014	32.1766	3.75e-227	1.99e-225
Crip1	21535.4	1.95238	0.0478076	40.8382	0	0	22502.1	2.68608	0.0303542	88.4911	0	0
Dync1h1	9498.85	0.16586	0.0519785	3.19093	0.00141814	0.0045494	9989.28	0.417952	0.0343919	12.1526	5.56e-34	4.46e-33
Cox6a1	8105.83	-0.164943	0.0566336	-2.91246	0.00358598	0.0104336	7126.09	0.64553	0.0410246	15.7352	8.68e-56	1.06e-54
Tmem45b	6612.01	-0.847737	0.061278	-13.8343	1.58e-43	4.52e-42	4323.92	0.711075	0.0460546	15.4398	8.84e-54	1.04e-52
Gdi2	8923.71	0.00733013	0.0524739	0.139691	0.888904	0.932045	9003.14	0.378047	0.0342771	11.0291	2.77e-28	1.9e-27
Fos	13820.4	1.03708	0.0526436	19.7001	2.15e-86	1.35e-84	14228.7	1.53245	0.0324756	47.1876	0	0
Jup	8042.75	-0.301326	0.0541787	-5.56172	2.67e-08	1.68e-07	7717.84	0.178386	0.04074	4.37865	1.19e-05	2.99e-05
Tm9sf3	9240.39	0.126202	0.0523538	2.41056	0.0159279	0.0391091	10044.2	0.266939	0.0352591	7.57077	3.71e-14	1.55e-13
Fam120a	8490.1	-0.167956	0.0556984	-3.01546	0.00256589	0.0077475	9389.51	-0.0908786	0.033691	-2.69741	0.00698809	0.0129682
Gm1840	6959.27	-0.773772	0.0551693	-14.0254	1.09e-44	3.22e-43	5106.38	0.416206	0.0485517	8.57243	1.01e-17	4.93e-17
Agpat2	7557.69	-0.379001	0.0555267	-6.82556	8.76e-12	7.35e-11	6043.12	0.695686	0.040712	17.088	1.82e-65	2.61e-64
Uba1	8020.42	-0.28376	0.0542662	-5.22904	1.7e-07	9.88e-07	8669.51	-0.147398	0.034692	-4.24875	2.15e-05	5.25e-05
Atp5d	8562.31	-0.0568326	0.0538556	-1.05528	0.291298	0.43266	7825.43	0.644056	0.0735644	8.75499	2.04e-18	1.02e-17
Capzb	7669.24	-0.310881	0.0546282	-5.69086	1.26e-08	8.16e-08	6753.91	0.444603	0.0390271	11.3922	4.57e-30	3.29e-29
Sec31a	9238.7	0.132196	0.0545561	2.42312	0.0153878	0.0379777	8624.76	0.811733	0.0379083	21.4131	1.01e-101	2.33e-100
Oasl2	5899.49	-1.46474	0.0581608	-25.1843	5.95e-140	6.44e-138	5114.14	-0.903126	0.0436067	-20.7107	2.77e-95	6.09e-94
Ccl25	10178.7	0.441153	0.0539199	8.18163	2.8e-16	3.17e-15	8278.45	2.04975	0.0408288	50.2036	0	0
Vdac1	7825.35	-0.179474	0.0551485	-3.25438	0.00113638	0.00371495	8029.73	0.11483	0.035458	3.23849	0.00120166	0.00247025
Itgb1	6952.37	-0.66349	0.0548643	-12.0933	1.15e-33	2.6e-32	6809.12	-0.29392	0.0379703	-7.74079	9.88e-15	4.26e-14
Prss32	6540.03	-0.951063	0.0580817	-16.3746	2.91e-60	1.15e-58	5099.11	-0.0183573	0.0460712	-0.398456	0.690294	0.755961
Lmo7	8797.69	0.00403689	0.0576695	0.0700004	0.944193	0.968666	8291.77	0.609978	0.0351901	17.3338	2.61e-67	3.87e-66
Pdcd6ip	7946.71	-0.306174	0.0585862	-5.22604	1.73e-07	1e-06	7519.93	0.215142	0.0364259	5.90628	3.5e-09	1.12e-08
Cldn4	7209.58	-0.288031	0.0666965	-4.31853	1.57e-05	7.11e-05	7116.42	0.109176	0.0378869	2.88164	0.00395608	0.0076065
Gsdmd	9019.5	0.287143	0.0574816	4.99539	5.87e-07	3.18e-06	7755.95	1.41526	0.0363731	38.9096	0	0
H2-Ab1	12557.9	0.9892	0.0500539	19.7627	6.24e-87	3.96e-85	10716.9	2.96871	0.0382435	77.6264	0	0
Sdcbp	7497.92	-0.362496	0.0539251	-6.72221	1.79e-11	1.46e-10	6867.52	0.24977	0.0380064	6.57177	4.97e-11	1.77e-10
Mxd1	11664.5	0.84725	0.0506567	16.7253	8.57e-63	3.53e-61	10695.6	1.97896	0.0339796	58.2395	0	0
Krt18	7283.09	-0.55868	0.0588842	-9.48777	2.36e-21	3.45e-20	12421.8	-1.43798	0.0341335	-42.128	0	0
Txnip	7639.1	-0.290845	0.0536376	-5.42241	5.88e-08	3.57e-07	7357.8	0.179407	0.0371547	4.82865	1.37e-06	3.71e-06
Gucy2c	8985.26	0.231213	0.0530373	4.35945	1.3e-05	5.97e-05	9158.55	0.601571	0.0345373	17.418	6.03e-68	9.01e-67
Phyh	7815.44	-0.295311	0.0571107	-5.17085	2.33e-07	1.33e-06	7243.75	0.294068	0.0385653	7.62521	2.44e-14	1.03e-13
Cds1	8342.16	-0.0366974	0.0535779	-0.684934	0.493385	0.633482	7081.48	0.965807	0.0373812	25.8367	3.43e-147	1.14e-145
Gm3054	5119.45	-2.45858	0.0693994	-35.4266	6.65e-275	1.84e-272	4386.41	-1.96863	0.0514039	-38.2974	0	0
Ly6e	5595.32	-1.56713	0.0589262	-26.5947	7.81e-156	1e-153	7471.63	-1.8713	0.041389	-45.2125	0	0
C77080	8429.2	-0.0247378	0.0547314	-0.451985	0.65128	0.765132	8432.82	0.368687	0.0395811	9.31473	1.22e-20	6.66e-20
Fabp6	15988.7	1.70809	0.183387	9.31411	1.23e-20	1.74e-19	15596.8	3.15761	0.0369572	85.4396	0	0
Ggt1	12054.8	0.969328	0.0504112	19.2284	2.14e-82	1.27e-80	10782.2	2.41596	0.0344229	70.1849	0	0
Gls	8389.23	-0.0140554	0.0549895	-0.255601	0.798259	0.869502	8180.56	0.467506	0.0354392	13.1918	9.79e-40	8.9e-39
Gpd2	7728.01	-0.309551	0.0607678	-5.094	3.51e-07	1.96e-06	6521.06	0.594821	0.0404945	14.6889	7.59e-49	8.12e-48
Cldn2	5103.07	-1.90782	0.0611288	-31.2099	7.82e-214	1.47e-211	7926.94	-2.45973	0.0403515	-60.9577	0	0
Slc25a1	5809.35	-1.33535	0.0601391	-22.2043	3.12e-109	2.58e-107	3962.83	-0.159309	0.0483259	-3.29655	0.000978791	0.0020337
Tapbp	7204.2	-0.353474	0.0547811	-6.45247	1.1e-10	8.51e-10	6270.08	0.428479	0.0414661	10.3332	4.98e-25	3.14e-24
Pdxdc1	5931.01	-1.00995	0.059999	-16.8328	1.4e-63	5.92e-62	5238.63	-0.424423	0.0420502	-10.0932	5.92e-24	3.58e-23
Rod1	8035.53	-0.152766	0.0580424	-2.63197	0.00848924	0.0224838	8620.93	0.0111709	0.0343977	0.324757	0.745365	0.801992
Gnai3	7359.15	-0.316725	0.0541102	-5.85333	4.82e-09	3.24e-08	7949.8	-0.179968	0.0371552	-4.84369	1.27e-06	3.45e-06
Nars	7139.36	-0.281074	0.0600635	-4.67961	2.87e-06	1.45e-05	8401.48	-0.368752	0.0376595	-9.79174	1.22e-22	7.1e-22
Perp	7408.65	-0.34933	0.0566424	-6.1673	6.95e-10	5.05e-09	6545.28	0.38267	0.0386959	9.88915	4.64e-23	2.73e-22
Spna2	8623.06	0.194345	0.0526622	3.6904	0.000223899	0.000843723	9033.13	0.463067	0.0341278	13.5686	6.15e-42	5.83e-41
Tpd52	7851.17	-0.220143	0.060445	-3.64203	0.000270496	0.00100351	7439.15	0.314561	0.0379884	8.28043	1.23e-16	5.73e-16
Itgb4	6682.95	-0.626462	0.0556103	-11.2652	1.95e-29	3.78e-28	5102.94	0.496741	0.0469057	10.5902	3.31e-26	2.15e-25
Actr2	6820.24	-0.487731	0.0553908	-8.80527	1.31e-18	1.67e-17	6846.12	-0.16392	0.0378688	-4.32863	1.5e-05	3.72e-05
Slc31a1	8173.26	0.114301	0.0560242	2.04021	0.0413295	0.0891445	6855.06	1.25766	0.0390725	32.1878	2.61e-227	1.39e-225
Ddx5	8916.98	0.438174	0.0643079	6.81369	9.51e-12	7.96e-11	10190	0.424935	0.0370395	11.4725	1.81e-30	1.32e-29
Elf3	7697.04	-0.180544	0.0554482	-3.25607	0.00112964	0.00369749	7193.45	0.40881	0.0381567	10.714	8.75e-27	5.78e-26
Itpk1	8599.5	0.221705	0.0527816	4.20042	2.66e-05	0.000116664	8003.37	0.944778	0.0369285	25.5839	2.3e-144	7.48e-143
Psap	8395.33	0.203547	0.055187	3.68831	0.000225746	0.000850074	8657.72	0.528448	0.0347324	15.2148	2.82e-52	3.22e-51
Slc34a2	9260.95	0.44807	0.0541713	8.27135	1.32e-16	1.53e-15	7727.91	1.88423	0.0381044	49.4492	0	0
Caprin1	7303.28	-0.309063	0.0568924	-5.43241	5.56e-08	3.39e-07	8081.32	-0.236871	0.0397368	-5.961	2.51e-09	8.12e-09
Picalm	8752.22	0.139719	0.058603	2.38416	0.017118	0.041585	9500.94	0.284933	0.0357767	7.96419	1.66e-15	7.42e-15
Sectm1b	9272.74	0.395276	0.052104	7.58629	3.29e-14	3.28e-13	8081.62	1.52038	0.0369276	41.1718	0	0
Atp10b	6145.42	-0.914022	0.0581491	-15.7186	1.13e-55	4.05e-54	5086.07	-0.13845	0.0437751	-3.16276	0.0015628	0.0031619
Ncl	6761.82	-0.385043	0.0595357	-6.46742	9.97e-11	7.74e-10	15617.7	-1.87972	0.0335596	-56.0113	0	0
Oat	12388.4	1.07451	0.0500507	21.4685	3.07e-102	2.33e-100	13652.8	1.22328	0.0299704	40.8163	0	0
Slc40a1	4091.42	-4.63827	0.0852841	-54.3862	0	0	1536.49	-2.93482	0.0881729	-33.2848	6.41e-243	3.66e-241
H2-Q2	10772.7	0.766144	0.0509453	15.0386	4.1e-51	1.38e-49	9705.26	1.95824	0.034236	57.1983	0	0
Sgpl1	10858.1	0.867131	0.0543049	15.9678	2.14e-57	7.92e-56	10378.2	1.73621	0.0337662	51.4184	0	0
Chmp4b	6581.4	-0.48439	0.0582825	-8.31108	9.48e-17	1.1e-15	6804.04	-0.239484	0.0380283	-6.29753	3.02e-10	1.03e-09
Vmp1	7618.38	-0.0514934	0.0555117	-0.927614	0.353608	0.500541	6995.45	0.635563	0.0385644	16.4806	5.06e-61	6.77e-60
Uqcrfs1	7556.38	-0.0690693	0.0547403	-1.26176	0.207034	0.333813	6856.22	0.656667	0.0377932	17.3753	1.27e-67	1.89e-66
Stk25	8505.17	0.298691	0.0555822	5.37386	7.71e-08	4.63e-07	7851.01	1.08707	0.0363657	29.8927	2.45e-196	1.14e-194
Slc44a4	6622.28	-0.501067	0.0552211	-9.07383	1.15e-19	1.55e-18	4904.38	0.802908	0.0424871	18.8977	1.19e-79	2.12e-78
Spink3	9724.91	0.715009	0.0653217	10.946	6.95e-28	1.28e-26	7938.21	2.69261	0.0938411	28.6933	4.63e-181	1.95e-179
Hnrnpu	7498.5	-0.073865	0.0546154	-1.35246	0.176229	0.294237	11617.4	-0.843758	0.032237	-26.1736	5.31e-151	1.83e-149
Irf7	5544.82	-1.03262	0.0645055	-16.0082	1.12e-57	4.2e-56	5647.21	-0.790151	0.0414345	-19.0699	4.49e-81	8.16e-80
Ms4a8a	7172.6	-0.397034	0.0621497	-6.38835	1.68e-10	1.27e-09	5549.96	0.792662	0.0407571	19.4484	3e-84	5.67e-83
Eif4h	7492.9	0.0907631	0.0669935	1.3548	0.17548	0.29332	8587.2	0.070195	0.0366197	1.91686	0.0552554	0.0869826
Malat1	7093.37	-0.1119	0.0644019	-1.73752	0.0822946	0.158613	6070.9	0.82151	0.0780826	10.521	6.91e-26	4.44e-25
Tmbim1	6798.32	-0.24162	0.0633472	-3.81422	0.000136613	0.000534093	5675.89	0.732778	0.045052	16.2652	1.74e-59	2.27e-58
Eif5	6145.94	-0.687769	0.0571384	-12.0369	2.27e-33	5.09e-32	7257.91	-0.774946	0.0423165	-18.3131	6.51e-75	1.08e-73
1500003O03Rik	5892.02	-0.783847	0.0625914	-12.5232	5.57e-36	1.34e-34	4136.04	0.554389	0.0494817	11.2039	3.9e-29	2.74e-28
Lamp2	6641.07	-0.52969	0.0587388	-9.01771	1.92e-19	2.54e-18	6573.7	-0.173339	0.0408121	-4.24725	2.16e-05	5.28e-05
2200002D01Rik	7619.14	-0.113409	0.0574268	-1.97485	0.048285	0.101702	5810.33	1.33555	0.040542	32.9424	5.44e-238	3.06e-236
Cox6b1	7093.84	-0.24234	0.0547665	-4.42497	9.65e-06	4.51e-05	5911.02	0.738083	0.0401762	18.3711	2.24e-75	3.74e-74
Rpn1	6723.78	-0.359874	0.0552341	-6.51542	7.25e-11	5.7e-10	7182.81	-0.194698	0.0408564	-4.76542	1.88e-06	5.03e-06
Arpc2	7365.52	-0.183845	0.0567711	-3.23836	0.0012022	0.00390827	7582.74	0.0990861	0.0365456	2.7113	0.00670197	0.0124824
Pcyt1a	7439.48	-0.0996405	0.0559128	-1.78207	0.0747377	0.14684	6582.41	0.709157	0.0410778	17.2637	8.82e-67	1.29e-65
Eif5a	6335.02	-0.52083	0.0576592	-9.03291	1.67e-19	2.23e-18	8896.12	-1.00417	0.0362965	-27.6656	1.81e-168	6.94e-167
Slc30a4	5565.48	-1.16704	0.0588101	-19.8442	1.24e-87	7.87e-86	4045.3	-0.10691	0.050229	-2.12845	0.0332996	0.0550099
Oxct1	5609.29	-1.02842	0.0592446	-17.3589	1.69e-67	7.76e-66	4083.16	0.0778317	0.0496977	1.5661	0.117325	0.170259
Stom	5933.23	-0.762712	0.0576165	-13.2377	5.31e-40	1.42e-38	5432.15	-0.228541	0.0413906	-5.52156	3.36e-08	1.01e-07
Ybx1	6797.04	-0.447778	0.0596693	-7.50433	6.17e-14	6.03e-13	6982.59	-0.18425	0.0373734	-4.92999	8.22e-07	2.26e-06
Copb2	7785.87	0.15716	0.0557458	2.81923	0.00481393	0.013564	7611.03	0.667584	0.0358282	18.6329	1.74e-77	3e-76
Fuca1	5942.22	-0.657158	0.061871	-10.6214	2.37e-26	4.14e-25	4822.8	0.252413	0.0446559	5.65241	1.58e-08	4.88e-08
Azin1	8011.24	0.316278	0.0640682	4.93658	7.95e-07	4.25e-06	8469.09	0.567555	0.0390218	14.5446	6.32e-48	6.68e-47
Cab39	7277.56	-0.130755	0.0544063	-2.40331	0.0162473	0.0397758	7643.25	0.0978428	0.0358487	2.72933	0.00634639	0.0118569
H2-Eb1	8423.22	0.426055	0.0610367	6.9803	2.95e-12	2.56e-11	6446.44	2.53146	0.0432495	58.5315	0	0
Tm6sf2	7885.19	0.0134296	0.0599288	0.224092	0.822685	0.887841	5930.31	1.65871	0.0450266	36.8385	4.47e-297	3.15e-295
Myo5b	8272.43	0.181805	0.0565934	3.21247	0.00131599	0.00424932	7635.19	0.924392	0.0360008	25.677	2.11e-145	6.92e-144
Atp5c1	7634.55	0.0583949	0.0536535	1.08837	0.276432	0.416431	7196.24	0.679503	0.0383369	17.7245	2.71e-70	4.21e-69
Lad1	6626.6	-0.444316	0.0566641	-7.84122	4.46e-15	4.72e-14	7140.08	-0.306927	0.0383366	-8.00611	1.18e-15	5.32e-15
Trim25	5954.56	-0.699296	0.0574189	-12.1788	4.03e-34	9.18e-33	5628.61	-0.240345	0.0407108	-5.9037	3.55e-09	1.14e-08
Casp7	7738.67	0.0230971	0.0564938	0.408844	0.682654	0.788768	6433.82	1.1503	0.0392922	29.2755	2.13e-188	9.44e-187
Tgoln1	7235.93	-0.00261168	0.0573274	-0.0455573	0.963663	0.97973	6902.42	0.559853	0.0388294	14.4183	3.97e-47	4.15e-46
Myo1d	8153.1	0.173955	0.0561895	3.09587	0.00196237	0.00608278	8063.26	0.643321	0.0353071	18.2207	3.53e-74	5.81e-73
Creb3l3	10703.4	0.999162	0.0568389	17.5788	3.58e-69	1.7e-67	11151.1	1.42234	0.0359625	39.5506	0	0
B3gnt3	6126.85	-0.717947	0.0591983	-12.1278	7.52e-34	1.71e-32	4052.44	0.889833	0.0458679	19.3999	7.73e-84	1.45e-82
Ppp1r15b	6856.75	-0.180482	0.0555061	-3.25157	0.00114769	0.0037468	6301.49	0.46687	0.0383971	12.159	5.14e-34	4.13e-33
Il13ra1	6166.31	-0.565753	0.0559458	-10.1125	4.86e-24	7.9e-23	4926.02	0.42916	0.0424155	10.118	4.6e-24	2.79e-23
Ganab	6986.26	-0.0742172	0.0572454	-1.29647	0.194812	0.3181	6554.47	0.529449	0.0386776	13.6888	1.19e-42	1.14e-41
Ndufs2	7091.01	-0.0472937	0.0560966	-0.843076	0.399186	0.546777	6380.5	0.717222	0.0426673	16.8096	2.08e-63	2.87e-62
Tm4sf4	7053.27	-0.0731828	0.0553499	-1.32219	0.186106	0.306835	7746.98	0.0275026	0.037767	0.728218	0.46648	0.555137
Dgkd	6431.14	-0.349927	0.0566735	-6.17444	6.64e-10	4.84e-09	5136.15	0.743626	0.041733	17.8187	5.06e-71	7.94e-70
Arl6ip1	7715.88	0.168155	0.0537349	3.12935	0.00175194	0.00549739	7604.61	0.649973	0.0386427	16.82	1.74e-63	2.41e-62
Nadk	6579.95	-0.308963	0.0552137	-5.59577	2.2e-08	1.39e-07	5927.67	0.370733	0.0404935	9.15536	5.42e-20	2.89e-19
Prdx5	7089.04	0.0518768	0.0638627	0.812319	0.416609	0.563429	5390.83	1.67553	0.0425791	39.3511	0	0
Nckap1	6663.96	-0.344343	0.056489	-6.09575	1.09e-09	7.8e-09	7084.67	-0.166073	0.0386795	-4.29357	1.76e-05	4.33e-05
Tcn2	7736.37	0.157344	0.053374	2.94795	0.00319892	0.00942547	6011.35	1.75802	0.0427006	41.1709	0	0
Vasp	6508.44	-0.222803	0.0587917	-3.78971	0.000150826	0.000583822	6753.78	0.0341744	0.0375444	0.910242	0.362695	0.450652
Fam23a	7885.77	0.106695	0.0619403	1.72255	0.0849704	0.162758	6329.93	1.46828	0.0396717	37.0109	7.66e-300	5.47e-298
Gabarap	7237.44	0.130313	0.0613432	2.12433	0.0336426	0.0745499	6614.5	0.897112	0.0409594	21.9025	2.46e-106	5.88e-105
Ywhaz	6668.58	-0.275996	0.0560428	-4.92473	8.45e-07	4.49e-06	6529.07	0.146352	0.0395167	3.70355	0.000212605	0.000474089
Clint1	6570.99	-0.357635	0.0579155	-6.17512	6.61e-10	4.82e-09	7081.11	-0.216903	0.0369334	-5.87282	4.28e-09	1.37e-08
Gdpd1	6326.21	-0.407043	0.0556879	-7.30936	2.68e-13	2.52e-12	4907.96	0.768169	0.0425665	18.0464	8.43e-73	1.36e-71
Mosc2	9112.01	0.566571	0.0539583	10.5002	8.62e-26	1.48e-24	8343.42	1.52153	0.0353798	43.0055	0	0
Klf6	7563.28	0.192781	0.0547217	3.52294	0.000426795	0.00151947	7926.08	0.460263	0.0363746	12.6534	1.07e-36	9.13e-36
AU040320	7380.3	-0.0158708	0.0578085	-0.27454	0.783669	0.860016	6052.05	1.15119	0.039468	29.1675	5.01e-187	2.19e-185
Rps6ka1	6898.88	-0.179433	0.0568488	-3.15632	0.00159774	0.00507096	6618.72	0.323498	0.0383312	8.43955	3.19e-17	1.52e-16
Mylk	6352.98	-0.378773	0.0560613	-6.75641	1.41e-11	1.17e-10	4675.15	1.03242	0.0456621	22.61	3.46e-113	8.91e-112
Dazap2	6999.58	-0.0301098	0.0559694	-0.537969	0.590598	0.716311	7239.34	0.255909	0.0390185	6.55866	5.43e-11	1.93e-10
Sec61a1	6866.21	-0.0641165	0.0553269	-1.15887	0.24651	0.382017	8362.93	-0.250574	0.0372472	-6.72733	1.73e-11	6.3e-11
Pmm2	6009.05	-0.547959	0.0564263	-9.71106	2.71e-22	4.11e-21	5092.6	0.259565	0.0435687	5.95761	2.56e-09	8.28e-09
Bpnt1	8437.17	0.511148	0.0536849	9.52125	1.71e-21	2.52e-20	8147.56	1.17116	0.0360205	32.5137	6.83e-232	3.7e-230
Aldh9a1	9342.62	0.687383	0.0525272	13.0862	3.95e-39	1.03e-37	9243.4	1.2879	0.0344415	37.3939	4.9e-306	3.63e-304
Vipr1	6978.13	0.0974638	0.0610547	1.59634	0.110414	0.202858	6594.4	0.721054	0.038515	18.7214	3.31e-78	5.75e-77
Atp6v0a2	7153.54	0.0225743	0.054777	0.412113	0.680256	0.787285	6629.89	0.696658	0.0381477	18.2621	1.66e-74	2.75e-73
Mapk3	7620.96	0.089629	0.0632111	1.41793	0.156211	0.267285	6909.86	0.871447	0.0407061	21.4082	1.12e-101	2.58e-100
Sdhb	7167.81	-0.00244583	0.0569709	-0.0429311	0.965756	0.980596	5991.95	1.08489	0.0408912	26.5312	4.24e-155	1.5e-153
Abcd3	8003.78	0.386521	0.0539337	7.16659	7.69e-13	6.98e-12	7465.55	1.16201	0.0379541	30.6163	7.44e-206	3.61e-204
Ms4a10	6444.02	-0.181765	0.0569615	-3.19102	0.00141773	0.004549	4181.85	2.19889	0.0490379	44.8405	0	0
Sulf2	5121.64	-1.27998	0.0649629	-19.7033	2.02e-86	1.27e-84	4060.88	-0.479883	0.0487781	-9.83808	7.72e-23	4.51e-22
Rab11a	5434.42	-0.906356	0.0590474	-15.3496	3.56e-53	1.23e-51	4201.02	0.0653721	0.0466817	1.40038	0.1614	0.225431
C530008M17Rik	5783.84	-0.735919	0.0644536	-11.4178	3.41e-30	6.86e-29	3892.11	0.788169	0.0495293	15.9132	5.13e-57	6.41e-56
Rpn2	6813.23	-0.0746938	0.0547935	-1.36319	0.172823	0.289561	7767.21	-0.0809811	0.0356374	-2.27236	0.0230645	0.0392366
F11r	6180.76	-0.294998	0.0569361	-5.18122	2.2e-07	1.26e-06	5434.09	0.4712	0.0422452	11.1539	6.85e-29	4.78e-28
Aldh2	5722.59	-0.484394	0.0615679	-7.86765	3.61e-15	3.84e-14	4814.6	0.368221	0.044175	8.33552	7.72e-17	3.63e-16
Srrm2	6901.17	-0.102313	0.0578795	-1.7677	0.0771114	0.150515	8358.84	-0.273008	0.0347886	-7.84763	4.24e-15	1.86e-14
Iqgap1	6354.57	-0.318613	0.0576068	-5.53083	3.19e-08	1.98e-07	7668.68	-0.469478	0.0372074	-12.6179	1.68e-36	1.43e-35
Hmgcr	5068.03	-1.01722	0.0619955	-16.408	1.68e-60	6.69e-59	4035.92	-0.162469	0.0511149	-3.1785	0.00148041	0.00300323
Arcn1	7005.01	0.0116488	0.0551244	0.211319	0.832639	0.895192	6891.21	0.468274	0.0381716	12.2676	1.35e-34	1.1e-33
Zzef1	7357.57	0.13187	0.0550326	2.39621	0.0165655	0.0404606	6734.15	0.89138	0.0385809	23.1042	4.2e-118	1.13e-116
Srebf2	5183.43	-1.05131	0.059447	-17.6849	5.48e-70	2.64e-68	4495.63	-0.4281	0.0455687	-9.39462	5.74e-21	3.16e-20
Slc25a24	6447.4	-0.28055	0.0578519	-4.84945	1.24e-06	6.47e-06	6016.89	0.290148	0.0402577	7.20727	5.71e-13	2.25e-12
Cib1	6174.81	-0.351828	0.05604	-6.27816	3.43e-10	2.55e-09	5104.38	0.610874	0.042231	14.4651	2.01e-47	2.11e-46
Rab5c	6200.45	-0.290019	0.0573157	-5.06003	4.19e-07	2.32e-06	5450.08	0.478067	0.0419985	11.383	5.08e-30	3.65e-29
Lypla1	7956.23	0.149666	0.129998	1.1513	0.24961	0.385279	7332.51	0.889184	0.0395927	22.4583	1.06e-111	2.7e-110
Ndufa4	5641.44	-0.74514	0.0608694	-12.2416	1.86e-34	4.28e-33	4553.45	0.150227	0.0460511	3.26217	0.00110562	0.00228414
Hsd17b11	8340.63	0.41653	0.0585492	7.11419	1.13e-12	1.01e-11	8623.67	0.761511	0.0345437	22.0448	1.07e-107	2.61e-106
Ppa1	6568.15	-0.164613	0.0557599	-2.95217	0.00315551	0.00930932	6259.66	0.363355	0.0384922	9.43972	3.74e-21	2.07e-20
Ctsz	6118.7	-0.246324	0.0598694	-4.11436	3.88e-05	0.000165857	6384.11	-0.00721049	0.0399886	-0.180313	0.856907	0.892035
Calm3	7049.93	0.12771	0.0551054	2.31756	0.0204735	0.0486588	7099.17	0.524584	0.0383097	13.6932	1.11e-42	1.07e-41
Parp14	5813.56	-0.572073	0.0577938	-9.89853	4.22e-23	6.64e-22	5135.74	0.100696	0.0444031	2.26777	0.0233432	0.0396798
Cmas	4751.72	-1.39711	0.060736	-23.003	4.35e-117	4.02e-115	3658.24	-0.549575	0.0482099	-11.3996	4.2e-30	3.03e-29
Sqle	4518.56	-1.62695	0.0617615	-26.3425	6.25e-153	7.77e-151	2913.53	-0.40352	0.0529572	-7.61975	2.54e-14	1.07e-13
2010106G01Rik	5591.75	-0.73148	0.0604975	-12.0911	1.18e-33	2.66e-32	4784.38	-0.00448223	0.0442925	-0.101196	0.919395	0.939732
Muc2	26123.5	2.72449	0.0478344	56.9567	0	0	32440.1	1.9638	0.0270458	72.6102	0	0
Epn1	6829.32	0.0797964	0.0560307	1.42416	0.154402	0.264973	6510.09	0.665191	0.0409399	16.248	2.31e-59	2.99e-58
Copz1	6895.11	0.0529044	0.0549393	0.962963	0.335566	0.480907	5972.31	1.01293	0.040086	25.2689	7.02e-141	2.21e-139
Tmcc3	4967.65	-1.22276	0.0631262	-19.3701	1.38e-83	8.35e-82	3816.85	-0.328939	0.0479098	-6.86581	6.61e-12	2.47e-11
Apol10a	6706.42	0.0179666	0.0557516	0.322262	0.747254	0.836091	4582.39	2.36562	0.0477098	49.5834	0	0
Ccnd1	4135.78	-2.00776	0.0671952	-29.8795	3.63e-196	6.04e-194	2854.36	-1.03956	0.0569282	-18.2608	1.7e-74	2.81e-73
Sft2d2	6487.41	-0.0940601	0.0551074	-1.70685	0.0878498	0.167178	6443.25	0.312558	0.0392783	7.95751	1.76e-15	7.82e-15
Tifa	4108.9	-1.91944	0.0663668	-28.9217	6.37e-184	9.96e-182	3724.59	-1.49564	0.0514099	-29.0924	4.48e-186	1.94e-184
Cldn3	7158.79	0.137967	0.0588801	2.34319	0.0191197	0.0457927	7417.74	0.435781	0.0832334	5.23565	1.64e-07	4.75e-07
Arpc5	6108.75	-0.325394	0.0570014	-5.70852	1.14e-08	7.4e-08	5485.49	0.359535	0.0412588	8.71413	2.93e-18	1.45e-17
2010110P09Rik	6935.99	0.115255	0.055239	2.08648	0.0369351	0.0809641	6048.74	1.07586	0.0403226	26.6813	7.77e-157	2.78e-155
Uqcrh	5856.8	-0.156052	0.0742746	-2.10102	0.0356392	0.0783805	4921.89	0.83206	0.0459298	18.1159	2.39e-73	3.87e-72
Efhd2	6301	-0.100663	0.0567475	-1.77388	0.0760831	0.148876	6305.12	0.281498	0.0389552	7.22622	4.97e-13	1.97e-12
Ociad2	5222.27	-0.614225	0.0665873	-9.22435	2.85e-20	3.98e-19	4800.88	-0.064828	0.0448042	-1.44692	0.14792	0.209305
Atp5f1	6548.52	-0.106091	0.0574593	-1.84636	0.0648398	0.130818	5810.78	0.689111	0.0396413	17.3837	1.1e-67	1.63e-66
Eif6	5568.24	-0.261712	0.0777235	-3.36722	0.000759309	0.00257113	6279.8	-0.238311	0.0418709	-5.69158	1.26e-08	3.91e-08
Cyp51	4746.27	-1.24191	0.0615664	-20.172	1.73e-90	1.17e-88	3602.21	-0.32058	0.0497897	-6.43867	1.21e-10	4.2e-10
Lrp10	5921.01	-0.292162	0.0567401	-5.14912	2.62e-07	1.49e-06	5891.82	0.079996	0.0405302	1.97374	0.0484118	0.077193
Btnl3	6891.15	0.145324	0.0547101	2.65625	0.00790146	0.0211111	5578.37	1.49413	0.0411435	36.3151	9.33e-289	6.3e-287
Gm13456	4983.6	-0.567842	0.146827	-3.86743	0.000109987	0.000437978	5994.14	-0.708058	0.0400418	-17.683	5.67e-70	8.74e-69
Cldn15	9641.35	0.938986	0.0522111	17.9844	2.58e-72	1.3e-70	9351.44	1.75168	0.0350958	49.9114	0	0
Gnai2	5650.55	-0.521648	0.0576883	-9.04252	1.53e-19	2.05e-18	5228.13	0.0258236	0.0426784	0.605074	0.54513	0.630555
Nucb1	6964.41	0.127365	0.0552503	2.30524	0.021153	0.0501004	6600.6	0.746391	0.0377372	19.7787	4.55e-87	8.95e-86
Ak2	6665.66	0.141633	0.0588428	2.40697	0.0160853	0.0394525	6383.45	0.726096	0.0386053	18.8082	6.47e-79	1.14e-77
Upp1	5038.76	-0.900507	0.0588978	-15.2893	9.01e-53	3.08e-51	2862.88	1.20512	0.0542187	22.2271	1.88e-109	4.65e-108
Vnn1	5938.96	-0.327656	0.0569542	-5.75296	8.77e-09	5.75e-08	4154.98	1.36706	0.0468172	29.1999	1.94e-187	8.55e-186
2310046K01Rik	5124.23	-0.832666	0.0591512	-14.0769	5.27e-45	1.56e-43	3113.38	1.03755	0.0520233	19.9439	1.69e-88	3.4e-87
Arfgef1	6049.12	-0.277312	0.0567527	-4.88632	1.03e-06	5.4e-06	6258.96	-0.0181228	0.0387457	-0.467736	0.639973	0.714729
Eps8l3	6468.93	-0.0477571	0.0553477	-0.862856	0.388217	0.536217	6075.69	0.557768	0.0389217	14.3305	1.41e-46	1.45e-45
2010003K11Rik	5520.96	-0.482338	0.0574417	-8.39699	4.58e-17	5.41e-16	3936.74	0.990484	0.0470812	21.0378	2.96e-98	6.63e-97
Zbp1	4040.07	-2.26725	0.0684085	-33.1427	7.21e-241	1.65e-238	1837.53	-0.417023	0.0653498	-6.3814	1.75e-10	6.06e-10
Crot	5345.3	-0.623742	0.0579399	-10.7653	5.02e-27	8.92e-26	3714.73	0.853389	0.0478257	17.8437	3.23e-71	5.1e-70
D4Wsu53e	8187.47	0.629277	0.0538127	11.6938	1.37e-31	2.9e-30	7829.03	1.38237	0.0365819	37.7883	0	0
Ppap2c	6085.09	-0.168729	0.0560027	-3.01288	0.0025878	0.00780393	5895.21	0.305578	0.0402259	7.59656	3.04e-14	1.28e-13
Mcfd2	5927.08	-0.175522	0.0593749	-2.95617	0.00311489	0.00920708	4183.99	1.6369	0.0475496	34.4251	1.06e-259	6.57e-258
Ncor1	6738.9	0.049057	0.0568338	0.863165	0.388047	0.536042	6970.47	0.342851	0.0377088	9.09206	9.72e-20	5.11e-19
Oit1	5961.46	-0.140237	0.0593677	-2.36218	0.0181679	0.0438589	4788.42	1.04608	0.0441585	23.6892	4.66e-124	1.3e-122
Me2	8258.16	0.557346	0.0583852	9.54601	1.35e-21	1.99e-20	7173.38	1.82373	0.038971	46.7971	0	0
Gpr128	6940.22	0.0440137	0.0649207	0.677961	0.497796	0.637504	7227.24	0.314742	0.0389473	8.08123	6.41e-16	2.91e-15
Fbp2	6460.85	0.0569377	0.0560261	1.01627	0.3095	0.453048	5935.33	0.776596	0.0393905	19.7153	1.59e-86	3.09e-85
Pla2g2a	3316.28	-4.11788	0.0870123	-47.3253	0	0	23261.5	-6.82173	0.0621155	-109.823	0	0
Kif1c	6194.56	-0.0300867	0.0578667	-0.51993	0.603112	0.726833	5977.25	0.485825	0.0396257	12.2603	1.48e-34	1.2e-33
Capns1	5985.36	-0.46758	0.0730148	-6.4039	1.51e-10	1.15e-09	5638.82	0.0355577	0.0467637	0.760369	0.447034	0.535712
Sf3b1	7140.97	0.229744	0.0574604	3.99831	6.38e-05	0.000263411	8222.47	0.191774	0.0373796	5.13043	2.89e-07	8.21e-07
Serp1	6758.72	0.0275466	0.062078	0.443742	0.657229	0.769887	7700.04	0.022367	0.0359627	0.621951	0.533974	0.619957
Ush1c	6011.26	-0.0653543	0.0609017	-1.07311	0.283221	0.423812	4701.1	1.29787	0.0452895	28.6572	1.31e-180	5.49e-179
Hspa4	5730.17	-0.395666	0.0593452	-6.6672	2.61e-11	2.11e-10	6692.09	-0.462913	0.0388955	-11.9014	1.16e-32	9.05e-32
Epb4.1l3	9093.24	0.749938	0.0639852	11.7205	1e-31	2.13e-30	8192.61	1.92826	0.0365414	52.7692	0	0
Shroom3	5549.86	-0.515328	0.0605275	-8.51394	1.68e-17	2.03e-16	4921.21	0.159632	0.0471419	3.3862	0.000708666	0.00149383
Nfe2l2	6509.55	0.0755352	0.0551557	1.36949	0.170846	0.28707	5453.5	1.19908	0.0437467	27.4097	2.1e-165	7.93e-164
Ubr4	5503.11	-0.509785	0.0593675	-8.58694	8.93e-18	1.09e-16	5561.52	-0.207648	0.0428342	-4.84772	1.25e-06	3.38e-06
Erbb3	8205.79	0.69741	0.0530794	13.139	1.97e-39	5.18e-38	9277.02	0.722408	0.0335677	21.5209	9.92e-103	2.3e-101
Ipmk	7647.9	0.45137	0.0558969	8.07504	6.75e-16	7.42e-15	7255.61	1.17169	0.0368203	31.8217	3.24e-222	1.66e-220
Osta	7459.64	0.505753	0.0569013	8.88824	6.21e-19	8.05e-18	6317.26	1.89796	0.0421258	45.0546	0	0
Myo18a	6204.97	0.0593778	0.060421	0.982734	0.325738	0.470495	6211.05	0.466185	0.0408632	11.4084	3.8e-30	2.74e-29
Aprt	4760.2	-1.07062	0.0620962	-17.2413	1.3e-66	5.87e-65	4087.61	-0.426393	0.0481548	-8.85463	8.4e-19	4.26e-18
Oasl1	4710.88	-1.08243	0.0616081	-17.5696	4.21e-69	1.99e-67	4222.4	-0.545961	0.0453705	-12.0334	2.37e-33	1.88e-32
Lmna	4939.79	-0.614763	0.0651584	-9.43491	3.91e-21	5.63e-20	5650.36	-0.628279	0.0413942	-15.178	4.95e-52	5.63e-51
Fosl2	5997.42	-0.0717157	0.0569501	-1.25927	0.207932	0.334781	5438.76	0.655182	0.0405577	16.1543	1.06e-58	1.36e-57
Serbp1	5523.37	-0.305014	0.0584259	-5.22053	1.78e-07	1.03e-06	8587.13	-1.03884	0.035306	-29.424	2.71e-190	1.22e-188
Ano6	9061.37	0.945293	0.0522491	18.092	3.68e-73	1.87e-71	9495.1	1.32566	0.033681	39.3594	0	0
Sptlc2	5448.45	-0.381795	0.0587526	-6.49835	8.12e-11	6.36e-10	5143.9	0.13313	0.0428671	3.10565	0.0018986	0.0037959
Sec24c	5975.43	-0.0766961	0.0565354	-1.3566	0.174908	0.292557	5761.43	0.431573	0.039603	10.8975	1.18e-27	8.01e-27
Ly6a	3303.6	-3.13397	0.0813559	-38.5218	0	0	7163.05	-4.14935	0.0541989	-76.5578	0	0
Sdhc	5837.51	-0.0720695	0.0601677	-1.19781	0.230991	0.363278	4924.67	0.940466	0.0427674	21.9902	3.57e-107	8.64e-106
Son	6264.61	0.0241778	0.0562198	0.430059	0.667153	0.777303	7054.32	0.0539083	0.0376593	1.43147	0.152295	0.2148
Cd164	6237.15	-0.0127984	0.0567082	-0.22569	0.821443	0.887046	7099.7	-0.0149995	0.0379798	-0.394932	0.692893	0.757988
Mcl1	7027.78	0.361786	0.0542482	6.66909	2.57e-11	2.08e-10	7599.32	0.535363	0.037472	14.287	2.64e-46	2.7e-45
Ppp1cb	5749.42	-0.157721	0.0576465	-2.736	0.00621908	0.0170606	6411.23	-0.102517	0.0407906	-2.51324	0.0119627	0.0214437
Tor1aip2	6218.41	-0.0425073	0.0581409	-0.731108	0.464713	0.606998	5541.89	0.759059	0.0406331	18.6808	7.09e-78	1.23e-76
2210010C17Rik	5640.83	-0.393854	0.0635741	-6.1952	5.82e-10	4.26e-09	4156.9	0.998626	0.0484711	20.6025	2.6e-94	5.66e-93
Coro1c	5650.45	-0.377763	0.0632359	-5.97387	2.32e-09	1.6e-08	5061.18	0.300465	0.0432534	6.94662	3.74e-12	1.41e-11
Eif4b	6140.09	0.0262928	0.0559895	0.469603	0.638639	0.755791	7364.42	-0.12355	0.0367432	-3.36254	0.000772294	0.00162284
Clic5	8481.78	0.801303	0.0534989	14.9779	1.02e-50	3.41e-49	7972.06	1.7364	0.0373724	46.4621	0	0
Ywhab	5791.77	-0.110713	0.0568661	-1.94691	0.051546	0.107609	6218.44	0.0545756	0.0387599	1.40804	0.159118	0.223032
Cox8a	6018.3	0.0383675	0.0592774	0.647253	0.517468	0.655386	5748.2	0.606043	0.0412563	14.6897	7.5e-49	8.03e-48
Slc7a7	5938.71	-0.0271822	0.0567328	-0.479127	0.631848	0.750397	4351.1	1.73456	0.0464517	37.341	3.54e-305	2.61e-303
Ssr3	5933.54	-0.123718	0.057479	-2.15241	0.031365	0.0701919	6968.24	-0.211133	0.0375057	-5.62934	1.81e-08	5.55e-08
Galnt6	7183.91	0.481396	0.055087	8.73882	2.36e-18	2.98e-17	7237.39	0.944908	0.0372385	25.3745	4.83e-142	1.53e-140
Ak3	6700.26	0.204526	0.0572374	3.5733	0.000352514	0.00127543	6513.8	0.74544	0.0379842	19.625	9.46e-86	1.82e-84
Slc2a2	5699.67	-0.24062	0.0579427	-4.15273	3.29e-05	0.000141915	3910.91	1.65882	0.0481503	34.4509	4.37e-260	2.71e-258
Pde4dip	4439.07	-1.03726	0.0612306	-16.9403	2.27e-64	9.71e-63	3872.1	-0.425309	0.0467827	-9.09116	9.8e-20	5.16e-19
Slc7a9	5802.19	-0.0589491	0.0602727	-0.97804	0.328054	0.472629	4529.28	1.31781	0.0473883	27.8087	3.4e-170	1.32e-168
Cd2ap	5468.43	-0.430173	0.0627233	-6.85826	6.97e-12	5.88e-11	5151.75	0.0805319	0.0436486	1.845	0.0650369	0.100823
H2-T23	5446.07	-0.0991171	0.0694602	-1.42696	0.153591	0.263831	3713.66	2.0505	0.0498402	41.1415	0	0
Enpp3	8059.23	0.676583	0.0570106	11.8677	1.74e-32	3.77e-31	9099.74	0.705398	0.0345353	20.4254	9.94e-93	2.13e-91
Ivns1abp	7658.38	0.568168	0.0560983	10.1281	4.15e-24	6.77e-23	9337.89	0.331768	0.0363717	9.12161	7.4e-20	3.92e-19
Trip12	5121.2	-0.469169	0.0595197	-7.88258	3.21e-15	3.42e-14	5521.21	-0.333832	0.0423574	-7.88133	3.24e-15	1.43e-14
Tspan3	7202.51	0.499696	0.0540945	9.23746	2.52e-20	3.53e-19	6746.79	1.30202	0.0380601	34.2095	1.75e-256	1.06e-254
Tmprss2	4627.44	-0.740109	0.0623789	-11.8647	1.81e-32	3.91e-31	5011.14	-0.625819	0.043579	-14.3606	9.15e-47	9.47e-46
Slc26a6	6589.35	0.313833	0.0556395	5.64048	1.7e-08	1.08e-07	5475.14	1.65358	0.0446008	37.0752	7.06e-301	5.06e-299
Capza2	5623.76	-0.0790067	0.0604873	-1.30617	0.191494	0.313836	5706.93	0.261759	0.0428419	6.10988	9.97e-10	3.3e-09
Ahcyl1	5673.78	-0.148167	0.0567032	-2.61302	0.00897453	0.023591	6203.66	-0.0378443	0.0391498	-0.966655	0.333716	0.420495
Ifngr2	6204.91	-0.0099639	0.0629875	-0.158189	0.874308	0.923794	5151.86	1.10303	0.0425055	25.9503	1.81e-148	6.1e-147
Gsn	4266.86	-1.02975	0.0651198	-15.8131	2.53e-56	9.26e-55	4278.82	-0.751457	0.0460774	-16.3086	8.58e-60	1.12e-58
Clcn3	4777.46	-0.656942	0.0602396	-10.9055	1.09e-27	2e-26	4031.62	0.131767	0.0477177	2.76138	0.00575569	0.0108148
Ankrd13a	5818.61	-0.188082	0.0624928	-3.00966	0.00261541	0.00788116	5469.11	0.379606	0.0410745	9.24188	2.42e-20	1.31e-19
Sema4a	6125.73	0.0904023	0.0558107	1.6198	0.105275	0.195027	5399.28	0.992247	0.0436698	22.7216	2.74e-114	7.17e-113
Actr3	5951.98	-0.0712774	0.0594556	-1.19884	0.230592	0.362723	5423.08	0.6368	0.0416792	15.2786	1.06e-52	1.22e-51
Elovl6	4246.09	-1.16511	0.0620308	-18.7828	1.04e-78	5.87e-77	3017.6	-0.0407941	0.052117	-0.782741	0.433779	0.524206
Ptprf	7981.16	0.743906	0.0560717	13.2671	3.59e-40	9.69e-39	8004.32	1.29426	0.0398482	32.4797	2.06e-231	1.11e-229
Prr15	4900.19	-0.456887	0.0635251	-7.19223	6.37e-13	5.81e-12	3778.62	0.715934	0.0473714	15.1132	1.33e-51	1.49e-50
Calm2	5523.58	-0.177121	0.0570693	-3.10361	0.00191172	0.00594444	4970.15	0.54436	0.045826	11.8788	1.52e-32	1.18e-31
Ppp2ca	5283.02	-0.500927	0.0654212	-7.65694	1.9e-14	1.94e-13	5532.67	-0.293399	0.0422505	-6.94426	3.8e-12	1.44e-11
Tubb4b	5242.5	-0.335672	0.0577504	-5.81247	6.16e-09	4.1e-08	4848.87	0.252071	0.0424954	5.93171	3e-09	9.67e-09
Fam162a	3342.28	-2.7734	0.0715928	-38.7386	0	0	1800.97	-1.44914	0.0687035	-21.0927	9.28e-99	2.09e-97
Immt	5655.89	-0.219486	0.061964	-3.54215	0.000396879	0.00142259	5677.48	0.134583	0.0406646	3.30958	0.000934355	0.00194462
Atp9a	5560.32	-0.0502268	0.0613156	-0.819151	0.4127	0.559562	5437.21	0.416417	0.0427552	9.73955	2.04e-22	1.18e-21
Lgr4	4358.74	-1.09654	0.065308	-16.7902	2.88e-63	1.21e-61	4022.4	-0.632282	0.0501586	-12.6057	1.97e-36	1.66e-35
Glrx	5342.16	-0.263389	0.0578598	-4.55219	5.31e-06	2.58e-05	4618.55	0.571838	0.0445159	12.8457	9.09e-38	7.93e-37
Hnrnpul2	5938.99	0.240545	0.0709892	3.38847	0.00070284	0.00239585	6747.9	0.246572	0.0401215	6.14563	7.96e-10	2.65e-09
Aldh18a1	5672.33	-0.111256	0.0571959	-1.94517	0.0517544	0.107973	5646.17	0.285208	0.0410438	6.94886	3.68e-12	1.39e-11
AY036118	5821.34	0.221558	0.0731582	3.02848	0.0024579	0.00746063	7127.92	0.00293597	0.0412004	0.0712606	0.94319	0.957091
Tfg	7226.52	0.407614	0.067733	6.01795	1.77e-09	1.23e-08	6950.48	1.04987	0.0387607	27.086	1.44e-161	5.29e-160
B4galt1	4913.96	-0.460232	0.0603394	-7.62738	2.4e-14	2.41e-13	4382.54	0.212261	0.0448797	4.72956	2.25e-06	5.98e-06
Parp12	4246.23	-1.05333	0.061603	-17.0987	1.52e-65	6.7e-64	3784.93	-0.498029	0.0482066	-10.3311	5.1e-25	3.2e-24
Cyp2d26	6226.25	0.204944	0.056106	3.6528	0.000259393	0.000966177	6047.17	0.750527	0.041231	18.203	4.89e-74	8.01e-73
Tmem54	5534.92	-0.275295	0.064291	-4.28202	1.85e-05	8.3e-05	4929.03	0.450845	0.0473533	9.52088	1.72e-21	9.59e-21
Tnfaip1	5113.04	-0.320057	0.0589396	-5.43026	5.63e-08	3.43e-07	5073.41	0.0567474	0.0418482	1.35603	0.17509	0.241992
Specc1l	5156.1	-0.339106	0.0579269	-5.85404	4.8e-09	3.22e-08	4491.95	0.443633	0.0438575	10.1153	4.72e-24	2.87e-23
Fkbp8	5492.44	0.0880465	0.073881	1.19174	0.233365	0.366101	5127.92	0.756217	0.0421604	17.9366	6.1e-72	9.73e-71
Rtn3	5663.69	0.00341477	0.0583085	0.0585638	0.9533	0.973998	5713.34	0.374619	0.0431322	8.68537	3.78e-18	1.86e-17
Cct2	4810.29	-0.549003	0.0589642	-9.31078	1.27e-20	1.79e-19	6789.35	-1.0404	0.0386627	-26.9096	1.69e-159	6.14e-158
Gss	4160.04	-1.00346	0.0653687	-15.3508	3.5e-53	1.21e-51	3729.24	-0.454428	0.0487373	-9.32403	1.12e-20	6.1e-20
Laptm4a	5135.95	-0.393832	0.0597218	-6.59444	4.27e-11	3.4e-10	4525.8	0.333495	0.0438861	7.59911	2.98e-14	1.25e-13
Pmp22	9985.83	1.19228	0.0624497	19.0918	2.95e-81	1.74e-79	8990.44	2.86357	0.0374104	76.5448	0	0
Adam10	4720.38	-0.596553	0.0594963	-10.0267	1.16e-23	1.86e-22	4727.16	-0.278085	0.0435898	-6.37959	1.78e-10	6.13e-10
Coro1b	5696.07	0.0551106	0.058062	0.949168	0.342535	0.488324	4919.38	1.02969	0.0461829	22.2959	4.05e-110	1.01e-108
Clptm1	5269	-0.416545	0.0671664	-6.20169	5.59e-10	4.09e-09	4422.41	0.465062	0.0466211	9.97535	1.95e-23	1.17e-22
Kif5b	4983.21	-0.444839	0.0590159	-7.53762	4.79e-14	4.73e-13	5891.9	-0.541098	0.0407301	-13.285	2.83e-40	2.6e-39
Lyz1	6396.47	0.375887	0.057814	6.50166	7.94e-11	6.23e-10	17921.4	-1.74718	0.0322083	-54.2461	0	0
Tmc5	4871.72	-0.494806	0.0594981	-8.31633	9.07e-17	1.06e-15	3591.7	0.830151	0.0488368	16.9985	8.43e-65	1.2e-63
Txndc17	5575.56	-0.0442031	0.0570672	-0.774579	0.438588	0.582755	5120.21	0.644177	0.0423477	15.2116	2.96e-52	3.38e-51
Mall	6338.4	0.19316	0.0607084	3.18177	0.0014638	0.00468255	5470.86	1.24187	0.0422716	29.3783	1.04e-189	4.63e-188
Huwe1	5048.73	-0.413008	0.0593671	-6.95685	3.48e-12	3e-11	6222.99	-0.610877	0.039446	-15.4864	4.28e-54	5.07e-53
Eif3a	4777.95	-0.414636	0.0638841	-6.49043	8.56e-11	6.67e-10	7189.8	-1.06029	0.0409021	-25.9226	3.7e-148	1.25e-146
Copb1	5311.02	-0.139899	0.0584217	-2.39464	0.0166369	0.0406288	5190.09	0.311867	0.0418808	7.44655	9.58e-14	3.94e-13
Tmem20	5420.97	-0.0554188	0.0615007	-0.901107	0.367531	0.515353	4786.29	0.779143	0.0503313	15.4803	4.71e-54	5.57e-53
Psmb10	5178.6	-0.316989	0.059255	-5.34958	8.82e-08	5.26e-07	4266.42	0.67252	0.046759	14.3827	6.65e-47	6.9e-46
Sord	5879.39	0.293245	0.0719217	4.07728	4.56e-05	0.000192516	4490.18	2.19374	0.0505589	43.3899	0	0
Arpc1b	4289.82	-0.475941	0.179712	-2.64835	0.0080886	0.0215569	4552.14	-0.310485	0.0475029	-6.53613	6.31e-11	2.23e-10
Frk	5139.34	-0.335973	0.0592511	-5.67033	1.43e-08	9.17e-08	4389.88	0.515174	0.0465996	11.0553	2.07e-28	1.43e-27
Cmtm6	5215.29	-0.180559	0.0588443	-3.06842	0.00215192	0.0066145	4736.12	0.508054	0.0432928	11.7353	8.4e-32	6.38e-31
BC005537	6149.34	0.257901	0.0557304	4.62765	3.7e-06	1.84e-05	6500.12	0.502195	0.0380698	13.1914	9.83e-40	8.93e-39
Lta4h	6140.63	0.209949	0.0579818	3.62094	0.00029353	0.0010821	5704.02	0.936071	0.042717	21.9133	1.94e-106	4.66e-105
Slfn4	3033.71	-3.16081	0.0785625	-40.2331	0	0	2114.52	-2.35869	0.0693719	-34.0007	2.17e-253	1.29e-251
Cttn	5213.56	-0.20742	0.0577081	-3.5943	0.000325261	0.00118661	5021.89	0.277927	0.0417565	6.65589	2.82e-11	1.02e-10
Stt3a	5269.88	-0.0913832	0.0606849	-1.50587	0.132102	0.23381	5764.33	0.0209798	0.0403972	0.519339	0.603524	0.681806
Idh3b	5175.37	-0.19997	0.0580899	-3.44242	0.000576529	0.00200069	5260.05	0.120409	0.0413462	2.91221	0.00358884	0.00692716
Slc16a1	4204.25	-0.851905	0.0655547	-12.9953	1.3e-38	3.35e-37	4730.09	-0.828205	0.0478776	-17.2984	4.84e-67	7.14e-66
Lrp1	6842.36	0.482436	0.0582163	8.28695	1.16e-16	1.34e-15	6441.55	1.25183	0.0421104	29.7273	3.41e-194	1.57e-192
Pdha1	4882.5	-0.433343	0.0588093	-7.36861	1.72e-13	1.64e-12	4889.34	-0.0975898	0.0423033	-2.30691	0.0210599	0.0361335
Fam102a	4976.37	-0.378882	0.0588324	-6.44003	1.19e-10	9.21e-10	4032.65	0.644619	0.0481048	13.4003	6.02e-41	5.58e-40
Jak2	5300.37	-0.230287	0.059952	-3.8412	0.000122437	0.000483894	4349.75	0.814191	0.0485439	16.7723	3.89e-63	5.35e-62
Copg	5543.14	-0.0523871	0.0575318	-0.910576	0.362519	0.509915	5452.72	0.392408	0.0406579	9.65146	4.85e-22	2.76e-21
Endod1	3516.18	-1.88385	0.0664561	-28.3472	9.05e-177	1.36e-174	2247.92	-0.716791	0.0619778	-11.5653	6.18e-31	4.57e-30
Sc4mol	4065	-1.22053	0.0641897	-19.0144	1.3e-80	7.56e-79	3050.44	-0.264393	0.0518065	-5.10346	3.33e-07	9.43e-07
Idh3a	4961.47	-0.409351	0.059612	-6.86693	6.56e-12	5.56e-11	4960.91	-0.0669955	0.0437017	-1.53302	0.125272	0.180604
Atp2b1	4502.29	-0.653022	0.0601986	-10.8478	2.04e-27	3.72e-26	4250.86	-0.184351	0.046382	-3.97462	7.05e-05	0.000164452
Aplp2	5321.65	-0.11819	0.0579892	-2.03814	0.041536	0.0895167	4872.67	0.558861	0.0431977	12.9373	2.77e-38	2.45e-37
Gm1123	5938.95	0.256095	0.0577589	4.43386	9.26e-06	4.34e-05	5852.34	0.758432	0.0403324	18.8046	6.93e-79	1.22e-77
Sdcbp2	4124.93	-0.775668	0.0714841	-10.8509	1.97e-27	3.6e-26	3393.93	0.0543825	0.0497491	1.09314	0.274334	0.357007
Dusp6	4745.51	-0.626098	0.0646055	-9.6911	3.29e-22	4.98e-21	3069.18	1.15808	0.0518587	22.3314	1.83e-110	4.6e-109
Serinc2	4273.67	-0.911375	0.0618609	-14.7327	3.98e-49	1.29e-47	3255.45	0.102268	0.0523034	1.95528	0.0505499	0.0802424
Ceacam20	5490.95	-0.0784312	0.0588743	-1.33218	0.182801	0.302882	3357.35	3.24302	0.0583474	55.5812	0	0
Slc3a2	6422.85	0.373878	0.0559899	6.67759	2.43e-11	1.97e-10	6287.58	0.930701	0.0393323	23.6625	8.77e-124	2.44e-122
Hk2	3272.69	-2.0657	0.073661	-28.0434	4.81e-173	6.97e-171	3409.51	-1.91216	0.054839	-34.8687	2.22e-266	1.41e-264
Rnpep	4932.89	-0.344858	0.0589038	-5.8546	4.78e-09	3.21e-08	3753.86	0.945102	0.0495029	19.0919	2.95e-81	5.38e-80
Irf1	4777.95	-0.285136	0.0658749	-4.32844	1.5e-05	6.81e-05	3795.18	0.864585	0.0484571	17.8423	3.32e-71	5.23e-70
Sema4g	6458.78	0.42078	0.0563181	7.47148	7.93e-14	7.71e-13	5710.6	1.48296	0.0416298	35.6225	6.28e-278	4.11e-276
Tmigd1	5092.68	-0.167225	0.0593114	-2.81944	0.00481081	0.0135576	3210.68	2.49921	0.055393	45.1178	0	0
Ubd	2916.63	-3.52847	0.0821742	-42.9389	0	0	449.068	0.47861	0.13362	3.58188	0.000341136	0.000743287
Sec23a	6027.95	0.146507	0.06199	2.36339	0.0181084	0.0437422	5058.09	1.30555	0.0441094	29.5979	1.59e-192	7.23e-191
Ept1	5105.4	-0.307655	0.0611856	-5.02823	4.95e-07	2.71e-06	4570.61	0.391577	0.0460488	8.50352	1.84e-17	8.88e-17
Map2k2	5633.66	0.209166	0.0637501	3.28103	0.0010343	0.00341409	5636.43	0.644989	0.0448563	14.379	7.01e-47	7.27e-46
Hook1	5061.83	-0.344249	0.0624183	-5.5152	3.48e-08	2.16e-07	6687.53	-0.711209	0.0388939	-18.2859	1.07e-74	1.78e-73
Letm1	5245.95	-0.0501146	0.0595321	-0.841808	0.399896	0.547262	5193.55	0.374975	0.041347	9.06899	1.2e-19	6.29e-19
Suclg1	5173.93	-0.124828	0.0585207	-2.13307	0.0329193	0.073204	4686.1	0.58965	0.0443272	13.3022	2.25e-40	2.07e-39
Anxa13	5797.25	0.209666	0.0571175	3.67078	0.000241809	0.000906237	5030.8	1.24352	0.043496	28.5894	9.11e-180	3.81e-178
Casp8	4724.81	-0.541777	0.0622607	-8.70175	3.27e-18	4.1e-17	3965.45	0.297575	0.0466981	6.37232	1.86e-10	6.42e-10
Stt3b	5513.93	0.00889128	0.0572672	0.15526	0.876617	0.925208	6157.53	0.062732	0.0396093	1.58377	0.113246	0.165111
Rhou	4133.65	-0.746427	0.0686023	-10.8805	1.43e-27	2.62e-26	3470.86	0.0326021	0.0490741	0.664345	0.50647	0.594281
Gak	5125.93	-0.131508	0.0584635	-2.2494	0.0244872	0.0568297	4995.91	0.330332	0.0419941	7.86613	3.66e-15	1.61e-14
Stat1	4241.79	-0.879766	0.0617974	-14.2363	5.46e-46	1.64e-44	3092.04	0.282101	0.0515055	5.47711	4.32e-08	1.29e-07
Ehf	3733.63	-1.36229	0.064989	-20.9618	1.46e-97	1.07e-95	4709.4	-1.56779	0.0463111	-33.8535	3.22e-251	1.89e-249
Sri	5289.15	-0.0916737	0.0577649	-1.58702	0.112509	0.205699	5517.12	0.160978	0.0402811	3.99636	6.43e-05	0.000150548
Xbp1	5158.66	-0.144215	0.0578315	-2.49372	0.0126414	0.0318719	5210.11	0.201991	0.0414511	4.87301	1.1e-06	2.99e-06
Hnrnpab	4596.72	-0.450778	0.0604114	-7.46181	8.53e-14	8.29e-13	6942.81	-1.09942	0.0386713	-28.4299	8.63e-178	3.53e-176
Fam84a	4202.74	-0.78611	0.0612208	-12.8406	9.72e-38	2.44e-36	3199.53	0.277476	0.0521689	5.31879	1.04e-07	3.06e-07
Arf3	4399.75	-0.435988	0.0710145	-6.13941	8.28e-10	5.99e-09	3940.1	0.230153	0.0480186	4.793	1.64e-06	4.4e-06
Ly6d	2688.19	-6.281	0.143976	-43.6253	0	0	1428.96	-5.21877	0.146375	-35.6534	2.08e-278	1.37e-276
Slc15a1	9900.5	1.2639	0.0693804	18.2169	3.79e-74	1.98e-72	9936.4	2.00563	0.0350743	57.1824	0	0
Pcyt2	7575.48	0.951197	0.0582685	16.3244	6.62e-60	2.58e-58	7291.9	1.82158	0.0380926	47.8197	0	0
Mme	9043.05	1.21838	0.0534456	22.7967	4.95e-115	4.29e-113	8960	2.02936	0.0365376	55.5416	0	0
Ndufa10	4722.01	-0.399851	0.0593876	-6.73291	1.66e-11	1.36e-10	4416.71	0.139199	0.044069	3.15867	0.00158493	0.00320594
Nudt4	6737.73	0.485778	0.0622134	7.80825	5.8e-15	6.08e-14	6448	1.1775	0.0385326	30.5585	4.36e-205	2.11e-203
Slc38a1	3055.05	-2.82346	0.0750827	-37.6047	0	0	2109.35	-1.97411	0.0676726	-29.1715	4.46e-187	1.96e-185
Etf1	4247.97	-0.758304	0.0611151	-12.4078	2.37e-35	5.58e-34	5423.39	-1.01619	0.0433152	-23.4603	1.04e-121	2.85e-120
Eif3b	4347.84	-0.629118	0.0605533	-10.3895	2.77e-25	4.67e-24	6201	-1.13334	0.0400982	-28.2642	9.53e-176	3.86e-174
Os9	5571.01	0.127529	0.0568333	2.2439	0.0248386	0.0575015	4692.86	1.25661	0.0482446	26.0466	1.47e-149	5e-148
Mtch2	6016.8	0.337045	0.0561698	6.00047	1.97e-09	1.37e-08	5607.98	1.09586	0.0408913	26.7995	3.28e-158	1.18e-156
Esrra	5100.21	0.119092	0.0757196	1.5728	0.115765	0.210558	4498.33	1.03376	0.0459649	22.4903	5.17e-112	1.32e-110
Cgref1	7835.89	1.03414	0.0578081	17.8892	1.43e-71	7.11e-70	7376.63	2.11515	0.0391844	53.9794	0	0
Myl12b	5439.9	-0.0780892	0.0676484	-1.15434	0.248361	0.383944	4651.65	0.872713	0.0472713	18.4618	4.19e-76	7.08e-75
Slc6a6	5083.15	-0.110458	0.0594691	-1.8574	0.0632543	0.128189	7652.81	-0.808713	0.0387864	-20.8504	1.51e-96	3.34e-95
Rnf10	5037.47	-0.142701	0.0581846	-2.45256	0.0141844	0.0353279	5311.37	0.0734692	0.042097	1.74524	0.0809438	0.122655
AA986860	4639.45	-0.327639	0.0607557	-5.39273	6.94e-08	4.19e-07	4293.52	0.260485	0.0447571	5.81996	5.89e-09	1.86e-08
Ehd1	4925.08	-0.143432	0.0595469	-2.40873	0.0160081	0.0392999	4237.89	0.756306	0.0459119	16.473	5.74e-61	7.66e-60
Tns4	3306.08	-1.94828	0.0688093	-28.3141	2.31e-176	3.42e-174	2600.93	-1.24493	0.0601024	-20.7134	2.62e-95	5.77e-94
Ncstn	4429.66	-0.600583	0.0614421	-9.77477	1.44e-22	2.23e-21	3600.71	0.322243	0.0479935	6.7143	1.89e-11	6.88e-11
Bak1	4429.41	-0.463444	0.0616067	-7.52263	5.37e-14	5.29e-13	3843.96	0.294433	0.0482999	6.09592	1.09e-09	3.6e-09
2210407C18Rik	4240.32	-0.735297	0.0615769	-11.9411	7.22e-33	1.58e-31	4310.34	-0.468098	0.044981	-10.4066	2.31e-25	1.47e-24
Pdcd6	5164.84	-0.0379404	0.058305	-0.650723	0.515226	0.653518	5189.96	0.33943	0.0426248	7.96321	1.68e-15	7.48e-15
Nus1	4329.47	-0.558363	0.0625618	-8.92499	4.46e-19	5.81e-18	4373.02	-0.258605	0.047294	-5.46803	4.55e-08	1.36e-07
6330578E17Rik	4269.72	-0.724557	0.0620671	-11.6738	1.74e-31	3.66e-30	3703.11	-0.0347746	0.0473265	-0.73478	0.462473	0.550895
Arhgef5	5088.23	-0.141237	0.0601076	-2.34973	0.0187868	0.0450981	4882.88	0.368381	0.042818	8.60342	7.74e-18	3.78e-17
Dnm2	5532.21	0.116553	0.0601504	1.93769	0.0526615	0.109665	5328.34	0.671195	0.0438299	15.3136	6.2e-53	7.17e-52
Ptp4a2	4750.87	-0.138826	0.0640639	-2.16699	0.0302355	0.0680698	5670.05	-0.267315	0.0415125	-6.43939	1.2e-10	4.18e-10
Mapk1	5273.59	-0.0533911	0.0621141	-0.859565	0.390029	0.537567	5641.41	0.124987	0.0425598	2.93673	0.00331695	0.00643731
Irf6	5098.9	-0.0531834	0.0585705	-0.908025	0.363865	0.511484	4965.68	0.425465	0.0426713	9.97075	2.05e-23	1.22e-22
Sdf4	4772.25	-0.176989	0.0612535	-2.88944	0.00385924	0.0111587	4598.49	0.313432	0.0459727	6.81778	9.25e-12	3.43e-11
Fam3b	4354.84	-0.588006	0.0610945	-9.62453	6.3e-22	9.44e-21	3077.47	0.845201	0.0515777	16.3869	2.37e-60	3.12e-59
2010109I03Rik	7902.91	1.09867	0.0564962	19.4468	3.1e-84	1.9e-82	7337.45	2.34713	0.0397677	59.0209	0	0
Eps8l2	5523.01	0.146935	0.0578649	2.53927	0.0111084	0.0285028	4556.78	1.3935	0.0442671	31.4793	1.67e-217	8.45e-216
Gale	4326.28	-0.462917	0.0628135	-7.36971	1.71e-13	1.63e-12	3404	0.63117	0.0520908	12.1167	8.61e-34	6.88e-33
Arpc3	4635.12	-0.434302	0.063629	-6.82554	8.76e-12	7.35e-11	4372.41	0.0717601	0.0443615	1.61762	0.105744	0.155396
Muc4	3913.02	-1.32202	0.0795317	-16.6225	4.79e-62	1.96e-60	2778.53	-0.254094	0.053809	-4.72215	2.33e-06	6.19e-06
Slc25a22	6060.14	0.445982	0.0560269	7.96015	1.72e-15	1.86e-14	5243.94	1.64883	0.0452925	36.404	3.68e-290	2.51e-288
Crk	4495.69	-0.476063	0.0620211	-7.67581	1.64e-14	1.68e-13	4827.48	-0.331507	0.0459558	-7.2136	5.45e-13	2.16e-12
Klf4	6182.07	0.515694	0.056147	9.1847	4.13e-20	5.71e-19	5695.66	1.41101	0.0432248	32.6434	9.94e-234	5.43e-232
Gars	3800.04	-1.1873	0.0692902	-17.1352	8.11e-66	3.6e-64	5641.07	-1.71534	0.0458824	-37.3856	6.7e-306	4.94e-304
Vdr	7168.84	0.883519	0.0553126	15.9732	1.96e-57	7.28e-56	6911.21	1.7074	0.0383142	44.5631	0	0
H3f3b	5497.36	0.335087	0.0655749	5.10999	3.22e-07	1.81e-06	7072.17	-0.0367911	0.0384437	-0.957012	0.338561	0.425614
Hnf4g	8568.69	1.18546	0.0549153	21.587	2.38e-103	1.83e-101	9453.68	1.33667	0.0365842	36.5369	2.88e-292	1.97e-290
Gnb2	5486.38	0.24487	0.0578867	4.23016	2.34e-05	0.000103164	6054.78	0.343259	0.0411067	8.35044	6.8e-17	3.21e-16
Ifit1	3141.26	-2.21342	0.0725572	-30.5059	2.18e-204	3.91e-202	2497.41	-1.56329	0.062115	-25.1677	9.05e-140	2.82e-138
Clta	5114.27	-0.0539213	0.0597837	-0.90194	0.367089	0.514824	4986.96	0.419624	0.0423094	9.918	3.48e-23	2.06e-22
Irgm1	3089.02	-2.24333	0.0720191	-31.1491	5.22e-213	9.7e-211	2119.7	-1.30612	0.0644963	-20.2511	3.48e-91	7.24e-90
Maoa	13789.4	2.15516	0.0512737	42.0324	0	0	15409.8	2.30531	0.0318669	72.342	0	0
Akap13	3705.65	-1.07307	0.0640144	-16.7629	4.55e-63	1.9e-61	2966.24	-0.247238	0.0528268	-4.68016	2.87e-06	7.55e-06
Dnaja2	4454.02	-0.418554	0.0600398	-6.97129	3.14e-12	2.72e-11	4917.7	-0.343413	0.0438795	-7.82629	5.02e-15	2.19e-14
Lpin2	5229.54	0.0530848	0.0582275	0.911678	0.361938	0.509364	4511.63	1.02981	0.0446269	23.076	8.06e-118	2.16e-116
Cobl	5721.28	0.232461	0.060984	3.81184	0.000137935	0.000538409	5151.85	1.10244	0.0417393	26.4124	9.86e-154	3.46e-152
Dld	4888.88	-0.108918	0.0592921	-1.83697	0.066214	0.133009	5068.28	0.160868	0.0453494	3.54729	0.000389217	0.000842569
Aldh1l1	4518.44	-0.232694	0.0628504	-3.70234	0.000213617	0.000806708	2988.56	1.91643	0.0541674	35.3798	3.49e-274	2.27e-272
Il4ra	3654.41	-1.14777	0.0639593	-17.9453	5.23e-72	2.62e-70	3091.91	-0.480481	0.0527068	-9.1161	7.79e-20	4.12e-19
Prr15l	4725.84	-0.194872	0.0591546	-3.29427	0.000986768	0.00326983	3937.12	0.807789	0.0467687	17.272	7.65e-67	1.12e-65
Sgpp2	4002.16	-0.813418	0.0630072	-12.9099	3.96e-38	1.01e-36	3502.11	-0.16811	0.0485247	-3.46441	0.000531388	0.00113538
Samhd1	4094.53	-0.787779	0.0652408	-12.0749	1.43e-33	3.23e-32	3140.75	0.24944	0.0506459	4.92518	8.43e-07	2.31e-06
Tmem131	4480.65	-0.513571	0.0675201	-7.6062	2.82e-14	2.83e-13	4565.61	-0.234865	0.0445651	-5.27017	1.36e-07	3.96e-07
Galnt1	4979.4	-0.0837127	0.060565	-1.3822	0.166911	0.28173	4809.45	0.41592	0.0429365	9.68687	3.43e-22	1.96e-21
Rbm47	5427.42	0.181225	0.0585081	3.09744	0.00195203	0.00605665	4996.8	0.934197	0.0430717	21.6893	2.59e-104	6.07e-103
Rpl13a	4132.23	-0.531527	0.0628455	-8.45768	2.73e-17	3.26e-16	5123.97	-0.736329	0.0454791	-16.1905	5.89e-59	7.57e-58
Ppp1r1b	5361.31	0.26087	0.0592462	4.40315	1.07e-05	4.94e-05	6634.59	0.00756283	0.0416955	0.181383	0.856067	0.891268
Bcap31	4754.44	-0.0650516	0.0608129	-1.0697	0.284754	0.42538	4312.68	0.663217	0.045854	14.4637	2.06e-47	2.15e-46
Abcc2	5612.68	0.359412	0.0574073	6.26074	3.83e-10	2.84e-09	5679.01	0.780064	0.0404228	19.2977	5.62e-83	1.05e-81
Tep1	5254.25	0.153869	0.0580125	2.65235	0.00799335	0.0213386	4369.91	1.3645	0.0465977	29.2826	1.73e-188	7.67e-187
Slc46a1	3800.57	-0.938704	0.0640192	-14.6629	1.11e-48	3.57e-47	2889.03	0.0712495	0.0533988	1.33429	0.182108	0.250203
Slc44a1	5386.6	0.231338	0.0575362	4.02073	5.8e-05	0.00024113	5421.1	0.647865	0.0413604	15.6639	2.67e-55	3.23e-54
Vapa	4865.72	-0.0959373	0.0595523	-1.61098	0.107185	0.197869	4879.74	0.278696	0.0424339	6.56776	5.11e-11	1.82e-10
Xiap	4542.43	-0.323791	0.061251	-5.28631	1.25e-07	7.34e-07	4050.9	0.383913	0.0473779	8.10322	5.35e-16	2.44e-15
Rps11	4152.06	-0.368704	0.0699806	-5.26866	1.37e-07	8.05e-07	5051.67	-0.536097	0.0437411	-12.2561	1.56e-34	1.26e-33
Actr1a	4595.77	-0.281713	0.0613744	-4.59008	4.43e-06	2.17e-05	4357.49	0.238246	0.0453565	5.25274	1.5e-07	4.35e-07
Smg1	4537.16	-0.265175	0.0597873	-4.43531	9.19e-06	4.31e-05	5053.52	-0.20961	0.0443749	-4.72362	2.32e-06	6.15e-06
Calml4	5479.62	0.330061	0.057702	5.7201	1.06e-08	6.93e-08	6641.13	0.132517	0.0410807	3.22576	0.00125637	0.00257604
Mboat1	2771.22	-3.14328	0.0791913	-39.6923	0	0	2872.81	-3.00316	0.0656308	-45.7584	0	0
Net1	5173.27	0.185191	0.0586282	3.15874	0.00158455	0.00503414	5745.8	0.260864	0.0397231	6.56705	5.13e-11	1.82e-10
Mgat4c	4003.79	-0.776221	0.0644781	-12.0385	2.23e-33	5e-32	2554.18	0.933137	0.0560351	16.6527	2.89e-62	3.92e-61
Golga4	5473.98	0.297871	0.0571076	5.21596	1.83e-07	1.06e-06	5447.16	0.770683	0.0422488	18.2415	2.42e-74	3.98e-73
Slc35a3	4820.56	-0.18332	0.0644082	-2.84622	0.00442414	0.012587	4259.71	0.599384	0.0453305	13.2225	6.5e-40	5.94e-39
Qsox1	3159.01	-1.55143	0.0733764	-21.1434	3.17e-99	2.37e-97	1675.02	0.255653	0.0688622	3.71252	0.000205202	0.000458167
Tob1	6512.8	0.280321	0.228466	1.22697	0.219835	0.349246	5306.9	1.72864	0.0459483	37.6215	0	0
Abcc3	4066.53	-0.63589	0.06221	-10.2217	1.59e-24	2.63e-23	3191.62	0.388747	0.0506431	7.67622	1.64e-14	6.99e-14
Itga3	5366.45	0.196564	0.0591926	3.32076	0.000897735	0.00299935	5847.11	0.333192	0.0421201	7.91052	2.56e-15	1.13e-14
Cd82	5975.59	0.677575	0.069739	9.71586	2.58e-22	3.93e-21	5640.78	1.52514	0.0456382	33.4181	7.5e-245	4.29e-243
Parp9	3959.1	-0.693715	0.0623054	-11.1341	8.56e-29	1.63e-27	3765.03	-0.250799	0.0477759	-5.24949	1.53e-07	4.42e-07
Fkbp4	5369.03	0.357676	0.0611926	5.84509	5.06e-09	3.39e-08	6907.33	-0.0175206	0.0378229	-0.463228	0.643201	0.717367
Psme1	4084.62	-0.503347	0.0633856	-7.94103	2.01e-15	2.16e-14	3587.33	0.205548	0.0531887	3.86451	0.000111312	0.000255004
Clptm1l	4123.44	-0.600881	0.0628241	-9.56451	1.13e-21	1.67e-20	4200.26	-0.328176	0.0459279	-7.14545	8.97e-13	3.51e-12
Guca2b	9481.85	1.40203	0.0645182	21.7307	1.05e-104	8.22e-103	10506.3	1.54781	0.0337895	45.8074	0	0
Stard4	5285.18	0.262033	0.058744	4.4606	8.17e-06	3.86e-05	5247.81	0.735915	0.0437975	16.8027	2.33e-63	3.22e-62
Pank3	5374.8	0.152052	0.064264	2.36606	0.0179786	0.0434619	5446.88	0.528683	0.0426884	12.3847	3.16e-35	2.6e-34
Tcf25	4896.21	0.0826401	0.0597376	1.38339	0.166547	0.281373	5166.05	0.316588	0.0413873	7.6494	2.02e-14	8.58e-14
Fasn	3391.52	-1.451	0.0685292	-21.1735	1.68e-99	1.26e-97	3742.81	-1.39504	0.0526375	-26.5028	9e-155	3.17e-153
Gna13	4556.61	-0.189151	0.0599201	-3.15673	0.0015955	0.00506681	4541.96	0.19153	0.0451353	4.24346	2.2e-05	5.37e-05
Fryl	3875.18	-0.784159	0.0630602	-12.4351	1.69e-35	3.99e-34	3232.95	0.00198092	0.050157	0.0394944	0.968496	0.975835
Lman2	5364.07	0.208289	0.0597357	3.48685	0.000488754	0.00172028	5603.09	0.487469	0.0421616	11.5619	6.43e-31	4.75e-30
Rps9	4256.32	-0.224956	0.0712685	-3.15646	0.00159699	0.00506962	5219.77	-0.419434	0.0444091	-9.44478	3.56e-21	1.97e-20
Clrn3	5742.8	0.460874	0.0569199	8.09688	5.64e-16	6.24e-15	4863.67	1.80978	0.0451087	40.1205	0	0
Afg3l2	4369.82	-0.260054	0.0622687	-4.17632	2.96e-05	0.000128824	4426.65	0.0633176	0.0456581	1.38678	0.16551	0.230434
Scamp2	4520.8	-0.201385	0.0597096	-3.37273	0.000744267	0.00252507	4319.21	0.311197	0.0451182	6.89737	5.3e-12	1.99e-11
Wapal	4405.91	-0.289103	0.060078	-4.81212	1.49e-06	7.75e-06	4621.54	-0.0695614	0.0464731	-1.49681	0.134443	0.192093
Tbx3	5172.33	0.173634	0.0585376	2.9662	0.00301503	0.00894707	4525.68	1.14805	0.0453293	25.327	1.61e-141	5.11e-140
Tmc4	4828.03	-0.0340432	0.0603678	-0.56393	0.572802	0.702731	4087.39	0.980889	0.0474008	20.6935	3.96e-95	8.67e-94
Uqcrq	4549.29	-0.253372	0.0621836	-4.07458	4.61e-05	0.000194601	4197.88	0.359994	0.0453786	7.93311	2.14e-15	9.49e-15
Sucla2	4933.1	0.0892023	0.0586206	1.52169	0.128087	0.228099	4398.69	0.941485	0.0457502	20.5788	4.25e-94	9.21e-93
Slc25a20	3431.9	-1.15862	0.0658552	-17.5935	2.76e-69	1.32e-67	2125.11	0.391101	0.0601408	6.50309	7.87e-11	2.77e-10
Atf4	5183.7	0.113062	0.0619037	1.82642	0.0677864	0.135667	6012.02	0.0549652	0.0398267	1.38011	0.167553	0.232942
B4galnt2	4819.9	0.000130877	0.0607171	0.00215552	0.99828	0.998913	4335.31	0.781886	0.0463386	16.8733	7.07e-64	9.86e-63
Suox	3591.54	-0.93984	0.0652155	-14.4113	4.39e-47	1.36e-45	2406.46	0.471763	0.0582203	8.10307	5.36e-16	2.44e-15
Ubqln1	4347.77	-0.359909	0.0612433	-5.87671	4.18e-09	2.83e-08	4540.1	-0.133688	0.0436174	-3.06502	0.00217656	0.00431596
Entpd5	5012.88	0.137555	0.0582538	2.3613	0.0182111	0.0439565	4618.22	0.872923	0.044679	19.5376	5.26e-85	1e-83
Csnk1d	4149.41	-0.359201	0.0635895	-5.64874	1.62e-08	1.04e-07	4386.17	-0.165033	0.0443696	-3.71949	0.000199622	0.000446739
Ugcg	4601.14	-0.123856	0.0593632	-2.0864	0.0369421	0.0809641	4343.31	0.44544	0.0447108	9.96271	2.22e-23	1.32e-22
Mlf2	4935.15	0.0857373	0.0584882	1.46589	0.142678	0.248684	4764.31	0.6252	0.0444808	14.0555	7.13e-45	7.15e-44
Kpnb1	4442.28	-0.244067	0.0601314	-4.0589	4.93e-05	0.000206984	7424.55	-1.14352	0.0380595	-30.0457	2.49e-198	1.17e-196
Sidt2	5556.55	0.39656	0.0571213	6.94243	3.85e-12	3.31e-11	5218.68	1.14341	0.0422388	27.0702	2.21e-161	8.11e-160
Ccdc109a	4945.98	0.123488	0.0612718	2.01541	0.0438613	0.0938111	4692.87	0.737904	0.0462685	15.9483	2.93e-57	3.66e-56
Khk	6428.66	0.889973	0.0652729	13.6346	2.49e-42	6.99e-41	5613.88	2.46715	0.0431978	57.1129	0	0
Zfp36	7375.82	0.971458	0.0607598	15.9885	1.54e-57	5.71e-56	7380.74	1.60808	0.0406447	39.5644	0	0
Tmed7	4921.92	-0.0734011	0.0696235	-1.05426	0.291765	0.43319	5068.84	0.219213	0.0452611	4.8433	1.28e-06	3.45e-06
Pgrmc1	5993.96	0.607454	0.0560489	10.8379	2.28e-27	4.13e-26	6014.95	1.11784	0.0399528	27.979	2.93e-172	1.16e-170
Pafah1b1	4876.12	0.115311	0.0606903	1.89999	0.0574345	0.118091	5304.43	0.253798	0.0427236	5.94047	2.84e-09	9.18e-09
Fuca2	4092.14	-0.417614	0.0617696	-6.76084	1.37e-11	1.13e-10	3867.91	0.0872009	0.0465863	1.87182	0.0612321	0.0955022
Slc12a7	4886.08	0.127489	0.0594038	2.14615	0.0318611	0.0711011	4543.66	0.822165	0.0450284	18.2588	1.76e-74	2.91e-73
Slc39a9	4669.86	0.0180993	0.061213	0.295678	0.767476	0.848825	4107.84	0.897539	0.0466098	19.2564	1.25e-82	2.31e-81
Pcbp1	4898.79	-0.0816537	0.0709634	-1.15065	0.249878	0.385609	5783.59	-0.185552	0.0421796	-4.3991	1.09e-05	2.73e-05
Tm4sf5	6476.2	0.893606	0.0609879	14.6522	1.3e-48	4.17e-47	6348.96	1.62302	0.0392171	41.3855	0	0
Taok3	3458.89	-1.20079	0.0669423	-17.9377	5.99e-72	2.99e-70	2846.89	-0.476469	0.0537651	-8.86206	7.85e-19	3.99e-18
Atl2	5128.68	0.192122	0.058975	3.25768	0.00112326	0.00367889	5163.75	0.599538	0.0419964	14.2759	3.09e-46	3.16e-45
Ldlr	3551.74	-0.934062	0.067108	-13.9188	4.87e-44	1.4e-42	3234.72	-0.41438	0.0534186	-7.75723	8.68e-15	3.75e-14
Abcg2	4942.64	0.11494	0.0607787	1.89113	0.0586071	0.120096	3793.84	1.74564	0.0531658	32.834	1.93e-236	1.07e-234
Ndufv2	4645	-0.294911	0.0771797	-3.82109	0.000132861	0.000521569	3990.59	0.548546	0.0478786	11.457	2.17e-30	1.58e-29
Rhob	3884.41	-0.625349	0.063043	-9.91942	3.43e-23	5.4e-22	3045.59	0.407312	0.0535199	7.61048	2.73e-14	1.15e-13
Trim2	3968.58	-0.554831	0.0621884	-8.92178	4.59e-19	5.98e-18	3532.44	0.0994163	0.0484699	2.05109	0.0402579	0.0654373
Srsf1	4397.28	-0.0261926	0.0687872	-0.380777	0.703369	0.802623	6155.99	-0.567789	0.0420822	-13.4924	1.73e-41	1.63e-40
Atp5j	4390.93	-0.0396702	0.0677732	-0.585337	0.558321	0.69049	4055.59	0.630207	0.0489787	12.867	6.91e-38	6.05e-37
Ddost	4495.7	-0.151834	0.0604636	-2.51117	0.0120332	0.030563	4871.82	-0.0165167	0.0430934	-0.383277	0.701515	0.765161
Cox7b	4518.21	-0.244544	0.0668665	-3.65719	0.000254992	0.00095068	3719.63	0.77967	0.0473944	16.4507	8.29e-61	1.1e-59
Chdh	4810.07	0.113006	0.0590739	1.91295	0.055754	0.115191	4138.85	1.13332	0.0501164	22.6137	3.18e-113	8.21e-112
Sypl	4124.82	-0.38855	0.0614834	-6.3196	2.62e-10	1.97e-09	5492.74	-0.768643	0.0428898	-17.9213	8.04e-72	1.28e-70
Zdhhc3	3569.1	-0.862749	0.0640968	-13.4601	2.69e-41	7.4e-40	3837.41	-0.736413	0.0474914	-15.5062	3.15e-54	3.74e-53
Tmem8	5017.5	0.189822	0.0594831	3.19119	0.00141689	0.00454723	4123.78	1.48949	0.0506731	29.3942	6.52e-190	2.91e-188
Ddx17	4599.54	0.0568053	0.0612564	0.927336	0.353752	0.500655	4823.83	0.307917	0.0434372	7.08879	1.35e-12	5.25e-12
Nhsl1	4028.4	-0.540111	0.0661128	-8.16953	3.1e-16	3.5e-15	3507.43	0.183856	0.0498216	3.69029	0.000224	0.000498413
Degs2	4195.62	-0.41868	0.0665825	-6.28814	3.21e-10	2.39e-09	3845.89	0.176687	0.0500612	3.52943	0.000416454	0.000898183
Eif3c	3953.68	-0.525565	0.0639674	-8.21613	2.1e-16	2.39e-15	5276.4	-0.897715	0.0436594	-20.5618	6.04e-94	1.31e-92
Rhpn2	4062.88	-0.4648	0.0629165	-7.38758	1.5e-13	1.43e-12	3873.58	0.0052515	0.0466018	0.112689	0.910277	0.933838
Cftr	3803.57	-0.598015	0.0625933	-9.55398	1.25e-21	1.85e-20	3936.21	-0.365	0.0465968	-7.83316	4.76e-15	2.08e-14
Glod5	3935.77	-0.615445	0.0656438	-9.37552	6.88e-21	9.85e-20	2747.65	0.846437	0.0545691	15.5113	2.91e-54	3.46e-53
Hn1	4274.65	-0.245736	0.0608634	-4.0375	5.4e-05	0.000225598	3993.53	0.329588	0.0464167	7.10064	1.24e-12	4.82e-12
D17Wsu92e	4125.25	-0.294058	0.0613631	-4.7921	1.65e-06	8.52e-06	4459	-0.157553	0.04595	-3.42878	0.000606291	0.00128674
Tap1	3820.98	-0.613907	0.0627534	-9.78284	1.33e-22	2.07e-21	3353.89	0.0678316	0.0499003	1.35934	0.174039	0.240692
Hmgcs2	2425.58	-5.08288	0.221402	-22.9577	1.23e-116	1.13e-114	2226.03	-4.86898	0.216798	-22.4586	1.05e-111	2.69e-110
Ndufv1	4443.48	0.0122738	0.0649945	0.188844	0.850215	0.907536	4242.52	0.575558	0.0463166	12.4266	1.87e-35	1.55e-34
Psme4	3688.74	-0.676421	0.0638007	-10.6021	2.91e-26	5.08e-25	3751.53	-0.405096	0.0485975	-8.33575	7.7e-17	3.63e-16
Qars	4314.71	-0.120396	0.0615798	-1.95513	0.0505682	0.10589	4589.05	0.0723094	0.0434612	1.66377	0.0961583	0.142766
Pvrl2	4055.75	-0.406639	0.0622563	-6.53169	6.5e-11	5.13e-10	4050.85	-0.0606884	0.0499993	-1.21379	0.22483	0.300094
Cox7a2	4137.08	-0.186849	0.0662877	-2.81876	0.00482089	0.0135812	3650.29	0.602934	0.0486656	12.3893	2.99e-35	2.46e-34
Ssfa2	4056.21	-0.474088	0.0643994	-7.36169	1.82e-13	1.73e-12	3783.53	0.0577553	0.0472232	1.22303	0.221319	0.296158
Gm9843	4790.84	0.0756313	0.0608992	1.24191	0.21427	0.342506	5332.98	0.140196	0.045009	3.11485	0.00184041	0.00368759
Gyk	6489.04	0.815119	0.0585444	13.9231	4.59e-44	1.32e-42	6425.18	1.45416	0.0399686	36.3825	8.06e-290	5.49e-288
Itpr3	4277.03	-0.136214	0.0615322	-2.2137	0.0268491	0.0615247	4476.4	0.103127	0.0460483	2.23955	0.0251204	0.0425348
Ykt6	4098.44	-0.19618	0.0659374	-2.97524	0.0029276	0.00872865	4010.72	0.241981	0.0474609	5.09853	3.42e-07	9.67e-07
Rab10	4003.37	-0.481695	0.0634714	-7.58917	3.22e-14	3.22e-13	3785.51	0.0092285	0.0469022	0.196761	0.844015	0.881301
Psmb4	3988.15	-0.399096	0.0617568	-6.46237	1.03e-10	8e-10	4427.8	-0.337558	0.044435	-7.59665	3.04e-14	1.28e-13
Rbm39	4949.06	0.302877	0.0604323	5.01184	5.39e-07	2.94e-06	5917.5	0.148488	0.0405462	3.6622	0.000250061	0.00055308
Btnl2	4931.45	0.391111	0.0705081	5.54703	2.91e-08	1.82e-07	4211.11	1.63424	0.0471178	34.6841	1.37e-263	8.59e-262
Lass2	4317.89	-0.150705	0.0603216	-2.49836	0.0124769	0.031537	4561.82	0.0589313	0.0452038	1.30368	0.192343	0.262076
Mkrn1	4153.94	-0.148728	0.0655575	-2.26866	0.0232891	0.054366	3360.66	1.00115	0.0499658	20.0367	2.63e-89	5.35e-88
Hsd17b12	3656.44	-0.705202	0.0638247	-11.049	2.22e-28	4.16e-27	3512.34	-0.29036	0.0493228	-5.88695	3.93e-09	1.26e-08
Mlxipl	4472.94	-0.119439	0.0625124	-1.91064	0.0560511	0.11573	3369.5	1.38646	0.0508463	27.2677	1.03e-163	3.8e-162
Tjp2	4471.46	-0.0953082	0.0613818	-1.55271	0.120492	0.217453	4963.26	-0.026786	0.043194	-0.620134	0.535169	0.621013
Soat2	5075.37	0.471958	0.0698485	6.75687	1.41e-11	1.17e-10	4459.43	1.60715	0.0461385	34.8332	7.65e-266	4.83e-264
Psme2b-ps	4140.96	-0.0405792	0.0758172	-0.535224	0.592495	0.717747	4199.69	0.308212	0.0464537	6.63482	3.25e-11	1.17e-10
Cct8	3793.22	-0.509309	0.0629134	-8.09541	5.71e-16	6.31e-15	5632.89	-1.11349	0.0419209	-26.5618	1.88e-155	6.68e-154
Cox5a	3976.65	-0.361947	0.0617858	-5.85808	4.68e-09	3.15e-08	3810.63	0.111556	0.0490177	2.27583	0.0228563	0.0388977
Atp6ap2	4030.99	-0.362306	0.0617399	-5.86826	4.4e-09	2.97e-08	4190.22	-0.123479	0.045554	-2.71062	0.00671584	0.0125069
B4galt5	3941.17	-0.355741	0.0639474	-5.56303	2.65e-08	1.67e-07	2984.33	0.948643	0.053172	17.841	3.39e-71	5.34e-70
Dpep1	7838.57	1.26937	0.0552932	22.9571	1.25e-116	1.14e-114	7522.75	2.37126	0.0391137	60.6247	0	0
2810407C02Rik	4061.24	-0.369279	0.0624547	-5.91275	3.36e-09	2.3e-08	3864.62	0.122938	0.0478443	2.56954	0.0101834	0.018444
Akap9	4489.06	-0.0336299	0.0602608	-0.558073	0.576795	0.705867	4380.46	0.441745	0.0442965	9.97244	2.01e-23	1.2e-22
Dtx3l	3550.83	-0.737462	0.0641116	-11.5028	1.28e-30	2.62e-29	3245.64	-0.195047	0.0504164	-3.86873	0.000109404	0.000250831
Ifi27l2b	8513.07	1.57524	0.062413	25.239	1.5e-140	1.63e-138	8655.63	2.37615	0.0393948	60.3163	0	0
Clca3	24172.3	3.28849	0.0486543	67.5889	0	0	26329.9	4.18016	0.0305216	136.958	0	0
Slc25a39	4182.29	-0.3648	0.0680004	-5.36468	8.11e-08	4.86e-07	3996.69	0.114608	0.0469412	2.44153	0.0146251	0.0257733
Ap2a2	5029.97	0.295088	0.0585279	5.04183	4.61e-07	2.54e-06	4664.03	1.06045	0.0442936	23.9414	1.14e-126	3.26e-125
Ddx60	2948.95	-1.83451	0.0733651	-25.0052	5.37e-138	5.73e-136	2908.25	-1.57136	0.0582903	-26.9575	4.66e-160	1.7e-158
BC006779	4390.61	-0.0396158	0.060034	-0.65989	0.509325	0.648168	4648.07	0.172772	0.0435977	3.96286	7.41e-05	0.000172376
Atp5j2	4139.77	-0.0878763	0.0666727	-1.31802	0.187495	0.30845	3523.16	0.881027	0.0494424	17.8193	5.01e-71	7.87e-70
Ndufb9	4391.4	0.00304558	0.0612675	0.0497096	0.960354	0.97777	4024.58	0.714243	0.0470588	15.1777	4.97e-52	5.65e-51
Sh3d19	4606.68	-0.129722	0.0741797	-1.74875	0.0803341	0.155632	4272.9	0.496361	0.044714	11.1008	1.24e-28	8.63e-28
Gpx1	4633.18	-0.0477724	0.0685064	-0.697342	0.485589	0.626399	5215.01	-0.0189748	0.0433725	-0.437485	0.661759	0.732532
Ctage5	4610.04	-0.00917872	0.0642394	-0.142883	0.886383	0.930946	4863.79	0.214839	0.0428645	5.01204	5.39e-07	1.5e-06
Mfn2	4049.97	-0.245824	0.0616913	-3.98474	6.76e-05	0.000277901	3460.98	0.638331	0.0494835	12.8999	4.51e-38	3.97e-37
H2-T3	4648.42	0.25003	0.0661758	3.77827	0.000157923	0.000608759	3595.74	1.99265	0.052008	38.3143	0	0
Pvrl3	4495.75	-0.0274653	0.0621732	-0.441754	0.658667	0.770878	4642.48	0.262483	0.0468296	5.60507	2.08e-08	6.37e-08
Ptprh	4644.81	0.287396	0.0696986	4.12342	3.73e-05	0.000159811	3903.33	1.54256	0.0491302	31.3975	2.19e-216	1.1e-214
Rab1b	3850.82	-0.380084	0.0628476	-6.0477	1.47e-09	1.03e-08	3477.23	0.273374	0.0508882	5.37205	7.78e-08	2.3e-07
Mal2	4323.53	-0.16066	0.0636714	-2.52327	0.0116269	0.0296501	5100.7	-0.259759	0.0432535	-6.00551	1.91e-09	6.22e-09
Cct5	3878.49	-0.411295	0.0623495	-6.59661	4.21e-11	3.36e-10	5494.16	-0.927476	0.0419075	-22.1315	1.57e-108	3.86e-107
Pglyrp1	3074.31	-1.43554	0.0717551	-20.0062	4.87e-89	3.22e-87	2799.97	-0.98043	0.0576778	-16.9984	8.44e-65	1.2e-63
2010002M12Rik	3448	-0.906017	0.0692241	-13.0882	3.85e-39	1.01e-37	2387.88	0.409671	0.0615582	6.65501	2.83e-11	1.02e-10
Cdx2	4305.41	0.103447	0.0705051	1.46723	0.142314	0.248296	5048.01	0.0164044	0.0429216	0.382194	0.702318	0.765833
Cant1	4125.18	-0.156124	0.0622717	-2.50715	0.0121711	0.0308544	4118.62	0.224733	0.046685	4.81382	1.48e-06	3.98e-06
Hspa8	3087.5	-0.976454	0.079879	-12.2242	2.31e-34	5.3e-33	1675.82	1.25639	0.0694844	18.0816	4.45e-73	7.2e-72
Pepd	8281.05	1.48161	0.0541262	27.3732	5.72e-165	7.92e-163	8440.72	2.20952	0.0369682	59.768	0	0
Zbtb7b	4483.76	0.176797	0.0657333	2.68962	0.00715337	0.0193182	4164.3	0.89433	0.0481896	18.5586	6.95e-77	1.19e-75
Maf	5442.63	0.581624	0.0574807	10.1186	4.57e-24	7.45e-23	5031.47	1.49306	0.0427844	34.8972	8.2e-267	5.21e-265
Fam108c	4438.99	0.0336904	0.0598719	0.562708	0.573634	0.70326	4488.34	0.40124	0.0438889	9.14218	6.12e-20	3.25e-19
Slc9a2	4395.34	0.000420253	0.0611306	0.00687468	0.994515	0.996666	3653.45	1.11549	0.0490398	22.7467	1.55e-114	4.06e-113
Tmem59	5047.58	0.474991	0.0627122	7.57415	3.61e-14	3.6e-13	5066.37	0.953865	0.0430715	22.1461	1.14e-108	2.8e-107
Prrc2a	4348.21	-0.141036	0.0650058	-2.16959	0.0300378	0.0677115	5526.2	-0.433027	0.0453378	-9.55114	1.28e-21	7.2e-21
Prpf8	4243.07	-0.188544	0.0657375	-2.86813	0.00412907	0.0118478	5783.39	-0.645787	0.0424257	-15.2216	2.54e-52	2.91e-51
Taf15	3369.58	-0.292445	0.241909	-1.2089	0.226701	0.357635	2939.15	0.484359	0.0546511	8.86276	7.81e-19	3.97e-18
Cdk11b	5039.25	0.497999	0.0684275	7.27776	3.39e-13	3.16e-12	4851.22	1.16951	0.0507998	23.022	2.81e-117	7.5e-116
Ogt	4479.58	0.072569	0.0597392	1.21476	0.224456	0.354909	4426	0.525655	0.051998	10.1092	5.03e-24	3.05e-23
Rab11fip1	3974.49	-0.260968	0.0635825	-4.1044	4.05e-05	0.000172743	3973.83	0.100701	0.0475681	2.11699	0.0342605	0.0564634
Btg2	4502.98	0.168571	0.0624514	2.69923	0.00695004	0.0188206	3807.88	1.30609	0.0477027	27.3799	4.76e-165	1.79e-163
Ndufs1	3932.85	-0.265684	0.0628414	-4.22786	2.36e-05	0.000104195	3583.63	0.387622	0.051187	7.57266	3.66e-14	1.53e-13
9130409J20Rik	4067.34	-0.30275	0.0644636	-4.69646	2.65e-06	1.34e-05	3183.65	0.893828	0.0512254	17.4489	3.51e-68	5.27e-67
2015-09-15	4132.58	-0.2994	0.067443	-4.43931	9.02e-06	4.24e-05	4441.47	-0.14942	0.0483505	-3.09035	0.00199919	0.00398777
Adcy6	4204.61	0.016585	0.0657774	0.252139	0.800934	0.871574	4236.55	0.394601	0.0455221	8.66833	4.38e-18	2.16e-17
Camk2d	4302.94	-0.0227867	0.0606197	-0.375896	0.706994	0.805479	4254.75	0.410474	0.0451298	9.09541	9.42e-20	4.96e-19
Rer1	4304.24	-0.103579	0.0632862	-1.63667	0.101699	0.189493	3980.63	0.540956	0.0468968	11.535	8.78e-31	6.48e-30
Ptgfrn	3843.82	-0.319033	0.0630836	-5.05731	4.25e-07	2.35e-06	4581.26	-0.437951	0.0443438	-9.87627	5.28e-23	3.1e-22
Rps15	3641.98	-0.469981	0.0654907	-7.1763	7.16e-13	6.51e-12	4357.39	-0.593137	0.0482127	-12.3025	8.78e-35	7.17e-34
Anks4b	4321.19	0.1364	0.0681559	2.0013	0.0453602	0.0964943	3455.94	1.54714	0.0512405	30.1937	2.87e-200	1.35e-198
Sort1	3993.72	-0.288049	0.0621381	-4.63563	3.56e-06	1.77e-05	3624.98	0.371178	0.0488648	7.59602	3.05e-14	1.28e-13
Tspan1	3137.71	-1.13274	0.066774	-16.9638	1.52e-64	6.54e-63	3705.5	-1.21307	0.0495996	-24.4572	4.22e-132	1.26e-130
Sar1b	4562.26	0.10824	0.0602232	1.79732	0.0722847	0.142878	4217.37	0.818999	0.0462124	17.7225	2.81e-70	4.36e-69
Clec2e	5803.67	0.554103	0.0731928	7.57045	3.72e-14	3.69e-13	5346.16	1.4688	0.0424782	34.5777	5.46e-262	3.4e-260
Atp11b	4616.44	0.165523	0.0618469	2.67634	0.00744307	0.0200014	4440.47	0.737985	0.0493913	14.9416	1.77e-50	1.96e-49
Mtpn	3974.98	-0.340766	0.0649885	-5.24348	1.58e-07	9.17e-07	4398.04	-0.26986	0.046033	-5.86231	4.56e-09	1.45e-08
Dhx9	3822.88	-0.276266	0.0644865	-4.28409	1.83e-05	8.23e-05	4898.14	-0.575169	0.0454139	-12.6651	9.24e-37	7.88e-36
Kdelr2	4649.49	0.196189	0.0596579	3.28857	0.00100699	0.00333054	4552.34	0.708388	0.0441446	16.047	6e-58	7.61e-57
S100g	2347.57	-4.67054	0.109339	-42.7161	0	0	476.697	-1.93506	0.135019	-14.3318	1.39e-46	1.43e-45
Cyp4f16	5340.45	0.484588	0.0609944	7.94479	1.95e-15	2.09e-14	4791.44	1.50428	0.0444149	33.8689	1.91e-251	1.12e-249
Kdelr1	4447.47	0.0848412	0.0601884	1.40959	0.15866	0.270712	4173.7	0.729865	0.0463559	15.7448	7.46e-56	9.14e-55
Nbr1	4439.04	0.148803	0.0612987	2.42751	0.0152028	0.0375858	4065.66	0.913107	0.0462003	19.7641	6.07e-87	1.19e-85
Cnbp	4288.48	0.0639215	0.0621778	1.02804	0.303929	0.446549	6692.39	-0.750827	0.0404251	-18.5733	5.28e-77	9.07e-76
Dag1	3960.51	-0.225167	0.0617422	-3.64689	0.00026543	0.000986786	4005.95	0.106519	0.048039	2.21734	0.0265997	0.0448173
Hnrnpl	4653.53	0.146821	0.0620713	2.36536	0.0180127	0.0435375	6027.81	-0.223191	0.039433	-5.66	1.51e-08	4.68e-08
Prkcd	5546.04	0.695803	0.0575948	12.081	1.33e-33	3.01e-32	5334.09	1.44664	0.0417946	34.6131	1.61e-262	1.01e-260
Dock5	4016.6	-0.17942	0.0614146	-2.92146	0.00348391	0.0101647	3729.92	0.432122	0.0472549	9.1445	5.99e-20	3.18e-19
Cast	4370.24	0.061285	0.0603526	1.01545	0.309892	0.453496	4262.99	0.557683	0.0457511	12.1895	3.54e-34	2.85e-33
Mxi1	3577.53	-0.880068	0.0796525	-11.0488	2.22e-28	4.17e-27	1999.3	1.32372	0.0649237	20.3889	2.1e-92	4.45e-91
Tff3	15957.3	2.69681	0.0513128	52.5563	0	0	17900.4	2.8602	0.0319027	89.6537	0	0
Arpc4	3535.92	-0.466071	0.0678651	-6.86761	6.53e-12	5.54e-11	3382.11	-0.00385792	0.0492463	-0.0783393	0.937558	0.952485
Tomm70a	3869.7	-0.292802	0.0620014	-4.7225	2.33e-06	1.18e-05	5201.47	-0.704288	0.0431879	-16.3075	8.72e-60	1.14e-58
Anxa7	3430.95	-0.751706	0.065838	-11.4175	3.42e-30	6.88e-29	3438.97	-0.451213	0.0512345	-8.80681	1.29e-18	6.48e-18
Psmd1	3328.9	-0.652886	0.0714011	-9.14392	6.02e-20	8.24e-19	4058.24	-0.81316	0.047851	-16.9936	9.16e-65	1.3e-63
Trim31	4214.31	-0.10139	0.062615	-1.61926	0.10539	0.195149	3241.96	1.31257	0.0509999	25.7367	4.54e-146	1.49e-144
Elovl1	3411.01	-0.807555	0.067165	-12.0235	2.68e-33	5.98e-32	2474.18	0.402693	0.0604335	6.6634	2.68e-11	9.68e-11
Smad4	3536.65	-0.740003	0.0684988	-10.8031	3.33e-27	5.97e-26	3431.15	-0.356617	0.0494867	-7.20632	5.75e-13	2.27e-12
Rars	3325.36	-0.811045	0.0652433	-12.4311	1.77e-35	4.18e-34	3915.83	-0.890177	0.0490571	-18.1457	1.39e-73	2.26e-72
Ddi2	3677.34	-0.416462	0.0640416	-6.503	7.87e-11	6.18e-10	3367.23	0.184452	0.0509351	3.62132	0.000293107	0.000644036
Cpt1a	3845.35	-0.482165	0.070996	-6.79144	1.11e-11	9.24e-11	4180.21	-0.370694	0.0456657	-8.11757	4.76e-16	2.17e-15
Slc9a3	3241.91	-0.844915	0.0667229	-12.663	9.48e-37	2.32e-35	2424.39	0.251139	0.0571968	4.39079	1.13e-05	2.83e-05
Lrrfip1	3302.2	-0.996182	0.0705603	-14.1182	2.94e-45	8.75e-44	3136.44	-0.589955	0.052229	-11.2956	1.38e-29	9.81e-29
Stat3	4077.92	-0.118035	0.0612706	-1.92645	0.0540486	0.112137	4164.99	0.196492	0.0452644	4.34099	1.42e-05	3.53e-05
Stap2	4977.53	0.476894	0.0591028	8.06888	7.09e-16	7.79e-15	4421.42	1.55	0.0459624	33.7232	2.64e-249	1.54e-247
Dnajc7	3875.96	-0.193614	0.062997	-3.07339	0.0021164	0.00651927	3894.16	0.162821	0.0463989	3.50916	0.000449526	0.000966759
Chd4	3810.63	-0.272465	0.0626445	-4.34938	1.37e-05	6.23e-05	5061.25	-0.657869	0.042586	-15.448	7.78e-54	9.13e-53
Atp5o	4385.54	-0.0086611	0.0675531	-0.128212	0.897981	0.938572	3790.06	0.929963	0.0502432	18.5092	1.74e-76	2.96e-75
Agr2	6088.78	0.917704	0.0568177	16.1517	1.1e-58	4.22e-57	7975.51	0.395534	0.0365781	10.8134	2.97e-27	1.99e-26
1300001I01Rik	4093.62	-0.0178469	0.0626541	-0.284849	0.77576	0.854542	5204.53	-0.320116	0.0437469	-7.31747	2.53e-13	1.01e-12
Areg	2319.01	-2.56255	0.0847153	-30.2489	5.39e-201	9.57e-199	1996.7	-2.08925	0.0691665	-30.2061	1.97e-200	9.33e-199
Btnl5	3816.04	0.14732	0.215051	0.685046	0.493315	0.63346	3016.08	1.6439	0.0546414	30.0853	7.54e-199	3.54e-197
Golgb1	3957.03	-0.192786	0.0622151	-3.0987	0.00194372	0.00603665	3472.27	0.612961	0.0487877	12.5639	3.34e-36	2.81e-35
Zdhhc5	3644.98	-0.565968	0.0690538	-8.19604	2.48e-16	2.82e-15	3546.97	-0.169087	0.0507201	-3.33372	0.000856915	0.00179158
Grina	3909.24	-0.252959	0.0637237	-3.96962	7.2e-05	0.000295072	3193.48	0.798407	0.0525269	15.2	3.54e-52	4.03e-51
Cct3	3289.15	-0.640803	0.0698341	-9.17608	4.47e-20	6.17e-19	4653.29	-1.12635	0.0454761	-24.768	1.98e-135	6e-134
Dhrs1	5393.19	0.618536	0.0589059	10.5004	8.6e-26	1.48e-24	4933.48	1.60896	0.0437325	36.7909	2.58e-296	1.81e-294
Lamc2	2496.5	-2.48012	0.0785292	-31.5822	6.49e-219	1.27e-216	2544.43	-2.29945	0.0639271	-35.9699	2.47e-283	1.64e-281
Neurl3	6156.05	1.0822	0.0634948	17.0439	3.88e-65	1.7e-63	6295.14	1.6336	0.0397461	41.1008	0	0
Slc25a10	4458.57	0.159263	0.0613178	2.59733	0.00939505	0.0245615	4405.05	0.629167	0.0461844	13.6229	2.93e-42	2.79e-41
Fkbp1a	3564.81	-0.412111	0.0642429	-6.41489	1.41e-10	1.08e-09	4411.99	-0.61902	0.0449658	-13.7664	4.06e-43	3.92e-42
Flii	4060.47	-0.000335726	0.0625619	-0.00536631	0.995718	0.997461	3944.04	0.498616	0.0481473	10.356	3.93e-25	2.48e-24
Trp53inp2	3232.82	-0.877399	0.0696896	-12.5901	2.39e-36	5.82e-35	2105.16	0.673404	0.0643149	10.4704	1.18e-25	7.55e-25
Psma6	3507.37	-0.562838	0.0648645	-8.67713	4.06e-18	5.06e-17	3834.98	-0.467487	0.0479837	-9.74264	1.98e-22	1.15e-21
Psma1	3477.96	-0.563061	0.0650346	-8.65787	4.81e-18	5.98e-17	3614.05	-0.338575	0.0489328	-6.91918	4.54e-12	1.71e-11
Rplp1	3623.67	-0.440421	0.0647741	-6.79935	1.05e-11	8.75e-11	4686.8	-0.749437	0.0445793	-16.8113	2.02e-63	2.79e-62
Uqcr10	3487.03	-0.488178	0.0672495	-7.25921	3.89e-13	3.61e-12	3186.69	0.102815	0.0535179	1.92114	0.0547142	0.086193
Aco1	5411.65	0.701547	0.0574106	12.2198	2.44e-34	5.58e-33	5691.8	1.02112	0.0410965	24.847	2.79e-136	8.54e-135
Uso1	4317.67	0.122643	0.060493	2.0274	0.042622	0.09152	4380.27	0.491841	0.0448033	10.9778	4.89e-28	3.35e-27
Tpm3	3661.71	-0.415446	0.0646555	-6.42553	1.31e-10	1.01e-09	3649.86	-0.0653719	0.0476935	-1.37067	0.170479	0.236407
Slc3a1	4493.36	0.177682	0.0626169	2.83761	0.00454531	0.0128969	3889.93	1.203	0.0473303	25.4171	1.63e-142	5.21e-141
Snx5	3508.63	-0.525874	0.0670497	-7.84304	4.4e-15	4.65e-14	4044.69	-0.559885	0.050676	-11.0483	2.23e-28	1.54e-27
Slc35e1	4228.29	0.0958588	0.0606254	1.58117	0.11384	0.207759	3999.77	0.713615	0.0459529	15.5293	2.2e-54	2.62e-53
Akt1	3030.2	-0.989277	0.067419	-14.6736	9.52e-49	3.06e-47	4095.39	-1.35006	0.0478059	-28.2405	1.86e-175	7.52e-174
Igtp	2648.84	-1.69151	0.0722995	-23.3958	4.71e-121	4.48e-119	1412.35	0.0154707	0.0740461	0.208933	0.8345	0.873775
Tars	3038.48	-1.0185	0.0700395	-14.5418	6.59e-48	2.08e-46	2931.3	-0.650467	0.05626	-11.5618	6.44e-31	4.76e-30
Kdm5c	3644.81	-0.244498	0.0658989	-3.7102	0.000207094	0.000784138	3500.3	0.244149	0.0489691	4.98577	6.17e-07	1.71e-06
Txn2	3590.79	-0.462464	0.065417	-7.06949	1.56e-12	1.38e-11	3336.78	0.0828565	0.0499751	1.65796	0.0973262	0.144291
Cbara1	3957.96	-0.10221	0.062484	-1.63578	0.101885	0.189793	3507.06	0.699814	0.048999	14.2822	2.83e-46	2.89e-45
Ankfy1	3390.78	-0.51223	0.0664162	-7.71243	1.23e-14	1.27e-13	3569.84	-0.317434	0.0494434	-6.42015	1.36e-10	4.73e-10
Erlin2	3929.62	-0.0375773	0.0633336	-0.593323	0.552965	0.685638	3623.68	0.638088	0.0486915	13.1047	3.09e-39	2.79e-38
Eif3f	3906.11	-0.185645	0.0662444	-2.80243	0.00507187	0.0142172	4360.76	-0.135566	0.0467808	-2.8979	0.00375669	0.00723671
Sema3b	2994.84	-0.988729	0.0681378	-14.5107	1.04e-47	3.27e-46	2172.37	0.142957	0.06003	2.38142	0.0172461	0.0300306
Ppp6r3	3859.22	-0.103312	0.0642586	-1.60775	0.10789	0.19887	3990.03	0.176058	0.0477458	3.6874	0.00022656	0.000503851
Npepps	3958.35	-0.0501975	0.0616088	-0.814778	0.415199	0.562033	3615.63	0.656183	0.0477846	13.7321	6.52e-43	6.29e-42
Rock2	3764.37	-0.34389	0.0713968	-4.8166	1.46e-06	7.58e-06	4243.04	-0.322155	0.0499152	-6.45404	1.09e-10	3.81e-10
Bzw1	3445.52	-0.451802	0.0650937	-6.94079	3.9e-12	3.35e-11	4697.69	-0.878029	0.0458283	-19.1591	8.13e-82	1.49e-80
Casp1	3953.31	-0.0341585	0.063438	-0.538455	0.590263	0.716032	3500.29	0.797203	0.0510008	15.6312	4.46e-55	5.38e-54
Pnp	4200.42	0.192648	0.0635464	3.03161	0.00243252	0.00739212	3483.15	1.44814	0.0528351	27.4087	2.16e-165	8.12e-164
Sh3glb1	4072.64	-0.147758	0.0699474	-2.11241	0.0346512	0.0765379	4009.55	0.276394	0.0462904	5.97088	2.36e-09	7.66e-09
Mocs2	3936.38	-0.0447185	0.0619823	-0.721472	0.470619	0.612332	3192.79	1.15616	0.0512548	22.5572	1.14e-112	2.94e-111
Gpt	5629.77	0.864599	0.0581311	14.8733	4.92e-50	1.62e-48	5181.59	1.98349	0.0437991	45.2861	0	0
Sec13	3965.34	-0.0338128	0.0616649	-0.548331	0.583464	0.710929	3751.72	0.549453	0.0472476	11.6292	2.93e-31	2.19e-30
Rab6a	3989.73	-0.160491	0.0669253	-2.39805	0.0164825	0.0402766	4005.75	0.200382	0.0491271	4.07885	4.53e-05	0.000107412
Rplp2-ps1	3241.94	-0.37715	0.0863018	-4.37013	1.24e-05	5.7e-05	4241	-0.716185	0.0462695	-15.4786	4.84e-54	5.72e-53
Adss	3689.77	-0.242697	0.0675071	-3.59513	0.00032423	0.00118395	3884.77	-0.0298783	0.0525561	-0.568502	0.569694	0.652529
Abcg5	6130.88	1.0005	0.0569703	17.5617	4.84e-69	2.28e-67	5667.58	2.19436	0.0427632	51.3142	0	0
Ireb2	3768.18	-0.220394	0.0626645	-3.51704	0.000436389	0.00154874	3840.21	0.0888136	0.0518973	1.71133	0.0870193	0.130859
Rab8a	4108.05	0.217135	0.0716464	3.03065	0.00244025	0.00741275	4163.07	0.608101	0.0466023	13.0487	6.46e-39	5.79e-38
Tmod3	3551.41	-0.527564	0.0691786	-7.62612	2.42e-14	2.44e-13	4332.98	-0.696991	0.0465327	-14.9785	1.01e-50	1.13e-49
Rps14	3131.68	-0.364576	0.219556	-1.66051	0.0968111	0.181541	3924.75	-0.61325	0.115017	-5.33183	9.72e-08	2.85e-07
Ifih1	3175.57	-0.837468	0.0667381	-12.5486	4.05e-36	9.76e-35	2783.22	-0.201622	0.0537797	-3.74904	0.000177515	0.000399576
Arrb1	4237.03	0.222612	0.0629303	3.53745	0.000404017	0.00144587	3594.59	1.37888	0.0495908	27.8051	3.77e-170	1.46e-168
Slc13a2	4319.01	0.182284	0.0614078	2.96841	0.00299341	0.00888962	3878.2	1.04334	0.0476177	21.9108	2.05e-106	4.92e-105
Dbnl	3399.46	-0.473704	0.0669292	-7.07769	1.47e-12	1.3e-11	3191.35	0.0406578	0.0533921	0.761495	0.446361	0.535105
Ppp1ca	3628.35	-0.240907	0.0643785	-3.74204	0.000182531	0.000698671	4495.66	-0.46046	0.0452968	-10.1654	2.83e-24	1.73e-23
Sf3b2	3820.12	-0.127276	0.0631487	-2.0155	0.0438523	0.0938045	4316.56	-0.108889	0.0453634	-2.40037	0.0163787	0.0286233
Mtus1	3570.92	-0.406573	0.0645158	-6.30191	2.94e-10	2.2e-09	3482.43	0.00712737	0.0485461	0.146817	0.883277	0.91256
Tgm2	3064.72	-0.78937	0.0687388	-11.4836	1.59e-30	3.25e-29	2557.87	-0.00478444	0.0568784	-0.084117	0.932963	0.949423
Hectd1	3517.49	-0.364484	0.0639513	-5.6994	1.2e-08	7.78e-08	3955.25	-0.33518	0.0486421	-6.89073	5.55e-12	2.08e-11
Phb2	3763.53	-0.234177	0.0636696	-3.678	0.000235068	0.000881813	4562.33	-0.400453	0.0439793	-9.10548	8.59e-20	4.53e-19
Ssr1	4017.29	-0.0215854	0.0622581	-0.346708	0.728811	0.821798	5022.68	-0.280911	0.043025	-6.529	6.62e-11	2.34e-10
Ace	15496.7	2.70045	0.0540234	49.9866	0	0	17265.6	2.9467	0.0321885	91.545	0	0
Nomo1	4401.9	0.263151	0.0600221	4.38423	1.16e-05	5.36e-05	4992.33	0.273202	0.0425179	6.42558	1.31e-10	4.57e-10
Mast2	4480.09	0.210914	0.0650023	3.24472	0.00117567	0.00383148	4681.49	0.488637	0.0446886	10.9343	7.9e-28	5.38e-27
Pon2	3707.22	-0.169623	0.0632013	-2.68385	0.00727797	0.0196178	3815.8	0.116165	0.0487415	2.38328	0.0171589	0.0298908
Slc25a15	5490.09	0.904271	0.0625814	14.4495	2.52e-47	7.85e-46	6010.42	1.07299	0.0400337	26.8021	3.06e-158	1.1e-156
Dynll2	3977.5	0.443509	0.263573	1.68268	0.0924366	0.174561	4461.44	0.517885	0.0480559	10.7767	4.43e-27	2.95e-26
Erap1	3826.14	-0.234947	0.067234	-3.49447	0.000475011	0.00167527	3925.39	0.0518215	0.0472621	1.09647	0.272873	0.355452
Gm11478	3423.52	-0.456056	0.0641909	-7.10469	1.21e-12	1.08e-11	4261.39	-0.674312	0.0465163	-14.4963	1.28e-47	1.34e-46
Pnrc1	4116.65	-0.092058	0.073622	-1.25041	0.211148	0.338958	3411.39	0.981927	0.0493375	19.9022	3.89e-88	7.77e-87
Vps35	3528.6	-0.326128	0.0640072	-5.09517	3.48e-07	1.95e-06	3821.44	-0.196564	0.0481721	-4.08044	4.49e-05	0.000106708
Ei24	2930.15	-0.611614	0.157642	-3.87978	0.000104553	0.000417499	2391.21	0.282729	0.059025	4.78999	1.67e-06	4.46e-06
Usp47	3745.58	-0.178181	0.0626792	-2.84274	0.0044728	0.0127186	3770.51	0.173389	0.0470257	3.68712	0.000226809	0.000504342
Tgfbr2	2252.04	-2.98491	0.083983	-35.5418	1.11e-276	3.14e-274	1214.32	-1.7037	0.0843859	-20.1894	1.21e-90	2.5e-89
Ppip5k2	4030.32	-0.0537151	0.0659232	-0.814814	0.415179	0.562033	3720.05	0.611337	0.0477571	12.801	1.62e-37	1.4e-36
Cltb	3095.72	-0.709961	0.0679223	-10.4525	1.43e-25	2.43e-24	2907.88	-0.236003	0.0527853	-4.471	7.79e-06	1.98e-05
Pycard	4182.98	0.33258	0.0716496	4.64175	3.45e-06	1.72e-05	4363.73	0.63493	0.0458672	13.8428	1.41e-43	1.38e-42
Gcap14	3198.71	-0.78436	0.0684663	-11.4562	2.19e-30	4.43e-29	2443.48	0.266882	0.0567236	4.70495	2.54e-06	6.72e-06
Tmem183a	4349.18	0.254976	0.0605605	4.21026	2.55e-05	0.00011212	4528.59	0.551387	0.0450999	12.2259	2.26e-34	1.82e-33
Gns	3418.11	-0.67716	0.0762596	-8.87968	6.71e-19	8.68e-18	2620.66	0.405082	0.0549241	7.37531	1.64e-13	6.65e-13
Epha2	3445.41	-0.4138	0.0640926	-6.45628	1.07e-10	8.31e-10	3014.51	0.331135	0.0515422	6.42453	1.32e-10	4.6e-10
Ubr5	3473.5	-0.33068	0.0648413	-5.09984	3.4e-07	1.9e-06	4397.29	-0.596975	0.045234	-13.1975	9.07e-40	8.26e-39
Lass6	3763.61	-0.125211	0.0624485	-2.00502	0.0449607	0.0957994	3699.46	0.309408	0.0474042	6.52702	6.71e-11	2.37e-10
Unc5cl	2882.66	-1.0861	0.0689365	-15.755	6.34e-56	2.29e-54	1808.52	0.462191	0.0668482	6.91404	4.71e-12	1.77e-11
2015-03-06	4639.67	0.45846	0.0593313	7.72711	1.1e-14	1.14e-13	4970.39	0.674088	0.0427865	15.7547	6.38e-56	7.83e-55
Gipc2	4437.43	0.310176	0.060676	5.112	3.19e-07	1.79e-06	3798.07	1.47624	0.0479607	30.7802	4.83e-208	2.37e-206
Bdh1	3567.22	-0.096922	0.0721706	-1.34296	0.179286	0.298457	3690.98	0.181861	0.0482053	3.77264	0.000161529	0.000364959
Tpt1-ps3	3696.43	-0.279949	0.0670457	-4.17549	2.97e-05	0.000129222	4055.92	-0.185465	0.0458001	-4.04946	5.13e-05	0.000121309
Rhoc	3647.44	-0.146052	0.0669527	-2.18142	0.0291527	0.0660179	3294.03	0.572286	0.0538416	10.6291	2.18e-26	1.43e-25
Isx	3712.04	-0.133371	0.0627116	-2.12673	0.0334423	0.0741791	3384.51	0.554195	0.0492448	11.2539	2.22e-29	1.57e-28
Bhlhe40	3471.93	-0.4753	0.069534	-6.83552	8.17e-12	6.88e-11	3162.52	0.12657	0.0541593	2.33699	0.0194397	0.0335419
Snx9	4137.19	0.1623	0.0619972	2.61786	0.00884842	0.0233216	3743.66	0.981511	0.0483042	20.3194	8.67e-92	1.82e-90
Pkp3	3755.46	-0.0360888	0.0639923	-0.563956	0.572784	0.702731	3679.53	0.426227	0.0504194	8.45363	2.82e-17	1.35e-16
Etfdh	3529.31	-0.33673	0.0644787	-5.22234	1.77e-07	1.02e-06	3057.8	0.464376	0.0550907	8.42929	3.48e-17	1.66e-16
Pttg1ip	4754.07	0.546685	0.0592575	9.2256	2.82e-20	3.93e-19	4603.74	1.20534	0.0468177	25.7454	3.63e-146	1.2e-144
Prkar2a	3896.88	-0.0150271	0.0622941	-0.241228	0.809378	0.877891	4308.85	0.0672458	0.0449605	1.49566	0.134741	0.192488
Ociad1	3307.92	-0.565011	0.06632	-8.51947	1.6e-17	1.94e-16	3448	-0.349138	0.0496719	-7.02889	2.08e-12	7.99e-12
Cnot1	3908.54	-0.0164008	0.0625788	-0.262082	0.793258	0.866454	4729.7	-0.188969	0.0433734	-4.35679	1.32e-05	3.29e-05
Gm7204	4373.83	0.303705	0.0604824	5.02139	5.13e-07	2.8e-06	4148.99	0.972612	0.0480456	20.2435	4.05e-91	8.42e-90
Chmp2b	4113.99	0.153741	0.0614367	2.50243	0.0123343	0.0312223	4209.8	0.497732	0.0460637	10.8053	3.25e-27	2.17e-26
Prkcsh	3810.36	0.109791	0.0713103	1.53963	0.123651	0.221962	3882.94	0.463995	0.0495761	9.35924	8.03e-21	4.4e-20
Irf8	3161.31	-0.552636	0.0676932	-8.16383	3.25e-16	3.66e-15	2434.79	0.575367	0.0565832	10.1685	2.74e-24	1.68e-23
Atp6v0a1	3308.27	-0.488226	0.0667448	-7.31481	2.58e-13	2.43e-12	2716.5	0.442836	0.0562353	7.87471	3.42e-15	1.5e-14
Lgmn	2224.85	-2.84223	0.0838914	-33.8799	1.32e-251	3.25e-249	2219.97	-2.63473	0.0707617	-37.2339	1.93e-303	1.39e-301
Tuba4a	3296.88	-0.443279	0.0655159	-6.76597	1.32e-11	1.1e-10	4083.32	-0.650204	0.0466246	-13.9455	3.35e-44	3.32e-43
Midn	3799.98	-0.026387	0.062763	-0.420423	0.674177	0.782197	3654.68	0.5009	0.0509017	9.84054	7.53e-23	4.4e-22
Scp2	5150.49	0.786068	0.0592328	13.2708	3.42e-40	9.28e-39	5232.7	1.28546	0.0417251	30.8079	2.05e-208	1.01e-206
Tmem30a	3829.04	-0.14169	0.0673739	-2.10304	0.0354622	0.0780564	3439.62	0.594674	0.0540664	10.999	3.87e-28	2.65e-27
Hkdc1	5702.19	1.12002	0.0707275	15.8357	1.76e-56	6.48e-55	5710.84	1.81641	0.0422117	43.0309	0	0
Celf1	3641.56	-0.0309712	0.0679896	-0.455529	0.648729	0.763498	4283.68	-0.123769	0.045158	-2.7408	0.00612905	0.011473
Chmp1a	3328.28	-0.237563	0.0745433	-3.18691	0.00143802	0.00460849	2996.44	0.465392	0.0516854	9.00431	2.17e-19	1.13e-18
Psmd2	3034.46	-0.52702	0.0778244	-6.77192	1.27e-11	1.05e-10	3674.5	-0.676436	0.0495895	-13.6407	2.29e-42	2.19e-41
Tcp1	3258.78	-0.468387	0.0659803	-7.09888	1.26e-12	1.12e-11	4788.76	-1.05607	0.0443413	-23.8169	2.23e-125	6.32e-124
Sqrdl	3160.22	-0.654388	0.0662472	-9.87799	5.19e-23	8.12e-22	2586.12	0.228128	0.0577336	3.95138	7.77e-05	0.000180592
Psmd3	3219.35	-0.559217	0.0653805	-8.55326	1.2e-17	1.45e-16	3746.14	-0.614819	0.0489516	-12.5597	3.52e-36	2.96e-35
Dhrs11	4802.49	0.612117	0.0594052	10.3041	6.75e-25	1.13e-23	4160.76	1.94615	0.0489703	39.7415	0	0
Ifit2	2061.3	-4.66582	0.113291	-41.1843	0	0	941.011	-3.29149	0.118272	-27.83	1.88e-170	7.39e-169
Tnfrsf1a	3736.08	-0.141074	0.0654266	-2.15622	0.0310665	0.0696381	3586.28	0.367139	0.0487411	7.53242	4.98e-14	2.07e-13
Chchd3	3679.73	-0.0794285	0.0632265	-1.25625	0.209024	0.336232	3516.19	0.458499	0.050206	9.13235	6.7e-20	3.55e-19
Csde1	3402.88	-0.3035	0.0657032	-4.61925	3.85e-06	1.9e-05	3951.64	-0.3571	0.0475084	-7.51656	5.62e-14	2.33e-13
Got1	3472.45	-0.345582	0.065223	-5.29847	1.17e-07	6.88e-07	2897.52	0.58439	0.053499	10.9234	8.91e-28	6.05e-27
Sel1l	3852.58	-0.0433585	0.0646807	-0.670347	0.502637	0.641933	3609.29	0.571188	0.0482394	11.8407	2.4e-32	1.85e-31
Cct7	3318.56	-0.34337	0.0664695	-5.16583	2.39e-07	1.36e-06	5017.2	-1.01042	0.0431102	-23.4379	1.75e-121	4.8e-120
Mgst3	4383.41	0.458033	0.0658291	6.95791	3.45e-12	2.98e-11	4199.4	1.13774	0.051144	22.2457	1.24e-109	3.07e-108
Dnm1	3606.78	-0.312807	0.0699744	-4.4703	7.81e-06	3.7e-05	2769.66	0.956442	0.0559064	17.1079	1.3e-65	1.86e-64
Por	4424.15	0.302816	0.0649323	4.66356	3.11e-06	1.56e-05	4626.92	0.588592	0.0452487	13.0079	1.1e-38	9.83e-38
Mgst2	4347.83	0.467522	0.0671431	6.96307	3.33e-12	2.88e-11	4066.81	1.2652	0.0502421	25.182	6.31e-140	1.96e-138
Myl7	1944.44	-3.86122	0.104	-37.1272	1.02e-301	3.11e-299	712.501	-2.02577	0.114602	-17.6765	6.36e-70	9.79e-69
Axin2	2680.34	-1.2905	0.0704018	-18.3305	4.73e-75	2.5e-73	2804.32	-1.12095	0.0552538	-20.2872	1.67e-91	3.5e-90
Slc35b1	3751.94	0.00231302	0.0627871	0.0368391	0.970613	0.98363	3314.44	0.857333	0.0502595	17.0581	3.04e-65	4.34e-64
Dgat2	4669.93	0.55901	0.0592401	9.43634	3.86e-21	5.56e-20	4767.45	0.982447	0.0433416	22.6676	9.37e-114	2.43e-112
2010107E04Rik	3265.9	-0.33625	0.0710762	-4.73084	2.24e-06	1.14e-05	2795.85	0.508447	0.0574858	8.84473	9.17e-19	4.65e-18
Cdc42se2	4015.8	0.0416292	0.0667857	0.623325	0.533071	0.668264	3858.68	0.586033	0.0466733	12.5561	3.68e-36	3.1e-35
Ets2	3530.01	-0.211977	0.0634881	-3.33885	0.00084126	0.00282201	4721.06	-0.620598	0.0435837	-14.2392	5.23e-46	5.33e-45
Tubb5	3294.31	-0.4327	0.0648708	-6.67018	2.55e-11	2.07e-10	7352.21	-1.85174	0.0396734	-46.6747	0	0
Zcchc6	3466.32	-0.279777	0.0641601	-4.36061	1.3e-05	5.94e-05	3204.94	0.321343	0.050669	6.342	2.27e-10	7.79e-10
Ndufa9	3621.24	0.0219613	0.0705884	0.311117	0.755711	0.841497	3474.24	0.570507	0.0531533	10.7332	7.11e-27	4.71e-26
Dnajc5	3148.12	-0.503899	0.0685055	-7.3556	1.9e-13	1.8e-12	3331.8	-0.3222	0.051378	-6.27118	3.58e-10	1.22e-09
Hyou1	3507.83	-0.10228	0.0675235	-1.51474	0.12984	0.230607	4117.55	-0.187367	0.0466098	-4.0199	5.82e-05	0.000136874
Vps4b	3354.93	-0.314129	0.0649588	-4.83582	1.33e-06	6.91e-06	3279.64	0.10744	0.0520539	2.06402	0.0390155	0.0636079
Ero1l	2513.24	-1.63604	0.0743498	-22.0046	2.6e-107	2.1e-105	2066.44	-0.983931	0.0644294	-15.2715	1.18e-52	1.37e-51
Nr1i2	3421.47	-0.110945	0.0750525	-1.47824	0.139344	0.244129	2889.78	0.878287	0.0558807	15.7172	1.15e-55	1.41e-54
Ndfip2	4477.92	0.427108	0.0605326	7.05584	1.72e-12	1.52e-11	4524.1	0.866076	0.0437475	19.7971	3.15e-87	6.22e-86
4932438A13Rik	4063.88	0.149298	0.0632402	2.36081	0.0182353	0.0439823	3686.51	0.951722	0.0485869	19.588	1.96e-85	3.75e-84
Top1	3295.12	-0.393707	0.0648069	-6.07507	1.24e-09	8.78e-09	3476.75	-0.197727	0.049066	-4.02983	5.58e-05	0.00013147
B3galt5	2175.01	-2.69352	0.0825154	-32.6427	1.02e-233	2.27e-231	1647.7	-2.00099	0.075115	-26.639	2.4e-156	8.56e-155
Mgst1	5034.72	0.713924	0.0598852	11.9215	9.14e-33	2e-31	5237.19	1.08409	0.0445015	24.3608	4.45e-131	1.32e-129
Uhmk1	3341.22	-0.298938	0.0666709	-4.48378	7.33e-06	3.49e-05	2887.2	0.525369	0.0575245	9.13295	6.67e-20	3.53e-19
2210016F16Rik	3812.99	0.0663847	0.0621508	1.06812	0.285465	0.426241	3387.17	0.924651	0.0494922	18.6828	6.84e-78	1.18e-76
Zfp106	3152.85	-0.483882	0.0663469	-7.29321	3.03e-13	2.83e-12	3845.8	-0.652789	0.0479932	-13.6017	3.91e-42	3.72e-41
Diap1	3853.31	0.127317	0.0625153	2.03658	0.0416924	0.0898048	4057.31	0.371968	0.0461361	8.06239	7.48e-16	3.38e-15
Ctss	3514.95	-0.168266	0.0653447	-2.57505	0.0100225	0.0259909	3107.48	0.619238	0.0531114	11.6592	2.06e-31	1.54e-30
Optn	4007.73	0.267797	0.063076	4.24563	2.18e-05	9.68e-05	3687.44	1.05846	0.0482699	21.9279	1.41e-106	3.39e-105
Atxn7l3b	4138.56	0.411834	0.0676579	6.087	1.15e-09	8.2e-09	4043.18	0.990499	0.0472119	20.9798	1e-97	2.24e-96
Abcb1a	4343.35	0.418668	0.0615607	6.80089	1.04e-11	8.66e-11	4791.27	0.525239	0.0445316	11.7947	4.16e-32	3.17e-31
Fkbp5	2368.57	-1.69024	0.0758945	-22.271	7.07e-110	5.91e-108	3435.1	-2.13756	0.0547616	-39.034	0	0
Pak1	3316.85	-0.336937	0.0655069	-5.14353	2.7e-07	1.53e-06	3394.97	-0.0523987	0.0503757	-1.04016	0.298267	0.382351
Ugp2	3455.61	-0.164449	0.064177	-2.56243	0.0103941	0.0268357	3342.12	0.316029	0.0501253	6.30478	2.89e-10	9.87e-10
Cxadr	3853.59	0.14086	0.0622156	2.26407	0.02357	0.0549514	3741.66	0.672186	0.0483437	13.9043	5.96e-44	5.87e-43
Yme1l1	3474.08	-0.219162	0.0650647	-3.36837	0.000756146	0.00256152	3561.32	0.0725989	0.0506484	1.43339	0.151746	0.214176
Znfx1	2958.18	-0.753129	0.0674999	-11.1575	6.58e-29	1.26e-27	2922.28	-0.416208	0.0527678	-7.88753	3.08e-15	1.36e-14
Slc26a3	4145.81	0.255465	0.0640109	3.99097	6.58e-05	0.000271203	3698.38	1.17942	0.0498887	23.6411	1.46e-123	4.05e-122
2900026A02Rik	4396.83	0.481836	0.060338	7.98562	1.4e-15	1.51e-14	4094.55	1.30582	0.0468059	27.8986	2.77e-171	1.09e-169
Aars	2915.74	-0.684102	0.0706366	-9.6848	3.5e-22	5.28e-21	3440.64	-0.769775	0.0532866	-14.4459	2.66e-47	2.78e-46
Zbtb7a	3354.32	-0.287013	0.064953	-4.41878	9.93e-06	4.63e-05	3417.49	0.0159221	0.0495924	0.321059	0.748166	0.80446
Ephx2	7545.83	1.65585	0.0554154	29.8807	3.51e-196	5.89e-194	7805.29	2.34279	0.0383383	61.1083	0	0
Dgka	4231.74	0.353108	0.0610462	5.78427	7.28e-09	4.82e-08	3497.97	1.75812	0.0503229	34.9368	2.05e-267	1.31e-265
Pomp	3215.65	-0.356589	0.0661225	-5.39285	6.94e-08	4.19e-07	2918.3	0.286653	0.0523909	5.47143	4.46e-08	1.34e-07
Prpsap1	4170.59	0.366059	0.061005	6.00047	1.97e-09	1.37e-08	4210.7	0.79655	0.0450562	17.679	6.08e-70	9.37e-69
Abcf1	3269.74	-0.333596	0.0679403	-4.91013	9.1e-07	4.82e-06	3713.39	-0.32999	0.0501854	-6.57541	4.85e-11	1.73e-10
4933407C03Rik	3518.45	-0.195667	0.0662417	-2.95384	0.00313851	0.00926305	3281.76	0.395909	0.0540717	7.32191	2.44e-13	9.82e-13
1110038D17Rik	3663.24	-0.0331553	0.0631529	-0.525001	0.599582	0.723945	3152.01	0.913429	0.0510775	17.8832	1.59e-71	2.53e-70
Cdipt	3723.47	-0.0435752	0.0653874	-0.666416	0.505145	0.644493	3504.53	0.554263	0.0487672	11.3655	6.21e-30	4.45e-29
Clcn2	4112.89	0.360751	0.062009	5.81772	5.97e-09	3.98e-08	3866.45	1.09078	0.0525591	20.7534	1.14e-95	2.52e-94
Tmem127	3257.39	-0.177752	0.0742412	-2.39425	0.0166546	0.0406658	2880.21	0.607922	0.0530029	11.4696	1.88e-30	1.37e-29
Tes	3748.43	-0.0586299	0.0701381	-0.835921	0.4032	0.550096	3749.69	0.328626	0.0499588	6.57795	4.77e-11	1.7e-10
Trpm4	4260.68	0.451515	0.0620079	7.28157	3.3e-13	3.08e-12	4027.74	1.1906	0.0475519	25.0379	2.37e-138	7.34e-137
Kdm2a	3347.93	-0.187225	0.0662406	-2.82644	0.00470681	0.0133073	3245.27	0.282411	0.0509598	5.54184	2.99e-08	9.06e-08
Cdc42se1	2887.29	-0.635572	0.0730382	-8.70191	3.26e-18	4.1e-17	3052.94	-0.458772	0.0542156	-8.46199	2.63e-17	1.26e-16
Golph3	3902.33	0.128975	0.0637956	2.0217	0.0432076	0.0926421	3924.94	0.528788	0.0473796	11.1607	6.35e-29	4.43e-28
Tprn	3490.23	-0.19037	0.0687153	-2.77042	0.00559848	0.0155144	3202.14	0.458242	0.0555419	8.25038	1.58e-16	7.34e-16
Pnpla2	3473	-0.287697	0.0698583	-4.11829	3.82e-05	0.000163184	3064.28	0.465614	0.0545594	8.53408	1.41e-17	6.84e-17
Mark2	3755.06	0.113489	0.0629626	1.80248	0.0714705	0.141605	3923.08	0.382605	0.047754	8.01201	1.13e-15	5.07e-15
Sult1d1	6103.6	1.04192	0.074729	13.9426	3.49e-44	1.01e-42	6143.71	1.67046	0.0412323	40.5134	0	0
Ap1b1	3501.37	-0.0337435	0.0662495	-0.50934	0.610514	0.733112	3489.7	0.3722	0.0493892	7.53606	4.84e-14	2.02e-13
Gm239	3051.77	-0.687733	0.0700115	-9.82314	8.95e-23	1.39e-21	2233.07	0.551733	0.061129	9.02572	1.79e-19	9.28e-19
Hnrnpm	3760.16	0.0237397	0.0648728	0.365942	0.714408	0.811001	4987.63	-0.393322	0.0426474	-9.22264	2.9e-20	1.56e-19
Psme3	2979.85	-0.628024	0.0682373	-9.20354	3.46e-20	4.8e-19	3784.22	-0.881919	0.0500489	-17.6211	1.7e-69	2.59e-68
Cbr1	4191.07	0.390551	0.0606982	6.4343	1.24e-10	9.55e-10	3967.46	1.0992	0.0463558	23.7122	2.7e-124	7.57e-123
Papola	3589.39	-0.135788	0.0669284	-2.02885	0.0424733	0.0912379	4159.1	-0.187529	0.0461798	-4.06084	4.89e-05	0.000115776
Itln1	4151.26	0.412593	0.0619144	6.66393	2.67e-11	2.15e-10	7168.93	-0.72826	0.0373369	-19.5051	9.94e-85	1.88e-83
Pdia6	3644.79	0.114604	0.0666044	1.72067	0.0853105	0.163231	4281.95	0.021046	0.0449153	0.468571	0.639376	0.714236
Stat6	3644.07	0.107183	0.0659168	1.62604	0.103942	0.193108	3826.21	0.360027	0.0472608	7.61787	2.58e-14	1.09e-13
Cdk16	3402.55	-0.152492	0.0664938	-2.29333	0.021829	0.0514469	3603.07	0.0504358	0.0509264	0.990368	0.321994	0.408056
Luzp1	3761.34	0.183607	0.0647627	2.83508	0.00458143	0.0129924	3839.81	0.541838	0.0469264	11.5465	7.68e-31	5.68e-30
Psen1	3761.32	-0.00149025	0.0670887	-0.0222132	0.982278	0.989862	3676.43	0.473531	0.0480714	9.85058	6.81e-23	3.99e-22
Cpt2	3660.39	0.000435508	0.0632684	0.0068835	0.994508	0.996666	3132.52	0.985932	0.051162	19.2708	9.45e-83	1.76e-81
Ppp6r1	3889.95	0.210262	0.0624659	3.36602	0.000762606	0.00258064	4268.19	0.325701	0.0494872	6.58152	4.66e-11	1.66e-10
Slc7a8	4986.96	0.761105	0.0599952	12.6861	7.06e-37	1.73e-35	4373.32	2.14777	0.0489562	43.8712	0	0
Rap1b	3138.84	-0.513179	0.0676275	-7.58832	3.24e-14	3.24e-13	3356.28	-0.359949	0.0532635	-6.7579	1.4e-11	5.14e-11
Slc4a4	3821.95	0.149367	0.0622955	2.39772	0.0164976	0.0403072	3531.17	0.876592	0.0488109	17.9589	4.08e-72	6.52e-71
Prelid1	3838.45	0.188996	0.0626766	3.01542	0.00256624	0.0077475	4145.9	0.354702	0.0460247	7.70677	1.29e-14	5.53e-14
Cdc42bpb	3554.99	-0.0848079	0.0660619	-1.28376	0.199225	0.323899	3733.46	0.147244	0.0490609	3.00125	0.00268874	0.00526978
Etnk1	3768.89	0.0897635	0.0639663	1.40329	0.160529	0.273078	3720.18	0.548925	0.0507658	10.8129	2.99e-27	2e-26
Eif1a	2894.68	-0.707266	0.0682516	-10.3626	3.67e-25	6.15e-24	3477.02	-0.833087	0.0564192	-14.766	2.43e-49	2.63e-48
Pld1	4040.44	0.302134	0.061431	4.91827	8.73e-07	4.64e-06	4211.01	0.601346	0.0451526	13.3181	1.82e-40	1.67e-39
Max	3996.68	0.256769	0.0620747	4.13645	3.53e-05	0.000151828	3952.57	0.743936	0.046307	16.0653	4.47e-58	5.67e-57
Dnajb11	3383.71	-0.168915	0.0649886	-2.59915	0.00934545	0.0244521	3481.18	0.11802	0.0495151	2.38352	0.0171481	0.029878
Cd81	3029.35	-0.489281	0.0694048	-7.04967	1.79e-12	1.58e-11	2790.98	0.077318	0.0561576	1.3768	0.168573	0.234174
Sh3bgrl2	2531.81	-1.39125	0.073813	-18.8482	3.04e-79	1.72e-77	2734.7	-1.29169	0.0565495	-22.8417	1.77e-115	4.66e-114
1500032L24Rik	3284.71	-0.162331	0.0684147	-2.37275	0.0176564	0.0427614	2926.59	0.600109	0.0534747	11.2223	3.17e-29	2.23e-28
Acot11	2550.24	-1.16203	0.0715458	-16.2418	2.55e-59	9.88e-58	1952.62	-0.24237	0.0643427	-3.76686	0.00016531	0.000373164
Dctn2	3383.96	-0.0594783	0.0681913	-0.872227	0.383084	0.531499	3380.24	0.335179	0.0500874	6.69188	2.2e-11	8e-11
Reep3	3224.95	-0.430091	0.0701085	-6.13465	8.53e-10	6.17e-09	2635.59	0.538573	0.055731	9.66381	4.3e-22	2.45e-21
Srp72	2864.54	-0.837573	0.0714892	-11.7161	1.05e-31	2.24e-30	2753.16	-0.442001	0.05503	-8.032	9.59e-16	4.32e-15
Samm50	3173.87	-0.188012	0.0728253	-2.58168	0.00983211	0.0255603	3375.23	0.00130616	0.049323	0.0264817	0.978873	0.984354
Mpp5	2985.04	-0.562734	0.0668275	-8.42069	3.74e-17	4.44e-16	2377.99	0.441547	0.0598651	7.37569	1.63e-13	6.64e-13
Sfpq	3618.39	0.102776	0.0646913	1.58871	0.112126	0.20524	4939.14	-0.396355	0.0430412	-9.20874	3.3e-20	1.78e-19
Lrba	3653.55	0.0855308	0.0629376	1.35898	0.174154	0.29148	3578.1	0.57288	0.0480886	11.913	1.01e-32	7.9e-32
Nedd4	3109.27	-0.420164	0.0659044	-6.37535	1.83e-10	1.39e-09	5197.31	-1.28432	0.0440959	-29.1256	1.7e-186	7.42e-185
Adipor1	3520.51	-0.0154782	0.0635902	-0.243406	0.807691	0.876571	3568.3	0.337081	0.0480474	7.0156	2.29e-12	8.76e-12
Samd9l	3077.87	-0.560843	0.0693853	-8.08303	6.32e-16	6.98e-15	3762.89	-0.733317	0.050867	-14.4164	4.08e-47	4.26e-46
Hnrnpk	3323.48	-0.0791098	0.0695135	-1.13805	0.2551	0.39122	4340.53	-0.443126	0.0457174	-9.69273	3.24e-22	1.85e-21
Nptn	3285.47	-0.38834	0.0728858	-5.32806	9.93e-08	5.9e-07	3010.61	0.213996	0.054897	3.89814	9.69e-05	0.00022327
Ap1s1	2809.45	-0.508938	0.0816767	-6.23113	4.63e-10	3.41e-09	2947.27	-0.304146	0.0544598	-5.58478	2.34e-08	7.13e-08
C130074G19Rik	3153.97	-0.107162	0.0808512	-1.32542	0.185032	0.305542	3293.44	0.142995	0.0501544	2.8511	0.0043568	0.00833876
Stxbp2	3560.9	-0.000764636	0.0645634	-0.0118432	0.990551	0.994242	3250.22	0.723527	0.0550746	13.1372	2.02e-39	1.82e-38
Cenpb	3468.07	0.0934732	0.0713999	1.30915	0.190483	0.312453	4206.33	-0.0895354	0.0449796	-1.99058	0.0465273	0.0744813
1700019G17Rik	3914.24	0.271012	0.0633483	4.27812	1.88e-05	8.44e-05	3064.71	1.95007	0.0553576	35.2268	7.79e-272	5.03e-270
Tollip	3468.62	-0.0336177	0.0648233	-0.518606	0.604036	0.727743	3344.75	0.483048	0.0513323	9.41022	4.95e-21	2.73e-20
Ubc	3655.89	0.243942	0.0706068	3.45493	0.000550428	0.00191643	3687.96	0.656374	0.0473779	13.854	1.2e-43	1.18e-42
Ubb	3556.73	0.0548505	0.0636846	0.861284	0.389082	0.536812	3378.44	0.646628	0.0521851	12.3911	2.92e-35	2.41e-34
Cyfip1	3510.63	-0.0440621	0.0638641	-0.689936	0.490234	0.630443	3611.59	0.256415	0.0479223	5.35064	8.76e-08	2.58e-07
Decr1	3393.95	-0.0315525	0.066519	-0.474338	0.635259	0.753031	2537.37	1.60373	0.0579226	27.6875	9.87e-169	3.81e-167
Nf2	2798	-0.738499	0.0684629	-10.7868	3.97e-27	7.1e-26	3021.77	-0.618375	0.0522984	-11.824	2.93e-32	2.25e-31
Tjp3	4284.78	0.44158	0.0635325	6.95046	3.64e-12	3.14e-11	4627.51	0.624758	0.0480028	13.015	1.01e-38	8.97e-38
Brd2	3599.14	0.105209	0.0646553	1.62723	0.103687	0.192696	4633.94	-0.242613	0.0450786	-5.38201	7.37e-08	2.18e-07
Tom1l2	3258.2	-0.0603028	0.0727346	-0.829081	0.407059	0.553814	2768.17	0.929152	0.0537719	17.2795	6.71e-67	9.86e-66
Ptdss1	3941.94	0.385551	0.0638916	6.03445	1.6e-09	1.12e-08	3847.96	0.959496	0.0469233	20.4482	6.24e-93	1.34e-91
Eif4a2	3651.33	0.234074	0.0713789	3.27932	0.00104058	0.00343232	3685.93	0.64164	0.0551952	11.6249	3.08e-31	2.3e-30
Birc6	3390.11	-0.113841	0.0646679	-1.76039	0.0783415	0.15252	3788.84	-0.064799	0.0477147	-1.35805	0.174447	0.241218
Mical1	3407.74	-0.0429209	0.0646113	-0.664295	0.506502	0.645824	2717.16	1.24053	0.0556876	22.2767	6.22e-110	1.55e-108
Glg1	2882.87	-0.497214	0.0739149	-6.72684	1.73e-11	1.42e-10	2930.83	-0.208595	0.055577	-3.75326	0.000174549	0.000393203
Hectd3	3600.14	0.071216	0.0638206	1.11588	0.264475	0.402278	3223.27	0.898468	0.0523254	17.1708	4.4e-66	6.36e-65
Pgm1	4088.25	0.316988	0.0660796	4.79706	1.61e-06	8.33e-06	4188.71	0.680271	0.0459587	14.8018	1.43e-49	1.55e-48
Cd47	2978.73	-0.553319	0.0673441	-8.2163	2.1e-16	2.39e-15	3130.41	-0.357601	0.0515986	-6.93044	4.2e-12	1.58e-11
Atg9b	1741.47	-7.28132	0.230461	-31.5945	4.39e-219	8.66e-217	257.859	-4.48142	0.276464	-16.2098	4.3e-59	5.54e-58
Tmem66	3620.86	0.130014	0.0649576	2.00152	0.0453368	0.0964895	3264.8	0.952072	0.0522953	18.2057	4.65e-74	7.64e-73
D5Ertd579e	3229.49	-0.119942	0.0690676	-1.73659	0.0824595	0.158912	2616.26	1.04109	0.0552437	18.8455	3.2e-79	5.65e-78
Sfxn1	4721.35	0.699411	0.0622153	11.2418	2.54e-29	4.91e-28	4807.57	1.16417	0.0456186	25.5197	1.19e-143	3.84e-142
Skil	3996.9	0.248694	0.066999	3.7119	0.00020571	0.000780393	3575.56	1.15543	0.0512974	22.5241	2.41e-112	6.19e-111
Gzma	4176.18	0.613437	0.0700818	8.75316	2.07e-18	2.63e-17	3249.12	2.94318	0.05755	51.1412	0	0
4833439L19Rik	3779.86	0.144353	0.0647317	2.23001	0.0257465	0.0593424	3516.76	0.840479	0.0486044	17.2923	5.38e-67	7.93e-66
Rad23b	2960.95	-0.551831	0.0678457	-8.13361	4.17e-16	4.66e-15	4002.28	-0.949714	0.0476182	-19.9443	1.68e-88	3.38e-87
Ddr1	2717.43	-0.66434	0.0740447	-8.97215	2.91e-19	3.81e-18	2373.92	0.0201852	0.0573063	0.352233	0.724663	0.785394
Cdk18	3520.58	-0.0771983	0.0672815	-1.14739	0.25122	0.387264	2960.97	0.942233	0.0540068	17.4466	3.66e-68	5.49e-67
Cyb5	5904.91	1.21716	0.058181	20.9202	3.51e-97	2.54e-95	6187.34	1.65795	0.0407226	40.7133	0	0
Ptgr1	3140.38	-0.134295	0.0744728	-1.80327	0.071346	0.141464	3687.02	-0.218713	0.0476655	-4.58851	4.46e-06	1.16e-05
Zfp91	3192.05	-0.247528	0.0654401	-3.78252	0.000155248	0.000598886	3866.87	-0.410641	0.0471611	-8.70719	3.12e-18	1.54e-17
Sel1l3	3648.6	0.0711377	0.0646838	1.09978	0.27143	0.410996	3440.96	0.692472	0.055222	12.5398	4.52e-36	3.8e-35
2400003C14Rik	3484.56	0.0405456	0.0653003	0.620909	0.534659	0.669805	3477.57	0.45383	0.0498172	9.10991	8.25e-20	4.36e-19
Pfkfb4	3478.53	-0.00262332	0.063911	-0.0410464	0.967259	0.981554	3129.2	0.777665	0.0519492	14.9697	1.16e-50	1.29e-49
Rab14	3383.16	-0.125052	0.0649411	-1.92562	0.0541523	0.112249	3385.06	0.252393	0.0499467	5.05324	4.34e-07	1.22e-06
Cpd	3487.56	-0.126062	0.0694837	-1.81426	0.0696371	0.138791	4032.05	-0.172101	0.0460845	-3.73447	0.000188109	0.000422166
Ap2b1	3763.59	0.216104	0.0624207	3.46205	0.000536072	0.0018685	4334.33	0.178365	0.0444578	4.01201	6.02e-05	0.000141378
Chchd10	3205.02	-0.33538	0.0698963	-4.79826	1.6e-06	8.28e-06	2647.55	0.634617	0.0580413	10.9339	7.94e-28	5.4e-27
Ppp2r1a	3009.62	-0.389538	0.0670593	-5.80885	6.29e-09	4.19e-08	3524.26	-0.462698	0.0487641	-9.48848	2.34e-21	1.31e-20
Abcg8	4880.98	0.79146	0.0616144	12.8454	9.13e-38	2.29e-36	4749.67	1.51652	0.0438316	34.5988	2.63e-262	1.64e-260
Ppp1r14d	3647.26	0.280561	0.0706954	3.96858	7.23e-05	0.000296123	3148.29	1.38575	0.0536109	25.8483	2.55e-147	8.46e-146
Dnpep	3896.29	0.413009	0.0655893	6.2969	3.04e-10	2.27e-09	3663.21	1.16369	0.0482892	24.0984	2.6e-128	7.5e-127
Pcdh1	3249.69	-0.118515	0.0665395	-1.78112	0.0748934	0.14704	2954.52	0.584527	0.0540001	10.8246	2.63e-27	1.77e-26
Pex19	3028.26	-0.383855	0.0665899	-5.76446	8.19e-09	5.4e-08	2495.95	0.575879	0.0560942	10.2663	1e-24	6.22e-24
Srsf5	3909.87	0.34819	0.0618895	5.626	1.84e-08	1.18e-07	4119.82	0.61373	0.0453629	13.5293	1.05e-41	9.89e-41
Eif3l	3057.05	-0.371316	0.0662499	-5.60478	2.09e-08	1.32e-07	3855.87	-0.626137	0.0474647	-13.1916	9.8e-40	8.91e-39
Kars	2825.2	-0.768352	0.0706321	-10.8782	1.46e-27	2.68e-26	3189.73	-0.753907	0.0530281	-14.2171	7.18e-46	7.31e-45
Sec63	3145.9	-0.31709	0.0662097	-4.78918	1.67e-06	8.64e-06	2980.73	0.198121	0.0542046	3.65506	0.000257119	0.000567683
Srsf6	3561.84	-0.0530466	0.0708611	-0.7486	0.454098	0.597631	4534.62	-0.357623	0.0459778	-7.77816	7.36e-15	3.19e-14
Wars	2697.12	-0.88433	0.0698912	-12.653	1.08e-36	2.63e-35	3197.14	-0.977337	0.0529736	-18.4495	5.26e-76	8.87e-75
Zc3h7a	3630.95	0.143453	0.0647712	2.21476	0.0267765	0.0613938	3824.7	0.387805	0.0494767	7.83815	4.57e-15	2e-14
Psma7	2880.48	-0.514924	0.0694808	-7.41103	1.25e-13	1.21e-12	3410.92	-0.612445	0.0514726	-11.8985	1.21e-32	9.35e-32
Map2k3	3434.15	0.0390136	0.0647018	0.602976	0.546525	0.679841	3766.46	0.14867	0.0481941	3.08481	0.00203679	0.00405404
Snx3	3241.77	-0.279445	0.0694703	-4.02252	5.76e-05	0.00023949	2899.66	0.430208	0.0539859	7.9689	1.6e-15	7.15e-15
Aplp1	3242.47	-0.0605618	0.0690938	-0.876516	0.38075	0.529318	2201.57	2.18851	0.0642644	34.0547	3.45e-254	2.05e-252
Gm15427	2590.24	-0.6281	0.0871234	-7.20932	5.62e-13	5.16e-12	2884.96	-0.578297	0.0534364	-10.8222	2.7e-27	1.81e-26
Zc3hav1	3036.28	-0.358826	0.0665554	-5.39139	6.99e-08	4.22e-07	3333.06	-0.266668	0.0498399	-5.35048	8.77e-08	2.58e-07
Duoxa2	3025	-0.390709	0.0664185	-5.88254	4.04e-09	2.74e-08	2640.54	0.368761	0.0554049	6.65575	2.82e-11	1.02e-10
Stx7	3250.95	-0.355941	0.0794045	-4.48263	7.37e-06	3.51e-05	2777.3	0.485018	0.0630216	7.69606	1.4e-14	6e-14
Echs1	3047.92	-0.384712	0.0664657	-5.78813	7.12e-09	4.72e-08	2657.32	0.380242	0.0547342	6.94706	3.73e-12	1.41e-11
Supt6h	2925.08	-0.503088	0.0672467	-7.48122	7.36e-14	7.18e-13	3001.94	-0.241345	0.0537266	-4.4921	7.05e-06	1.8e-05
Dgkz	3535.17	0.0663558	0.0647071	1.02548	0.305137	0.447907	3857.57	0.191769	0.0474092	4.04498	5.23e-05	0.000123583
Mapk6	3533.78	-0.00326377	0.067259	-0.0485254	0.961298	0.978207	4145.54	-0.0917127	0.0458479	-2.00037	0.0454603	0.0729744
Tnks2	3325.55	-0.161834	0.0671041	-2.41169	0.0158789	0.0390269	4113.07	-0.383523	0.0456174	-8.40739	4.19e-17	1.99e-16
Kctd5	2845.57	-0.493613	0.0692041	-7.13271	9.84e-13	8.89e-12	2566.35	0.136126	0.0560055	2.43059	0.0150744	0.0265089
Ehhadh	3288.07	-0.0594323	0.0652306	-0.911112	0.362237	0.509677	2505.28	1.44202	0.0572147	25.2036	3.66e-140	1.15e-138
Tmprss4	2820.81	-0.536186	0.0686007	-7.81603	5.45e-15	5.73e-14	2970.41	-0.343565	0.0522244	-6.57863	4.75e-11	1.69e-10
Gspt1	3009.58	-0.442666	0.068191	-6.49156	8.5e-11	6.63e-10	3745.4	-0.66222	0.0483296	-13.7022	9.85e-43	9.47e-42
Klc4	4014.72	0.540689	0.0657126	8.22809	1.9e-16	2.17e-15	3694.8	1.45694	0.0486212	29.9651	2.79e-197	1.31e-195
Mtap4	3239.78	-0.162948	0.0654572	-2.48938	0.0127967	0.032212	3369.95	0.0911537	0.0494372	1.84383	0.0652079	0.101043
Scamp5	3284.94	0.0447588	0.0704798	0.635058	0.525391	0.661788	2895.78	0.927906	0.0529637	17.5197	1.01e-68	1.54e-67
Ptbp1	3090.82	-0.347776	0.0674795	-5.1538	2.55e-07	1.45e-06	4196.3	-0.776802	0.0495386	-15.6807	2.05e-55	2.49e-54
Sqstm1	3399.39	0.0171774	0.0667478	0.257347	0.796911	0.868632	4194.05	-0.208999	0.0485672	-4.30328	1.68e-05	4.16e-05
Secisbp2l	3126.04	-0.382749	0.0721327	-5.30617	1.12e-07	6.61e-07	2542.18	0.623496	0.0574285	10.8569	1.85e-27	1.25e-26
Baiap2l1	3480.58	-0.0881781	0.0728973	-1.20962	0.226424	0.357271	3144.78	0.644008	0.0520511	12.3726	3.68e-35	3.02e-34
D15Ertd621e	3168.36	-0.296728	0.0687127	-4.31839	1.57e-05	7.11e-05	3411.85	-0.151824	0.0496902	-3.05542	0.00224748	0.00445051
Apaf1	2941.99	-0.433068	0.0694285	-6.23761	4.44e-10	3.28e-09	2412.5	0.524035	0.0596013	8.79233	1.46e-18	7.36e-18
Ppt1	2306.14	-1.44932	0.074235	-19.5234	6.95e-85	4.29e-83	1927.27	-0.805244	0.064558	-12.4732	1.05e-35	8.72e-35
Atp5e	3612.57	0.153681	0.0638547	2.40673	0.0160962	0.0394731	3468.31	0.729872	0.0494643	14.7555	2.83e-49	3.06e-48
Glyr1	3186.28	-0.0840124	0.0703981	-1.19339	0.232717	0.365265	3318.01	0.175741	0.0528983	3.32225	0.000892955	0.00186268
Nsun2	2557.77	-0.943542	0.0714506	-13.2055	8.15e-40	2.15e-38	3740.69	-1.46529	0.05088	-28.7989	2.22e-182	9.37e-181
Map2k1	3264.42	-0.0684141	0.0651643	-1.04987	0.293778	0.435482	3064.24	0.53408	0.0519095	10.2887	7.93e-25	4.95e-24
Bag1	3559.19	0.05911	0.066833	0.884444	0.376457	0.525071	3932.17	0.145482	0.0464888	3.12941	0.00175159	0.00352178
Arf5	3866.59	0.484743	0.0688875	7.03674	1.97e-12	1.73e-11	3866.61	0.982414	0.04947	19.8588	9.25e-88	1.84e-86
Efha1	3079.97	-0.182329	0.0678283	-2.68809	0.00718614	0.0193935	2814.8	0.48384	0.0545096	8.87623	6.92e-19	3.52e-18
Man1a	3746.24	0.336174	0.0631485	5.32355	1.02e-07	6.03e-07	3515.55	1.065	0.0496059	21.4692	3.02e-102	6.98e-101
Cct4	3140.35	-0.134177	0.0669788	-2.00328	0.0451473	0.0961449	4497.56	-0.713394	0.0460815	-15.4811	4.65e-54	5.5e-53
Src	3465.81	0.146379	0.0650218	2.25123	0.0243712	0.0566188	3483.04	0.553945	0.0486177	11.3939	4.48e-30	3.23e-29
Espn	3623.41	0.23483	0.0632911	3.71032	0.000207	0.000784138	2941	1.64482	0.0541019	30.4022	5.14e-203	2.45e-201
Rab7	2881.56	-0.507571	0.0701531	-7.23519	4.65e-13	4.28e-12	2691.84	0.0139191	0.0573802	0.242577	0.808333	0.852628
Lpcat4	2060.82	-2.1367	0.0810098	-26.3758	2.6e-153	3.25e-151	1570.49	-1.39592	0.0743161	-18.7835	1.03e-78	1.81e-77
Rpl14-ps1	2989.05	-0.313683	0.066881	-4.69017	2.73e-06	1.38e-05	4260.99	-0.856268	0.0456802	-18.7449	2.13e-78	3.72e-77
Pxn	3342.93	-0.042701	0.0659063	-0.647904	0.517047	0.654987	3418.54	0.27692	0.0544012	5.09033	3.57e-07	1.01e-06
Map2k4	2775.07	-0.638765	0.0691061	-9.24326	2.39e-20	3.34e-19	2493.58	-0.0312567	0.0586647	-0.532803	0.59417	0.673769
Inf2	1731.97	-4.59393	0.117416	-39.1251	0	0	1460.04	-4.16793	0.1119	-37.247	1.19e-303	8.61e-302
Ralgapa2	2619.38	-0.804816	0.0703294	-11.4435	2.53e-30	5.12e-29	2271.54	-0.133029	0.0596471	-2.23026	0.0257302	0.0434869
Tbrg1	3173.88	-0.0753769	0.0670241	-1.12462	0.260748	0.397951	4018.86	-0.361801	0.0465971	-7.76446	8.2e-15	3.55e-14
Fnbp1l	3388.43	0.0327254	0.0650133	0.503365	0.614708	0.736856	3583.18	0.254179	0.049119	5.17475	2.28e-07	6.54e-07
B230312A22Rik	3185.61	-0.04757	0.0689381	-0.690039	0.490169	0.630443	2539.64	1.23399	0.0580681	21.2508	3.24e-100	7.36e-99
Ccnl2	4159.69	0.571732	0.0628322	9.09934	9.09e-20	1.24e-18	4251.19	0.992693	0.0469412	21.1476	2.9e-99	6.57e-98
Slc35c1	3257.01	-0.172364	0.0683881	-2.52038	0.0117227	0.0298607	3236.28	0.219156	0.051214	4.27921	1.88e-05	4.61e-05
Jun	6235.16	1.41416	0.0624827	22.6328	2.06e-113	1.75e-111	7093.13	1.41619	0.0440104	32.1785	3.53e-227	1.87e-225
Mpi	3140.89	-0.216552	0.0663272	-3.26491	0.001095	0.0035953	2535.88	0.901001	0.0562841	16.0081	1.12e-57	1.41e-56
Abi1	3115.7	-0.314203	0.0698468	-4.49846	6.84e-06	3.28e-05	3116.68	0.0373247	0.0519719	0.718171	0.472652	0.561177
Ap3d1	3380.93	0.092197	0.0648454	1.4218	0.155085	0.265791	3413.06	0.474775	0.0492103	9.64788	5.02e-22	2.85e-21
Dpp3	2869.78	-0.32148	0.0719713	-4.46677	7.94e-06	3.76e-05	2857.43	0.0455283	0.0530641	0.857987	0.3909	0.481099
Mob1a	3228.64	-0.0889743	0.0658321	-1.35153	0.176525	0.294606	3859.15	-0.224448	0.0475167	-4.72357	2.32e-06	6.15e-06
Ppp4r1	3237.02	-0.131328	0.0670532	-1.95856	0.0501644	0.105128	3261.51	0.223093	0.0509868	4.3755	1.21e-05	3.03e-05
Atp13a3	3227.19	-0.180513	0.0683022	-2.64286	0.008221	0.0218576	3834.52	-0.297919	0.0474397	-6.27995	3.39e-10	1.15e-09
Cox6c	3327.94	-0.113784	0.0696497	-1.63366	0.102331	0.190512	2751.52	0.958435	0.0543329	17.64	1.21e-69	1.86e-68
Vps54	3100.82	-0.218912	0.0665286	-3.29049	0.00100013	0.00330995	2920.43	0.33554	0.0580058	5.7846	7.27e-09	2.29e-08
Nlrc4	2942.86	-0.456023	0.0694673	-6.56458	5.22e-11	4.14e-10	2478.69	0.399354	0.0595825	6.70254	2.05e-11	7.45e-11
Smarca4	2839.95	-0.522923	0.0683817	-7.64711	2.06e-14	2.08e-13	3597.01	-0.777919	0.0508386	-15.3017	7.44e-53	8.6e-52
Wasl	3183.97	-0.174861	0.066658	-2.62326	0.00870928	0.0230048	3511.01	-0.090221	0.0484723	-1.86129	0.062703	0.0975779
Bach1	2966.34	-0.341243	0.0667876	-5.10937	3.23e-07	1.81e-06	2734.86	0.254553	0.0538038	4.73114	2.23e-06	5.93e-06
Mtmr4	4044.73	0.581791	0.0632983	9.19126	3.88e-20	5.37e-19	3824.09	1.37432	0.0484645	28.3574	6.79e-177	2.77e-175
Ankrd17	2920.36	-0.460434	0.0691986	-6.65381	2.86e-11	2.3e-10	3455.74	-0.559091	0.0505903	-11.0514	2.16e-28	1.49e-27
H2-Q1	3402.98	0.0603383	0.0646731	0.932974	0.350833	0.497415	2532.8	1.82415	0.0598384	30.4846	4.18e-204	2.01e-202
Wasf2	3106.83	-0.0864217	0.0685539	-1.26064	0.207439	0.334268	3490.09	-0.0501229	0.0500459	-1.00154	0.316566	0.402201
Mmp7	1996.27	-1.93555	0.083173	-23.2714	8.64e-120	8.17e-118	4937.04	-3.25031	0.054482	-59.6584	0	0
Slc39a5	3858.54	0.515644	0.0665204	7.75167	9.07e-15	9.4e-14	3393.24	1.67564	0.0528696	31.6939	1.89e-220	9.58e-219
Arfip1	2834.08	-0.560085	0.0704235	-7.9531	1.82e-15	1.96e-14	2644.13	-0.0451294	0.0556039	-0.811623	0.417008	0.507956
Vamp3	3039.85	-0.257278	0.0668864	-3.84649	0.00011982	0.000474027	2830.25	0.326088	0.0532429	6.12452	9.1e-10	3.02e-09
Hdgf	3162.96	0.0454889	0.0761051	0.597712	0.550032	0.683128	5338.23	-0.939679	0.0464308	-20.2383	4.51e-91	9.35e-90
Ube2d3	3272.24	-0.0924321	0.0672825	-1.37379	0.169506	0.285062	3366.66	0.201385	0.0502322	4.00907	6.1e-05	0.000142975
Prom1	2748.97	-0.717084	0.0734278	-9.76584	1.58e-22	2.42e-21	2884.84	-0.528711	0.0544931	-9.70234	2.95e-22	1.69e-21
Chmp3	3090.69	-0.139952	0.0661159	-2.11677	0.0342797	0.0757809	2905.7	0.43949	0.0540115	8.13698	4.05e-16	1.86e-15
Slmap	2986.41	-0.359254	0.0686008	-5.23688	1.63e-07	9.49e-07	3176.56	-0.184089	0.0510646	-3.60503	0.000312114	0.000683388
Gpr107	3005.3	-0.124295	0.0712697	-1.744	0.0811582	0.156825	2637.84	0.707549	0.0557348	12.6949	6.31e-37	5.4e-36
Cyb5r3	6131.37	1.52301	0.0598913	25.4296	1.19e-142	1.33e-140	7205.97	1.3532	0.0385451	35.1069	5.29e-270	3.4e-268
Ergic3	3284.18	0.104035	0.0681644	1.52623	0.126952	0.22665	3114.01	0.716675	0.0530251	13.5158	1.26e-41	1.19e-40
Trak1	3770.92	0.333078	0.0639343	5.20969	1.89e-07	1.09e-06	3913.57	0.65134	0.0489759	13.2992	2.34e-40	2.15e-39
Nampt	2603.88	-0.736733	0.07061	-10.4338	1.74e-25	2.95e-24	2683.77	-0.503942	0.055798	-9.03154	1.69e-19	8.81e-19
Fam83e	2518.23	-0.686089	0.0761523	-9.00943	2.07e-19	2.74e-18	2277.12	-0.104338	0.0587687	-1.7754	0.0758323	0.115715
Kif1b	3089.66	-0.124028	0.0669177	-1.85344	0.0638195	0.129086	3200.9	0.146826	0.051234	2.8658	0.00415955	0.0079801
Calu	3421.79	0.230667	0.0671424	3.4355	0.000591471	0.00204624	4165.36	0.0280331	0.0453258	0.618479	0.53626	0.62203
Snd1	3108.36	-0.139448	0.0662045	-2.10632	0.0351762	0.0775675	4019.8	-0.47402	0.0494029	-9.59498	8.39e-22	4.74e-21
Abhd4	2603.19	-0.756671	0.0707621	-10.6932	1.1e-26	1.93e-25	1694.05	0.885782	0.067995	13.0272	8.57e-39	7.67e-38
Stx3	2769.33	-0.402407	0.070526	-5.70579	1.16e-08	7.51e-08	2571.27	0.159294	0.0588528	2.70665	0.00679668	0.0126426
Pak2	2980.7	-0.233576	0.0682893	-3.42039	0.000625303	0.00215197	3564.72	-0.36447	0.0504323	-7.2269	4.94e-13	1.96e-12
Rec8	2270.32	-1.47942	0.0793567	-18.6427	1.45e-77	7.97e-76	1267.18	0.206887	0.07848	2.63618	0.00838454	0.0153762
Cep350	3311.61	-0.0280071	0.0689845	-0.40599	0.68475	0.789763	2934.14	0.800853	0.0539674	14.8396	8.13e-50	8.89e-49
Id1	2963.12	-0.19063	0.0683557	-2.7888	0.00529039	0.0147513	2906.33	0.240998	0.0584045	4.12637	3.69e-05	8.82e-05
Ifi35	2610.12	-0.453831	0.0819502	-5.53789	3.06e-08	1.91e-07	2100.48	0.562943	0.061931	9.08984	9.92e-20	5.22e-19
Idh3g	3185.28	-0.0577077	0.0657263	-0.878	0.379943	0.52872	3126.51	0.393503	0.0533154	7.38066	1.58e-13	6.4e-13
Riok3	3226.03	-0.0493392	0.0659282	-0.748377	0.454233	0.597758	3693.52	-0.0681779	0.0477685	-1.42725	0.153507	0.216262
Smpdl3a	3110.64	-0.173902	0.0672165	-2.5872	0.009676	0.0252084	2186.94	1.66021	0.061518	26.9874	2.08e-160	7.6e-159
Tab2	2912.03	-0.442706	0.0712875	-6.21015	5.29e-10	3.89e-09	2972.32	-0.162239	0.0521764	-3.10944	0.00187441	0.00375012
Dnm1l	2770.8	-0.637712	0.0737328	-8.64896	5.2e-18	6.46e-17	2770.51	-0.321816	0.0575092	-5.5959	2.19e-08	6.7e-08
Bcl2l15	2483.44	-0.89785	0.0724031	-12.4007	2.59e-35	6.09e-34	1927.04	0.0644152	0.0650396	0.990401	0.321978	0.408056
Rpl32	2630.83	-0.442725	0.0792295	-5.58788	2.3e-08	1.45e-07	3913.56	-1.05917	0.0491449	-21.552	5.07e-103	1.18e-101
Zdhhc9	2932.78	-0.396763	0.0707527	-5.60774	2.05e-08	1.3e-07	2453.95	0.502304	0.056669	8.86383	7.73e-19	3.93e-18
Gtpbp2	3452	0.339148	0.0729233	4.65075	3.31e-06	1.66e-05	3149.18	1.20136	0.0538381	22.3143	2.68e-110	6.72e-109
Elovl7	2645.11	-0.615531	0.0710916	-8.65829	4.79e-18	5.96e-17	2520.62	-0.167178	0.0576408	-2.90034	0.00372764	0.00718392
Nuak2	2922.47	-0.227432	0.0681745	-3.33603	0.000849838	0.00284958	2329.08	0.939917	0.0586547	16.0246	8.61e-58	1.09e-56
Rbck1	3004.96	-0.16469	0.066521	-2.47576	0.0132954	0.0333399	2846.31	0.383935	0.0548476	7.00003	2.56e-12	9.77e-12
Ifngr1	3519.74	0.205094	0.0648955	3.16037	0.00157568	0.00500901	3948.25	0.248598	0.0461578	5.38583	7.21e-08	2.13e-07
Sec24d	3970.01	0.37159	0.0763602	4.86628	1.14e-06	5.96e-06	3843.43	0.973359	0.0475185	20.4838	3e-93	6.46e-92
Usp16	2398.9	-1.19949	0.0819403	-14.6386	1.59e-48	5.08e-47	1711.44	-0.103525	0.0747961	-1.3841	0.166328	0.231369
Edem1	3962.01	0.553992	0.0617517	8.97127	2.93e-19	3.84e-18	3887.29	1.15292	0.0468587	24.6041	1.14e-133	3.44e-132
Ick	2658.93	-0.830978	0.0798306	-10.4093	2.25e-25	3.8e-24	2749.88	-0.615184	0.0562759	-10.9316	8.14e-28	5.54e-27
Eif2s2	2070.52	-1.80886	0.0821046	-22.0312	1.45e-107	1.18e-105	1796.16	-1.29116	0.0710177	-18.1808	7.33e-74	1.2e-72
Fam20b	3404.98	0.185958	0.0644713	2.88435	0.00392219	0.0113237	3661.96	0.365166	0.0488533	7.47475	7.74e-14	3.19e-13
Shisa5	2518.87	-0.648018	0.0738527	-8.77447	1.72e-18	2.19e-17	3153.19	-0.868199	0.0533639	-16.2694	1.63e-59	2.12e-58
Mpst	2009.19	-2.27422	0.0872418	-26.068	8.41e-150	1.01e-147	883.98	-0.350439	0.0912517	-3.84036	0.000122853	0.000280522
1110002B05Rik	3829.99	0.42241	0.0665237	6.34976	2.16e-10	1.63e-09	4050.77	0.681343	0.0482782	14.1129	3.16e-45	3.19e-44
Eprs	2607.57	-0.545967	0.0711292	-7.67571	1.65e-14	1.68e-13	3555.76	-0.962702	0.0501594	-19.1928	4.25e-82	7.85e-81
Ssr2	3313.62	0.0637325	0.065932	0.96664	0.333724	0.478919	3822.11	0.0225767	0.0474758	0.47554	0.634402	0.709689
Arhgap32	3089.04	-0.205093	0.0709658	-2.89003	0.0038521	0.0111422	3287.42	-0.0221461	0.051772	-0.427761	0.668825	0.738195
Cgn	3595.04	0.400952	0.0658315	6.09058	1.13e-09	8.04e-09	3684.66	0.779562	0.0491841	15.8499	1.41e-56	1.74e-55
Edf1	3361.42	0.373198	0.0798386	4.67441	2.95e-06	1.48e-05	3182.96	1.07811	0.0587561	18.3489	3.37e-75	5.62e-74
Ranbp2	2922.16	-0.280765	0.0689528	-4.07185	4.66e-05	0.000196692	3874.31	-0.661706	0.0488854	-13.5359	9.6e-42	9.07e-41
Gorasp2	3219.23	-0.0424273	0.0679525	-0.624366	0.532387	0.66773	3810.23	-0.154062	0.0496855	-3.10074	0.00193039	0.00385459
Mknk2	2719.53	-0.427544	0.0691861	-6.17962	6.43e-10	4.69e-09	2793.63	-0.161091	0.0596216	-2.70188	0.00689485	0.0128115
Ppp2r5c	3291.3	-0.0132491	0.0702671	-0.188554	0.850443	0.907536	3276.86	0.39676	0.0506235	7.83748	4.6e-15	2.01e-14
Itch	3222.44	0.0734034	0.0650696	1.12808	0.259288	0.396252	3113.89	0.606523	0.0509624	11.9014	1.16e-32	9.05e-32
AI314180	3126.29	-0.00649716	0.0658805	-0.0986204	0.92144	0.953985	3608.76	-0.0480003	0.0484193	-0.991347	0.321516	0.40759
Plekha6	3518.51	0.258293	0.0642485	4.02022	5.81e-05	0.000241485	4020.04	0.244565	0.0457005	5.35146	8.72e-08	2.57e-07
2015-03-08	3127.62	0.175496	0.078637	2.23172	0.0256333	0.059116	2996.81	0.768851	0.0531204	14.4738	1.77e-47	1.86e-46
Ctbp1	3194	0.0383184	0.0653684	0.586192	0.557747	0.689893	3730.12	-0.0371922	0.0500739	-0.742747	0.457635	0.546215
Comt	2837.51	-0.345307	0.0705568	-4.89403	9.88e-07	5.21e-06	2668.43	0.187335	0.0568397	3.29584	0.000981265	0.0020386
Mtap7	3160.01	-0.0647131	0.0672959	-0.96162	0.336241	0.481437	2984.39	0.515732	0.051913	9.93453	2.95e-23	1.75e-22
Ano9	3433.68	0.275562	0.0667	4.13136	3.61e-05	0.000154805	3353.45	0.817711	0.0519876	15.729	9.58e-56	1.17e-54
Npc2	2826.02	-0.271955	0.0689208	-3.9459	7.95e-05	0.00032301	2817.38	0.0973382	0.0567688	1.71464	0.0864107	0.130045
1700020I14Rik	3182.7	-0.0683659	0.068742	-0.994529	0.319966	0.464432	2999.77	0.517795	0.0523708	9.88708	4.74e-23	2.79e-22
Gbf1	3141.7	0.0793442	0.068173	1.16386	0.244479	0.379875	2813.4	0.910585	0.0547601	16.6286	4.32e-62	5.85e-61
Ltbr	2978.97	-0.000935409	0.0744623	-0.0125622	0.989977	0.994005	3301.39	0.0771777	0.0516943	1.49297	0.135446	0.193368
Tspan15	3340.19	0.326285	0.0732793	4.45262	8.48e-06	3.99e-05	3206.22	0.955644	0.050775	18.8211	5.07e-79	8.93e-78
Casp6	2834.69	-0.263132	0.0689909	-3.81401	0.000136729	0.000534222	2389.71	0.664198	0.0585477	11.3446	7.89e-30	5.63e-29
Capn1	3439.92	0.289855	0.0657799	4.40644	1.05e-05	4.87e-05	3177.56	1.07105	0.0534595	20.0349	2.73e-89	5.55e-88
Hif1a	2951.99	-0.385383	0.0768336	-5.01582	5.28e-07	2.88e-06	4135.56	-0.882008	0.0463809	-19.0166	1.24e-80	2.24e-79
Preb	3113.55	0.0111455	0.0665222	0.167545	0.866941	0.918345	3267.93	0.254984	0.0520453	4.89926	9.62e-07	2.62e-06
Psmc3	2849.73	-0.255048	0.0678825	-3.7572	0.000171825	0.000659128	3420.52	-0.394351	0.050504	-7.80833	5.8e-15	2.52e-14
Nsd1	2996.05	-0.0723392	0.067558	-1.07077	0.284271	0.425061	3379.08	-0.0475939	0.0496195	-0.959178	0.337469	0.424548
Chka	5504.83	1.3573	0.0588708	23.0556	1.29e-117	1.2e-115	5210.63	2.67906	0.0463636	57.7837	0	0
AW555464	2752.71	-0.371832	0.0691078	-5.38046	7.43e-08	4.47e-07	2988.17	-0.25063	0.0554766	-4.51776	6.25e-06	1.6e-05
Ctsa	3219.98	0.0341422	0.0663023	0.514948	0.606589	0.729839	3234.38	0.423018	0.05283	8.00716	1.17e-15	5.27e-15
Cx3cl1	3158.23	-0.0755478	0.0710042	-1.06399	0.287333	0.42822	2525.42	1.1684	0.0583563	20.0219	3.55e-89	7.19e-88
Gtf3c1	2679.45	-0.418817	0.0696198	-6.01578	1.79e-09	1.25e-08	2284.45	0.410668	0.0584799	7.02238	2.18e-12	8.36e-12
Ankrd11	3168.43	0.0416982	0.0653645	0.637934	0.523517	0.660059	3972.82	-0.229956	0.0489641	-4.69642	2.65e-06	6.99e-06
Abhd12	2802.75	-0.484575	0.0756024	-6.40952	1.46e-10	1.11e-09	2212.22	0.583398	0.0607987	9.59556	8.35e-22	4.71e-21
Add1	3540.13	0.385622	0.0644379	5.98439	2.17e-09	1.51e-08	3695.48	0.691009	0.0479922	14.3983	5.3e-47	5.51e-46
Ddx6	3014.18	-0.0608787	0.0676554	-0.899835	0.368208	0.515721	3499.14	-0.117265	0.0498956	-2.35021	0.0187629	0.0324578
Ppard	2925.08	-0.26623	0.0693901	-3.83671	0.000124693	0.000491952	2335.18	0.869479	0.0582514	14.9263	2.22e-50	2.46e-49
Atp6v1b2	2804.96	-0.341818	0.0682115	-5.01114	5.41e-07	2.95e-06	2814.08	-0.00113418	0.0538438	-0.0210643	0.983194	0.988129
Azi2	2739.66	-0.428604	0.0690153	-6.21027	5.29e-10	3.89e-09	2488.6	0.19282	0.0560586	3.43961	0.000582555	0.00123909
Bmpr1a	2857.45	-0.292734	0.0681449	-4.29576	1.74e-05	7.83e-05	2795.08	0.129036	0.0542982	2.37644	0.0174807	0.0304149
Dnajc13	2998.51	-0.138638	0.0670389	-2.06802	0.0386385	0.0841099	3056.65	0.178952	0.0518875	3.44884	0.00056301	0.00119912
Eif4a-ps4	2588.32	-0.593667	0.070279	-8.4473	2.98e-17	3.56e-16	3328.19	-0.877979	0.0509672	-17.2263	1.68e-66	2.46e-65
Gltp	2864.77	-0.180358	0.0682893	-2.64108	0.00826412	0.0219575	2679.55	0.407125	0.0569148	7.15324	8.48e-13	3.32e-12
Clstn1	3508.76	0.418724	0.0661601	6.32896	2.47e-10	1.86e-09	3344.03	1.10847	0.0560497	19.7765	4.74e-87	9.32e-86
Ccng2	3885.14	0.536473	0.064873	8.26959	1.34e-16	1.55e-15	3478.95	1.59937	0.0540203	29.6069	1.22e-192	5.56e-191
Rnf43	2035.14	-1.72767	0.080819	-21.377	2.19e-101	1.64e-99	2126.11	-1.57187	0.0659641	-23.8291	1.67e-125	4.74e-124
Atp13a1	2832.89	-0.347798	0.0699381	-4.97294	6.59e-07	3.56e-06	2629.83	0.223816	0.0559687	3.99895	6.36e-05	0.000148966
Larp1	2722.14	-0.273451	0.072291	-3.78264	0.000155173	0.000598741	4085.94	-0.935732	0.0474579	-19.7171	1.54e-86	2.99e-85
Gcc2	2857.72	-0.381882	0.0734024	-5.20258	1.97e-07	1.13e-06	2671.03	0.160692	0.0545884	2.9437	0.00324316	0.00630253
Pfkfb2	2674.38	-0.395754	0.0692766	-5.71267	1.11e-08	7.23e-08	2301.52	0.40993	0.0587018	6.98325	2.88e-12	1.1e-11
Lin7c	3174.82	-0.0843207	0.0747935	-1.12738	0.259582	0.396516	3465.98	0.0313233	0.049959	0.626981	0.530671	0.616862
Baz2a	3154.82	0.0192787	0.067735	0.284619	0.775936	0.854617	3241.66	0.330921	0.0513644	6.44261	1.17e-10	4.1e-10
Rpl22	2720.17	-0.205742	0.0787808	-2.61157	0.00901276	0.0236797	3625.6	-0.605359	0.0527346	-11.4794	1.68e-30	1.22e-29
Rad21	3470.75	0.284817	0.0648907	4.38918	1.14e-05	5.24e-05	4625.62	-0.180117	0.0434892	-4.14165	3.45e-05	8.28e-05
Rnf114	2788.6	-0.122449	0.0756998	-1.61757	0.105756	0.195575	2804.09	0.242212	0.0540667	4.47987	7.47e-06	1.9e-05
Ndufa6	3091.73	-0.0275803	0.0669752	-0.411799	0.680487	0.787334	2879.32	0.61302	0.0543111	11.2872	1.52e-29	1.08e-28
Pum2	3190.47	0.0751873	0.065949	1.14008	0.254252	0.390261	4069.51	-0.245662	0.0465941	-5.27239	1.35e-07	3.92e-07
Dusp11	3266.99	0.0268085	0.0722722	0.370938	0.710684	0.807882	3434.41	0.264779	0.0488467	5.42061	5.94e-08	1.77e-07
Cnnm4	3512.82	0.390815	0.063898	6.11623	9.58e-10	6.9e-09	3548.84	0.823658	0.048653	16.9292	2.74e-64	3.85e-63
Rps27l	2076.34	-0.98039	0.0961589	-10.1955	2.08e-24	3.42e-23	1522.2	0.120119	0.0712372	1.68618	0.0917608	0.136879
Inadl	3146.55	0.116172	0.0657481	1.76693	0.07724	0.150711	3084.54	0.606836	0.051128	11.869	1.72e-32	1.32e-31
Sdc1	2322.7	-0.729228	0.0836906	-8.71338	2.95e-18	3.72e-17	3171.35	-1.13123	0.0592105	-19.1052	2.28e-81	4.17e-80
Cd151	2948.25	-0.0902962	0.0667276	-1.35321	0.17599	0.293868	2635.69	0.682875	0.0549226	12.4334	1.72e-35	1.43e-34
Hnrnph1	3077.56	0.188632	0.0749245	2.51763	0.0118147	0.0300515	3792.82	-0.0455159	0.047525	-0.957725	0.338201	0.425285
Prpf40a	2720.95	-0.382304	0.0693097	-5.51588	3.47e-08	2.15e-07	3552.13	-0.717489	0.0515041	-13.9307	4.12e-44	4.08e-43
Rhoa	3087.14	0.0170948	0.0666219	0.256594	0.797492	0.86901	3369.87	0.13917	0.0503404	2.76458	0.00569959	0.010714
Stx12	3150.38	0.114777	0.0665348	1.72507	0.0845144	0.162081	3103.2	0.587509	0.0524267	11.2063	3.8e-29	2.67e-28
Slmo2	2657.39	-0.421343	0.0691041	-6.09722	1.08e-09	7.74e-09	2566.98	0.0181066	0.0555144	0.32616	0.744303	0.801147
Slc25a11	3375.37	0.128863	0.0737161	1.74809	0.0804479	0.155815	2951.11	1.0817	0.0538118	20.1015	7.16e-90	1.47e-88
Esyt2	3006.73	-0.0392413	0.0674359	-0.581905	0.560631	0.692209	2888.2	0.488832	0.0555367	8.80197	1.34e-18	6.76e-18
Prdx3	2401.96	-0.698202	0.0725507	-9.62363	6.35e-22	9.51e-21	2534.32	-0.519809	0.0562699	-9.23777	2.52e-20	1.36e-19
Zdhhc7	3123.14	0.0692738	0.0659882	1.04979	0.293814	0.435495	2844.61	0.825853	0.0533153	15.49	4.05e-54	4.8e-53
Aldh16a1	3041.23	0.189936	0.0767014	2.47631	0.0132749	0.0332985	2845.44	0.882696	0.0550669	16.0295	7.95e-58	1.01e-56
Tmed4	3714.65	0.545934	0.0627789	8.69615	3.43e-18	4.3e-17	3516.45	1.31552	0.0491838	26.7471	1.34e-157	4.79e-156
Ipo7	2321.39	-0.844398	0.0735446	-11.4814	1.64e-30	3.32e-29	3185.67	-1.24742	0.0566366	-22.025	1.66e-107	4.03e-106
Opa1	2677.89	-0.403042	0.0706434	-5.7053	1.16e-08	7.53e-08	2757.62	-0.142044	0.0557953	-2.5458	0.0109027	0.0196844
Llgl2	3311.41	0.128544	0.0713732	1.80101	0.0717006	0.142025	3240.79	0.625611	0.0581925	10.7507	5.88e-27	3.9e-26
Fndc3a	2974.51	-0.239686	0.0772016	-3.10467	0.00190489	0.00592552	2695.29	0.436003	0.0554316	7.86561	3.67e-15	1.61e-14
Cope	3055.25	0.0984987	0.067616	1.45674	0.145189	0.252335	2933.75	0.661665	0.052746	12.5444	4.27e-36	3.58e-35
Spink4	4223.87	0.81544	0.0632385	12.8947	4.82e-38	1.23e-36	6798.22	-0.283938	0.0424343	-6.69124	2.21e-11	8.03e-11
Isg15	1659.59	-2.14308	0.107825	-19.8754	6.64e-88	4.26e-86	1377.24	-1.57549	0.0796036	-19.7917	3.51e-87	6.92e-86
Prkar1a	2997.02	-0.0183779	0.0664379	-0.276617	0.782074	0.859041	3327.62	0.0518418	0.0497029	1.04303	0.296933	0.381008
Phgr1	3348.15	-0.00942548	0.0872244	-0.10806	0.913948	0.94887	2859.15	0.977806	0.0544673	17.9522	4.62e-72	7.36e-71
Prdx2	2740.31	-0.242328	0.0687211	-3.52625	0.000421491	0.0015016	2412.63	0.535396	0.0601944	8.89444	5.87e-19	3e-18
Rab2a	3083.32	-0.0080102	0.0680568	-0.117699	0.906306	0.943556	3145.6	0.322887	0.0512411	6.30133	2.95e-10	1.01e-09
Agpat9	3345.84	0.373667	0.0673818	5.54552	2.93e-08	1.83e-07	2821.74	1.67571	0.0551009	30.4117	3.85e-203	1.84e-201
Dctn1	2987.98	0.000124717	0.0667118	0.00186949	0.998508	0.998986	2879.32	0.526472	0.0530344	9.92701	3.18e-23	1.88e-22
Atp6ap1	2519.01	-0.490835	0.0718257	-6.83369	8.28e-12	6.96e-11	2299.36	0.103058	0.0588377	1.75156	0.0798497	0.121218
Vps13d	2926.57	-0.0967414	0.0684959	-1.41237	0.157842	0.269492	2895.29	0.321351	0.0542414	5.92445	3.13e-09	1.01e-08
Pacsin2	2823.72	-0.0230114	0.074307	-0.309681	0.756804	0.842136	2987.64	0.194005	0.0520677	3.72601	0.000194532	0.000435909
Stard7	2796.32	-0.113707	0.0708652	-1.60455	0.108592	0.199973	3443.01	-0.324904	0.0503092	-6.45814	1.06e-10	3.71e-10
Agpat1	2931.98	-0.0104446	0.0677402	-0.154186	0.877463	0.925642	2525.48	0.943515	0.056582	16.6752	1.99e-62	2.7e-61
Zfp207	2944.48	-0.178511	0.0722084	-2.47216	0.01343	0.0336505	3538.19	-0.325726	0.050043	-6.50892	7.57e-11	2.66e-10
Gosr2	3134.6	0.135379	0.0656222	2.063	0.0391122	0.0849187	3105.99	0.590502	0.0509959	11.5794	5.24e-31	3.89e-30
Tardbp	2875.49	-0.0520567	0.0686254	-0.758562	0.448114	0.591778	3888.62	-0.506132	0.0497059	-10.1825	2.37e-24	1.46e-23
Larp4b	2792.71	-0.339849	0.0740551	-4.58914	4.45e-06	2.18e-05	3031.82	-0.21943	0.0537357	-4.0835	4.44e-05	0.000105372
Myo1e	2740.31	-0.38569	0.0731801	-5.27042	1.36e-07	7.98e-07	2394.66	0.369603	0.0575589	6.4213	1.35e-10	4.7e-10
Vamp8	2936.75	0.145323	0.0786824	1.84696	0.0647528	0.130672	2713.54	0.87404	0.0559156	15.6314	4.45e-55	5.37e-54
Etfb	2785.97	-0.00141353	0.0784017	-0.0180294	0.985615	0.991447	2690.61	0.519105	0.0546245	9.50317	2.04e-21	1.13e-20
Trappc10	3048.01	0.0107512	0.0673893	0.159539	0.873244	0.922979	3191.03	0.261207	0.0504396	5.1786	2.24e-07	6.41e-07
Brpf3	3080.8	0.0212878	0.0702916	0.30285	0.762004	0.845676	2823.68	0.735795	0.0585047	12.5767	2.84e-36	2.39e-35
Cpped1	2607.03	-0.494542	0.0741456	-6.66988	2.56e-11	2.07e-10	2122.79	0.460634	0.0632827	7.27899	3.36e-13	1.34e-12
Slc5a9	2188.87	-0.921625	0.0784622	-11.7461	7.4e-32	1.58e-30	1294.67	0.977817	0.077886	12.5545	3.76e-36	3.16e-35
Tpr	2728.09	-0.261986	0.069081	-3.79245	0.000149171	0.000578123	3679.69	-0.685109	0.0492873	-13.9003	6.31e-44	6.21e-43
Sult2b1	3472.47	0.385936	0.0646152	5.97284	2.33e-09	1.61e-08	3006.5	1.54069	0.0545867	28.2246	2.92e-175	1.18e-173
Ddx21	2279.1	-0.889041	0.0744426	-11.9426	7.09e-33	1.56e-31	4504.94	-1.98499	0.0489188	-40.5771	0	0
Mki67	3305.15	0.23642	0.0662413	3.56908	0.000358243	0.00129468	6496.09	-1.13319	0.0397497	-28.5081	9.3e-179	3.83e-177
Cul1	2704.28	-0.323584	0.0707642	-4.5727	4.81e-06	2.35e-05	2822.55	-0.0936025	0.0545863	-1.71476	0.0863888	0.130024
Sat1	2444.7	-0.517084	0.0730361	-7.07984	1.44e-12	1.28e-11	2124.85	0.220262	0.0605369	3.63847	0.000274261	0.000604305
Psmc5	2635.91	-0.168436	0.0780876	-2.15702	0.0310044	0.0695431	3089.62	-0.247479	0.0519328	-4.76537	1.89e-06	5.03e-06
Bax	1706.45	-1.91073	0.100613	-18.9909	2.03e-80	1.17e-78	841.6	-0.107573	0.093258	-1.1535	0.248704	0.327519
Sec22b	2904.33	-0.110436	0.0692206	-1.59543	0.110617	0.203112	2676.3	0.544522	0.0560586	9.71343	2.64e-22	1.52e-21
Slc35f5	2979.88	0.116831	0.0691119	1.69046	0.0909392	0.172165	2586.89	1.10002	0.0557735	19.723	1.37e-86	2.66e-85
Dync1i2	2943.6	-0.152335	0.0738659	-2.06231	0.0391778	0.0850261	2827.42	0.350495	0.0543313	6.45107	1.11e-10	3.88e-10
Ifrd1	3313.63	0.170984	0.0729161	2.34494	0.0190303	0.0456063	3390.26	0.516309	0.0518468	9.95836	2.32e-23	1.38e-22
Zfp706	3165.18	0.228359	0.0656961	3.47599	0.000508962	0.00178385	3466.51	0.351009	0.0490656	7.15386	8.44e-13	3.31e-12
Cyp2c65	4198.73	0.790925	0.0660928	11.9669	5.3e-33	1.17e-31	3576.95	2.4598	0.0530439	46.3729	0	0
Pkp4	2636.72	-0.320855	0.069683	-4.60449	4.13e-06	2.04e-05	3080.3	-0.389595	0.0529856	-7.35285	1.94e-13	7.84e-13
Gm5436	3054.37	0.0300769	0.0714165	0.421148	0.673647	0.781985	2635.48	0.993735	0.0587553	16.9131	3.6e-64	5.05e-63
Cdcp1	2644.47	-0.3188	0.0703653	-4.53065	5.88e-06	2.85e-05	2858.28	-0.183837	0.0544189	-3.37817	0.000729688	0.00153628
Sfn	3444.18	0.289637	0.0716188	4.04415	5.25e-05	0.000219629	3098.59	1.18925	0.0540644	21.997	3.08e-107	7.45e-106
Stk17b	3489.96	0.455275	0.0642066	7.09079	1.33e-12	1.19e-11	3456.01	0.985	0.0508412	19.3741	1.28e-83	2.4e-82
Acat1	3629.31	0.589985	0.0663818	8.88774	6.24e-19	8.08e-18	3980.21	0.728178	0.0504896	14.4223	3.74e-47	3.91e-46
Gm12183	2830.43	0.0154286	0.0720537	0.214126	0.830449	0.893533	3277.91	-0.0343903	0.0515143	-0.667588	0.504397	0.592248
Kras	2841.5	-0.183011	0.0698421	-2.62035	0.00878391	0.0231787	3151.38	-0.114981	0.0518039	-2.21954	0.0264502	0.044614
Id3	2541.06	-0.458733	0.0700513	-6.54853	5.81e-11	4.6e-10	2190.46	0.320641	0.0631616	5.07652	3.84e-07	1.08e-06
Ndufb5	2807.77	-0.177145	0.0692355	-2.55859	0.0105098	0.0271123	2719.96	0.294377	0.0545014	5.40127	6.62e-08	1.96e-07
Fam168b	2831.7	-0.00431838	0.0705559	-0.0612051	0.951196	0.973057	3476.28	-0.214654	0.0507424	-4.23028	2.33e-05	5.68e-05
Dram2	2845.07	-0.112336	0.0680331	-1.65119	0.0986998	0.184728	2583.37	0.595591	0.0555235	10.7268	7.62e-27	5.04e-26
Fam82a2	3224.59	0.350051	0.0680004	5.14778	2.64e-07	1.49e-06	2609.77	1.89361	0.0584317	32.4073	2.17e-230	1.16e-228
Ap1m2	2628.01	-0.250245	0.0719397	-3.47853	0.000504171	0.00176785	2597.25	0.148403	0.0565904	2.62241	0.00873094	0.015951
Fh1	2922.25	-0.103881	0.0703105	-1.47746	0.139551	0.244365	2787.83	0.432246	0.0536539	8.05619	7.87e-16	3.56e-15
Hint1	3262.09	0.253096	0.0662343	3.82122	0.000132792	0.00052143	4260.48	-0.152132	0.0454793	-3.34508	0.000822591	0.00172334
Ifi47	2028.42	-1.14289	0.0816657	-13.9947	1.68e-44	4.92e-43	1333.51	0.22075	0.075313	2.9311	0.00337764	0.00654634
Lpp	2754.23	-0.201229	0.0682977	-2.94635	0.00321553	0.00945852	2655.86	0.280881	0.055709	5.04193	4.61e-07	1.29e-06
Aldh1b1	5956.13	1.7545	0.0710897	24.6801	1.75e-134	1.81e-132	7637.75	1.12239	0.0367537	30.5382	8.11e-205	3.91e-203
Sema4b	2798.17	-0.160898	0.0683523	-2.35396	0.0185747	0.0446926	2544.25	0.527323	0.0590906	8.92396	4.5e-19	2.31e-18
Fam83h	2693.13	-0.264477	0.0707214	-3.7397	0.00018424	0.00070453	2598.82	0.203706	0.058209	3.49956	0.00046602	0.00100087
Zc3h11a	3048.46	0.0783487	0.0683031	1.14707	0.251351	0.387391	3103.75	0.428282	0.0526307	8.13749	4.04e-16	1.85e-15
Slk	2779.78	-0.290922	0.0753833	-3.85923	0.000113744	0.00045146	4430.97	-1.08238	0.046848	-23.1042	4.2e-118	1.13e-116
Acsl3	2379.41	-0.80053	0.0787176	-10.1696	2.71e-24	4.44e-23	2393.73	-0.514868	0.0612145	-8.41088	4.07e-17	1.94e-16
Prss30	2648.88	0.00783571	0.088659	0.0883804	0.929574	0.958186	1807.65	2.35026	0.0708435	33.1753	2.44e-241	1.38e-239
Slfn2	1688.58	-2.43046	0.0889468	-27.3249	2.15e-164	2.95e-162	994.609	-1.21989	0.0901286	-13.535	9.71e-42	9.17e-41
Efnb2	2657.51	-0.266049	0.0688935	-3.86174	0.000112583	0.000447302	2320.85	0.531542	0.0577948	9.19706	3.68e-20	1.98e-19
Mapk1ip1l	2768.83	-0.159634	0.0683203	-2.33655	0.0194627	0.0465086	2557.31	0.474689	0.0563939	8.41738	3.85e-17	1.84e-16
Cept1	2770.37	-0.110676	0.0681746	-1.62342	0.104499	0.193885	2424.21	0.736368	0.0576848	12.7654	2.56e-37	2.21e-36
Ehbp1l1	2824.7	0.108056	0.0790778	1.36645	0.171797	0.288208	2504.56	0.994603	0.0585754	16.9799	1.16e-64	1.64e-63
Mob1b	2790.23	-0.256869	0.0737775	-3.48167	0.00049829	0.00174956	2658.28	0.251316	0.0545468	4.60736	4.08e-06	1.06e-05
Rcbtb1	2437.67	-0.570786	0.0719259	-7.93575	2.09e-15	2.24e-14	2332.29	-0.127399	0.0585333	-2.17653	0.029516	0.0492444
Vcp-rs	2494.41	-0.383207	0.0716256	-5.35014	8.79e-08	5.24e-07	2787.32	-0.337545	0.0538333	-6.27019	3.61e-10	1.23e-09
Amfr	3028.04	0.107933	0.0673061	1.60361	0.1088	0.200265	3436.26	0.115059	0.0496197	2.31881	0.0204051	0.035093
Sars	2450.33	-0.51434	0.0709692	-7.24737	4.25e-13	3.93e-12	3160.75	-0.811065	0.0537717	-15.0835	2.08e-51	2.33e-50
Ube3b	2937.53	-0.0582571	0.0716281	-0.813327	0.416031	0.562917	2680.1	0.647694	0.0558213	11.603	3.98e-31	2.96e-30
Cryl1	3458.8	0.500375	0.0639432	7.8253	5.06e-15	5.33e-14	3234.57	1.31172	0.0515428	25.449	7.23e-143	2.32e-141
Arhgef16	3432.86	0.397732	0.0670581	5.93116	3.01e-09	2.06e-08	3363.7	0.956182	0.0504624	18.9484	4.55e-80	8.16e-79
Pigt	2752.42	-0.247186	0.0720344	-3.4315	0.000600242	0.0020725	2796.69	0.0664518	0.0562725	1.18089	0.237645	0.314477
Klf5	2886.03	-0.273984	0.0858351	-3.19198	0.001413	0.0045375	3223.26	-0.228249	0.0560173	-4.07461	4.61e-05	0.0001093
Jak1	3027.82	0.0501562	0.0700804	0.715695	0.47418	0.615616	3444.13	0.0493037	0.0508658	0.969289	0.332401	0.41905
Aff4	2902.91	-0.0309181	0.0686941	-0.450084	0.65265	0.766057	2997.93	0.258292	0.0526747	4.90353	9.41e-07	2.57e-06
Jund	3249.9	0.315567	0.0661016	4.77397	1.81e-06	9.29e-06	3489.79	0.509664	0.0586013	8.69715	3.4e-18	1.68e-17
Adap1	3486.54	0.554582	0.0650865	8.52069	1.59e-17	1.92e-16	3383.02	1.20744	0.0513192	23.5281	2.1e-122	5.79e-121
Cand1	2487.25	-0.466604	0.071861	-6.49314	8.41e-11	6.57e-10	2625.84	-0.277204	0.0565088	-4.90551	9.32e-07	2.55e-06
Tor1aip2	2548.68	-0.438892	0.0741896	-5.91581	3.3e-09	2.26e-08	2328.16	0.162403	0.0612655	2.6508	0.00803004	0.0147634
Mbd2	2580.99	-0.557362	0.0867606	-6.42414	1.33e-10	1.02e-09	2990.61	-0.605657	0.0597056	-10.1441	3.52e-24	2.15e-23
Tmem87b	2709.47	-0.216786	0.0693559	-3.1257	0.00177381	0.00555498	2476.26	0.437699	0.0577869	7.57436	3.61e-14	1.51e-13
Usp4	2628.62	-0.198592	0.069794	-2.8454	0.00443551	0.0126171	2772.56	0.0127003	0.0538943	0.235653	0.813702	0.857047
Bag6	3116.23	0.237293	0.0658842	3.60166	0.000316186	0.0011569	3590.3	0.198171	0.0490916	4.03675	5.42e-05	0.000127823
Ceacam18	2782.09	-0.0454855	0.0687994	-0.661132	0.508527	0.647675	2194.39	1.28857	0.0615031	20.9514	1.82e-97	4.05e-96
Stat2	2463.54	-0.479992	0.0709175	-6.76832	1.3e-11	1.08e-10	2274.07	0.0819041	0.0586121	1.39739	0.162296	0.226592
Gm9892	1779.44	-1.91337	0.0837466	-22.8471	1.56e-115	1.37e-113	1418.61	-1.23421	0.0847128	-14.5693	4.4e-48	4.67e-47
Tram1	3320.66	0.297643	0.0697775	4.26561	1.99e-05	8.9e-05	3823.72	0.258022	0.0490676	5.25851	1.45e-07	4.22e-07
Klf3	2439.99	-0.780373	0.0871541	-8.95395	3.43e-19	4.48e-18	2288.45	-0.317604	0.0632058	-5.02492	5.04e-07	1.4e-06
Psmb1	2648.91	-0.244473	0.069294	-3.52805	0.000418626	0.00149308	2952.73	-0.190956	0.0527177	-3.62224	0.000292061	0.000642062
Reep6	4025.22	0.608446	0.147745	4.11823	3.82e-05	0.000163188	3768.55	1.47504	0.0543813	27.124	5.13e-162	1.89e-160
Rbm25	2565.91	-0.183336	0.0740666	-2.47529	0.0133128	0.0333781	3075.14	-0.320596	0.0530278	-6.04581	1.49e-09	4.88e-09
Cct6a	2342.64	-0.466994	0.0775903	-6.01871	1.76e-09	1.23e-08	3631.72	-1.16687	0.0547815	-21.3005	1.12e-100	2.56e-99
4732418C07Rik	2828.82	-0.039782	0.0678415	-0.586397	0.557609	0.689893	2749.93	0.447042	0.0536201	8.33721	7.61e-17	3.58e-16
Ddx39b	2827.7	0.0479747	0.0698105	0.687213	0.491948	0.632013	3603.25	-0.266415	0.0494867	-5.38357	7.3e-08	2.16e-07
Furin	2871.07	0.025672	0.0672952	0.381484	0.702844	0.802488	3227.21	0.0606605	0.0535574	1.13263	0.257371	0.337657
Prpf38b	2884.16	0.0939686	0.070618	1.33066	0.1833	0.303527	3098.54	0.270848	0.0562849	4.8121	1.49e-06	4.01e-06
Impa1	2996.96	0.181898	0.0666864	2.72766	0.00637848	0.0174373	2861.75	0.787787	0.0533786	14.7585	2.71e-49	2.93e-48
Naip1	2600.29	-0.36185	0.0726593	-4.98008	6.36e-07	3.43e-06	2264.69	0.412059	0.0615242	6.69752	2.12e-11	7.7e-11
Alas1	2917.2	0.0395593	0.0677892	0.583564	0.559514	0.691424	2875.98	0.493342	0.0529863	9.31073	1.27e-20	6.9e-20
Zmiz2	2533.33	-0.497236	0.0793174	-6.26894	3.64e-10	2.7e-09	2736.99	-0.371031	0.0603396	-6.14904	7.8e-10	2.6e-09
Ndufs4	2437.9	-0.411857	0.0716512	-5.74808	9.03e-09	5.91e-08	2265.38	0.144863	0.0590075	2.455	0.0140885	0.0249133
Neu1	2365.81	-0.618198	0.0726022	-8.51487	1.67e-17	2.01e-16	2375.65	-0.310371	0.0581007	-5.34195	9.2e-08	2.7e-07
Pafah2	2244.27	-0.752492	0.0743649	-10.1189	4.55e-24	7.43e-23	1428.87	0.984572	0.0757093	13.0047	1.15e-38	1.03e-37
Srrm1	2615.46	-0.302926	0.0713645	-4.24477	2.19e-05	9.72e-05	3388.97	-0.628111	0.0501801	-12.5171	6.02e-36	5.04e-35
Ehmt2	2918.08	0.0893692	0.0669982	1.33391	0.182235	0.302258	3226.49	0.175335	0.0517905	3.38547	0.000710552	0.00149762
G6pc	2106.95	-0.872944	0.0806705	-10.8211	2.73e-27	4.94e-26	1201.45	1.24353	0.0833521	14.919	2.48e-50	2.74e-49
Rap2c	2822.69	-0.0836398	0.0717873	-1.16511	0.243976	0.379244	2512.04	0.706867	0.0589867	11.9835	4.34e-33	3.41e-32
Stk38	2820.71	0.0330607	0.0697791	0.473792	0.635649	0.753417	2629.36	0.688712	0.0575029	11.977	4.69e-33	3.68e-32
Gm11545	2685.84	-0.158438	0.0694864	-2.28012	0.0226004	0.0530039	3272.53	-0.34134	0.0515839	-6.61718	3.66e-11	1.31e-10
Eif4e2	2172.72	-0.682782	0.0805614	-8.4753	2.34e-17	2.81e-16	2128.37	-0.315986	0.0625214	-5.05404	4.33e-07	1.21e-06
Snrnp70	2675.15	0.105441	0.0842172	1.25201	0.210566	0.338091	3528.12	-0.303779	0.0513661	-5.914	3.34e-09	1.07e-08
Psmd8	2777.3	-0.157775	0.0741777	-2.12699	0.033421	0.0741527	2937.03	0.0465698	0.0544707	0.854953	0.392577	0.482788
Gclm	3491.81	0.385572	0.0785096	4.91115	9.05e-07	4.8e-06	3847.5	0.493091	0.0484968	10.1675	2.77e-24	1.7e-23
Fam84b	2507.25	-0.431945	0.0726589	-5.94483	2.77e-09	1.9e-08	2665.21	-0.259681	0.056769	-4.57435	4.78e-06	1.23e-05
Atpif1	3077	0.147497	0.0707524	2.08469	0.0370972	0.0812362	2754.51	1.00499	0.0541601	18.5559	7.31e-77	1.25e-75
Aftph	2550.63	-0.18398	0.0718605	-2.56024	0.01046	0.0269881	2443.76	0.323815	0.056603	5.72082	1.06e-08	3.31e-08
Erbb2	3165.14	0.41017	0.067753	6.0539	1.41e-09	9.99e-09	3136.44	0.92743	0.0514172	18.0373	9.92e-73	1.6e-71
Nmt1	2555.24	-0.250635	0.0697746	-3.59206	0.000328075	0.0011955	2838.41	-0.187287	0.0532343	-3.51816	0.000434549	0.000935589
Dnajc3	3169.06	0.268199	0.0677969	3.95591	7.62e-05	0.000310581	3331.53	0.53133	0.0513238	10.3525	4.08e-25	2.57e-24
Sec24a	3294.95	0.299239	0.0733723	4.07836	4.54e-05	0.000191724	3199.26	0.868272	0.0555386	15.6337	4.29e-55	5.19e-54
Hsd17b4	4124.57	1.01964	0.0637281	15.9999	1.28e-57	4.77e-56	4076.75	1.754	0.0479344	36.5918	3.87e-293	2.67e-291
Sbno1	2631.55	-0.166023	0.0690295	-2.40511	0.0161678	0.0396057	2661.37	0.173006	0.0543532	3.183	0.00145757	0.00295897
Psmb8	2528.14	0.00696623	0.0904463	0.0770207	0.938607	0.964769	2582.32	0.339929	0.0554089	6.13492	8.52e-10	2.83e-09
Ccni	3106.54	0.172439	0.0719618	2.39626	0.0165634	0.0404606	3031.03	0.690596	0.0524674	13.1624	1.44e-39	1.31e-38
Guk1	2197.56	-0.468412	0.0889605	-5.2654	1.4e-07	8.19e-07	2094.83	0.00334168	0.0606755	0.0550747	0.956079	0.966678
Ube2z	2645.93	-0.00172423	0.0747392	-0.0230699	0.981595	0.989457	3085.33	-0.0703547	0.0514081	-1.36855	0.17114	0.237229
Acbd4	3439.19	0.571415	0.0641372	8.90926	5.14e-19	6.68e-18	3092.96	1.63373	0.0540712	30.2144	1.53e-200	7.26e-199
Dad1	2724.8	-0.112535	0.0708779	-1.58773	0.112348	0.205479	2531.83	0.512885	0.0588661	8.71274	2.97e-18	1.47e-17
Csnk1g2	2637.86	-0.059986	0.0714337	-0.839744	0.401052	0.54805	2713.03	0.241142	0.061094	3.94707	7.91e-05	0.00018368
mt-Tp	2485.01	0.000579492	0.171023	0.00338839	0.997296	0.998183	2092.51	1.04986	0.153215	6.85219	7.27e-12	2.71e-11
Mprip	2847.3	0.0162629	0.0687032	0.236713	0.812879	0.880568	3130.5	0.116081	0.0516201	2.24875	0.0245284	0.041593
Tfrc	4548.44	1.28361	0.0669372	19.1763	5.84e-82	3.45e-80	7228.98	0.0462529	0.038324	1.20689	0.227474	0.303136
Aldh3a2	3962.06	0.927529	0.0628907	14.7483	3.16e-49	1.03e-47	4352.68	1.08169	0.0448286	24.1295	1.22e-128	3.56e-127
Arpc1a	2596.95	-0.167417	0.0715188	-2.34088	0.0192382	0.0460417	2593.8	0.210396	0.0570722	3.68648	0.000227378	0.000505478
Lipa	2542.37	-0.361016	0.0724624	-4.98212	6.29e-07	3.4e-06	2288.81	0.304392	0.0593138	5.1319	2.87e-07	8.15e-07
Dhx15	2581.38	-0.20975	0.07265	-2.88713	0.00388776	0.011233	3857.93	-0.873905	0.05188	-16.8447	1.15e-63	1.59e-62
Ube2m	2400.52	-0.530279	0.0731497	-7.24923	4.19e-13	3.88e-12	2294.47	-0.0787031	0.0587418	-1.33981	0.180306	0.248059
Xpnpep2	4394.55	1.09065	0.0612055	17.8195	4.99e-71	2.46e-69	4429.49	1.72885	0.0459343	37.6374	0	0
Erp44	2847.88	0.0610491	0.068341	0.893302	0.371695	0.519715	2839.66	0.47994	0.0537718	8.9255	4.44e-19	2.28e-18
Slc7a15	3121.56	0.50547	0.0796995	6.3422	2.27e-10	1.71e-09	2944.04	1.28071	0.055896	22.9124	3.5e-116	9.27e-115
Mapkapk2	2306	-0.457954	0.0761181	-6.01636	1.78e-09	1.25e-08	2377.72	-0.203809	0.0584428	-3.48732	0.000487879	0.00104588
Nlrp6	4782.28	1.27058	0.0602262	21.0968	8.52e-99	6.31e-97	5051.45	1.67611	0.0434762	38.5525	0	0
Chuk	3116.67	0.355078	0.0661927	5.3643	8.13e-08	4.87e-07	3122.72	0.81354	0.0541277	15.03	4.67e-51	5.21e-50
Guca2a	3851.63	0.723049	0.0684993	10.5556	4.79e-26	8.29e-25	4749.1	0.433741	0.044421	9.76432	1.6e-22	9.29e-22
Hook2	3034.47	0.300151	0.0671217	4.47175	7.76e-06	3.68e-05	3093.58	0.681503	0.0515487	13.2206	6.68e-40	6.09e-39
Rab18	2569.26	-0.22489	0.0739614	-3.04064	0.0023608	0.00719492	2584.2	0.122971	0.0630088	1.95165	0.0509801	0.0808957
Gata4	2841.65	0.0541523	0.0687532	0.787634	0.430911	0.575946	3029.38	0.251405	0.0523253	4.80465	1.55e-06	4.16e-06
Sephs2	2861.17	0.0411267	0.0693235	0.593258	0.553008	0.685638	3157.67	0.130357	0.0523612	2.48957	0.0127897	0.0228018
Mpzl2	1968.47	-1.4267	0.0824005	-17.3143	3.67e-67	1.68e-65	2161.71	-1.36284	0.0636811	-21.4011	1.31e-101	3.01e-100
Mapre1	2478.71	-0.217725	0.0730949	-2.97866	0.00289512	0.00864322	2915.78	-0.305646	0.0538972	-5.67092	1.42e-08	4.4e-08
Tspan13	3135.2	0.27576	0.0695003	3.96775	7.26e-05	0.00029698	3257.43	0.581768	0.053745	10.8246	2.63e-27	1.77e-26
Tmem50b	2107.28	-0.974877	0.0760025	-12.8269	1.16e-37	2.9e-36	1409.57	0.418735	0.0740539	5.65445	1.56e-08	4.82e-08
Tmem33	2624.05	-0.224545	0.0717102	-3.13129	0.00174043	0.00546562	2586.54	0.183651	0.0576224	3.18715	0.00143684	0.00291961
Psmd13	2363.71	-0.259917	0.0833099	-3.11988	0.00180924	0.0056592	2572.43	-0.139385	0.0589453	-2.36466	0.0180467	0.0313152
Ctsc	2653.99	-0.139923	0.0701097	-1.99577	0.0459591	0.0974932	3118.6	-0.228607	0.0527572	-4.3332	1.47e-05	3.65e-05
Ube4a	2636.85	-0.215783	0.0726417	-2.97052	0.00297299	0.00884059	2682.45	0.0980137	0.0571804	1.71411	0.0865081	0.130181
Nrbp1	2661.22	-0.15768	0.0708912	-2.22425	0.0261317	0.0600987	2383.4	0.584827	0.057728	10.1307	4.04e-24	2.46e-23
Tmem30b	3389.87	0.387712	0.0752855	5.14989	2.61e-07	1.48e-06	3853.19	0.389563	0.0468502	8.31507	9.17e-17	4.3e-16
Lrrc1	2418.92	-0.386025	0.0710045	-5.43663	5.43e-08	3.32e-07	1971.16	0.61306	0.0623745	9.82869	8.47e-23	4.94e-22
Nfe2l1	2533.16	-0.0663749	0.0771948	-0.859837	0.389879	0.537479	3021.7	-0.195379	0.0543824	-3.5927	0.000327275	0.000714518
Strap	2595.97	-0.231756	0.0711287	-3.25827	0.00112095	0.0036721	3953.83	-0.934966	0.0479204	-19.5108	8.88e-85	1.69e-83
Aup1	2563.68	-0.192945	0.0717236	-2.69011	0.00714281	0.019293	2463.24	0.302679	0.058575	5.16739	2.37e-07	6.79e-07
Fblim1	2544.36	-0.265089	0.0710335	-3.73188	0.000190054	0.000724306	2515.18	0.129012	0.0563512	2.28942	0.0220548	0.037655
Rnh1	2665.92	0.00013473	0.0701646	0.00192019	0.998468	0.998986	3521.35	-0.401625	0.0486311	-8.2586	1.47e-16	6.87e-16
Twf1	2687.59	0.0247959	0.0703879	0.352274	0.724633	0.818841	3058.39	0.0248083	0.0535529	0.463248	0.643186	0.717367
Tbc1d13	2520.92	-0.118171	0.0737289	-1.60277	0.108985	0.200533	2238.25	0.67248	0.059214	11.3568	6.86e-30	4.9e-29
Cdc37	2345.66	-0.339365	0.0758849	-4.4721	7.75e-06	3.67e-05	2777.69	-0.440797	0.0578767	-7.61614	2.61e-14	1.1e-13
Aamp	2474.67	-0.00756425	0.0898908	-0.0841493	0.932938	0.96051	2510.58	0.345695	0.0591389	5.84547	5.05e-09	1.6e-08
Ncln	2869.27	0.11441	0.0678718	1.68567	0.0918586	0.173677	3097.98	0.275555	0.0558716	4.93193	8.14e-07	2.23e-06
Chmp2a	2708.98	0.0651401	0.0709889	0.91761	0.358823	0.506244	2563.81	0.673989	0.0584951	11.5222	1.02e-30	7.51e-30
Clca4	3960.45	0.729409	0.0794595	9.17962	4.33e-20	5.97e-19	4644.82	0.615733	0.0447142	13.7704	3.84e-43	3.72e-42
Syngr2	2716.07	-0.248382	0.0834036	-2.97807	0.00290069	0.00865657	2919.27	-0.097137	0.0566112	-1.71586	0.0861873	0.129754
Stag2	2889.48	0.10583	0.0693957	1.52502	0.127253	0.227071	3229.27	0.158703	0.0517658	3.06579	0.00217098	0.00430636
Cidec	2659.47	-0.0361712	0.0705098	-0.512996	0.607954	0.730869	2129.65	1.23046	0.0642051	19.1646	7.32e-82	1.35e-80
Rnase4	2227.72	-0.780136	0.077843	-10.0219	1.22e-23	1.95e-22	2000.47	-0.200649	0.0628291	-3.19357	0.00140524	0.00286073
Pa2g4	2335.25	-0.523187	0.072625	-7.20394	5.85e-13	5.36e-12	3792.39	-1.31077	0.048939	-26.7838	4.99e-158	1.79e-156
Srsf11	3061.5	0.321321	0.0670141	4.79483	1.63e-06	8.42e-06	3363.73	0.437187	0.0529543	8.25593	1.51e-16	7.02e-16
Pdia4	2577.59	-0.123911	0.0697386	-1.7768	0.0756018	0.148173	2739.09	0.0705235	0.0547639	1.28777	0.197825	0.268505
Rps20	2224.51	-0.541771	0.0776662	-6.97564	3.04e-12	2.64e-11	2637.38	-0.641471	0.0591021	-10.8536	1.92e-27	1.29e-26
Pgpep1	2022.25	-0.861014	0.0792859	-10.8596	1.8e-27	3.28e-26	1160.32	1.24048	0.0824662	15.0423	3.88e-51	4.34e-50
Litaf	3026.25	0.300324	0.0663209	4.52834	5.94e-06	2.87e-05	3274.65	0.467011	0.0503298	9.27902	1.71e-20	9.27e-20
Exoc5	2255.81	-0.698354	0.0778319	-8.97259	2.9e-19	3.8e-18	2357.96	-0.499427	0.0603846	-8.27077	1.33e-16	6.21e-16
Ostc	2730.41	-0.0034657	0.0692823	-0.0500229	0.960104	0.977622	2800.12	0.311632	0.0541723	5.75261	8.79e-09	2.75e-08
B4galnt1	3424.94	0.618054	0.0643713	9.60139	7.89e-22	1.17e-20	2984.2	1.91707	0.0569109	33.6855	9.43e-249	5.49e-247
Junb	3521.49	0.73006	0.0654775	11.1498	7.18e-29	1.37e-27	4192.56	0.564007	0.0505344	11.1609	6.34e-29	4.43e-28
Trap1	2272.29	-0.481783	0.0738345	-6.52517	6.79e-11	5.35e-10	2461.8	-0.359552	0.0576676	-6.23491	4.52e-10	1.53e-09
Uba7	2602.2	-0.122904	0.0694327	-1.77011	0.076708	0.149895	2158.76	0.931673	0.0600382	15.518	2.62e-54	3.12e-53
Sf1	2777.22	0.0171573	0.0697299	0.246054	0.80564	0.875188	3564.04	-0.314187	0.0491896	-6.38726	1.69e-10	5.84e-10
Arhgap5	2654.66	-0.0662568	0.0694847	-0.953544	0.340315	0.486036	2991.65	-0.0403153	0.0530816	-0.759497	0.447556	0.536229
Synj2bp	2681.32	0.0690858	0.0704474	0.980672	0.326754	0.471358	2372.23	0.946192	0.0629631	15.0277	4.83e-51	5.39e-50
Aim1	2528.07	-0.255174	0.0726448	-3.51263	0.000443703	0.00157293	2432.05	0.223434	0.0574867	3.88671	0.000101611	0.000233733
Gmfb	2533.19	-0.207842	0.0707065	-2.9395	0.00328743	0.00964668	2825.66	-0.155597	0.0555765	-2.7997	0.00511507	0.00968949
Rpl10a-ps1	2553.51	-0.409486	0.0840933	-4.86943	1.12e-06	5.87e-06	2977.79	-0.47528	0.0528666	-8.99018	2.47e-19	1.28e-18
Hspd1	2482.16	-0.24755	0.0706621	-3.5033	0.000459534	0.0016254	3600.08	-0.838934	0.0499353	-16.8004	2.42e-63	3.34e-62
C1qbp	2270.45	-0.664269	0.0769179	-8.63608	5.82e-18	7.21e-17	3413.71	-1.27514	0.0513558	-24.8295	4.3e-136	1.32e-134
Ssb	2325.85	-0.42849	0.0733867	-5.83879	5.26e-09	3.51e-08	3146.05	-0.839987	0.0534738	-15.7084	1.32e-55	1.61e-54
Nostrin	2387	-0.498614	0.0762619	-6.53819	6.23e-11	4.92e-10	1950.88	0.44148	0.0624916	7.06463	1.61e-12	6.22e-12
D10Wsu52e	2455.27	-0.113923	0.0756271	-1.50638	0.131971	0.233604	2988.45	-0.294601	0.052147	-5.64943	1.61e-08	4.96e-08
Fam46a	2405.48	-0.344158	0.0713117	-4.82611	1.39e-06	7.24e-06	2783.58	-0.389085	0.0539232	-7.21555	5.37e-13	2.13e-12
Tln1	3143.46	0.398789	0.0665174	5.99526	2.03e-09	1.41e-08	3436.9	0.535282	0.0509373	10.5086	7.88e-26	5.06e-25
Tmem98	2889.82	0.182789	0.0684955	2.66863	0.00761609	0.0204017	2673.52	0.91571	0.0556328	16.4599	7.12e-61	9.47e-60
Limd1	2736.86	0.117063	0.0690069	1.69639	0.0898114	0.170336	2911.48	0.327405	0.0526886	6.21395	5.17e-10	1.74e-09
Mta2	2509.54	-0.0581145	0.0749319	-0.775565	0.438006	0.582177	3327.3	-0.461779	0.0509966	-9.05509	1.36e-19	7.12e-19
Oas3	1887.15	-1.31194	0.0801777	-16.3629	3.52e-60	1.39e-58	2051.96	-1.22416	0.0652592	-18.7584	1.65e-78	2.89e-77
ORF61	2891.64	0.117694	0.0727003	1.61889	0.105471	0.19523	3010.57	0.396813	0.0569723	6.965	3.28e-12	1.25e-11
Mgea5	2570.48	-0.156527	0.0708016	-2.21078	0.0270509	0.0619152	2731.84	0.0343466	0.0555877	0.617881	0.536654	0.622321
Uggt1	2478.91	-0.205425	0.0707886	-2.90196	0.00370841	0.010762	2650.37	-0.0341684	0.0550539	-0.620636	0.534839	0.620713
Ywhag	1962.99	-1.01777	0.077785	-13.0844	4.05e-39	1.05e-37	2517.78	-1.27128	0.060362	-21.0609	1.82e-98	4.08e-97
Ctdsp1	2834.83	0.221246	0.0683063	3.23903	0.00119937	0.00390147	2820.19	0.679819	0.0560583	12.127	7.6e-34	6.08e-33
Eif4g3	1991.58	-1.08583	0.0785962	-13.8154	2.06e-43	5.87e-42	2039.42	-0.861288	0.0641179	-13.4329	3.88e-41	3.61e-40
Wdr26	2550.75	-0.123335	0.0696838	-1.76993	0.0767387	0.149936	3016.98	-0.229545	0.0518087	-4.43064	9.4e-06	2.37e-05
Cdc42bpg	2394.65	-0.204596	0.0740319	-2.76362	0.00571635	0.0158189	2155.12	0.508788	0.0597053	8.52166	1.57e-17	7.6e-17
Taok1	2419.72	-0.309448	0.0718749	-4.30537	1.67e-05	7.52e-05	2542.57	-0.0969101	0.0590267	-1.6418	0.100631	0.148647
Hip1r	2917.19	0.274182	0.0670765	4.08759	4.36e-05	0.000184797	2996.65	0.622804	0.0535646	11.6272	3e-31	2.24e-30
Ndufb10	2578.52	0.0348833	0.0769831	0.45313	0.650455	0.764585	2264.58	0.928851	0.0633756	14.6563	1.23e-48	1.31e-47
Capg	1459.17	-2.90866	0.0988249	-29.4325	2.11e-190	3.4e-188	1481.54	-2.73388	0.0859108	-31.8223	3.18e-222	1.63e-220
Hnrnpul1	2638.63	-0.130149	0.0732934	-1.77572	0.0757791	0.148465	3131.25	-0.246211	0.0536234	-4.59148	4.4e-06	1.14e-05
Pik3c2a	2563.19	-0.143847	0.0732775	-1.96304	0.049641	0.104197	2312.4	0.577052	0.0630403	9.1537	5.5e-20	2.93e-19
Fbxl5	3119.94	0.324206	0.0705966	4.59237	4.38e-06	2.15e-05	3279	0.594397	0.050151	11.8521	2.1e-32	1.61e-31
Ephx1	1448.74	-3.26634	0.10207	-32.0009	1.06e-224	2.17e-222	208.876	1.42358	0.184712	7.707	1.29e-14	5.52e-14
Mlx	2585.54	0.0279364	0.0722133	0.38686	0.69886	0.799848	2426.24	0.658442	0.0579772	11.3569	6.85e-30	4.9e-29
Trpc4ap	2736.49	0.0826254	0.0685751	1.20489	0.228246	0.359642	2838.99	0.370758	0.0533358	6.95139	3.62e-12	1.37e-11
Acadvl	2422.34	-0.00177323	0.0898095	-0.0197444	0.984247	0.990887	2146.91	0.840862	0.063681	13.2043	8.29e-40	7.55e-39
Csnk2b	2581.33	-0.243934	0.0772755	-3.15667	0.00159579	0.00506681	2556.65	0.145873	0.0557282	2.61758	0.00885558	0.0161635
Ech1	3308.98	0.628727	0.0660095	9.5248	1.65e-21	2.44e-20	3189.18	1.34199	0.0519074	25.8536	2.22e-147	7.39e-146
Fcgrt	2573.59	-0.118689	0.0705432	-1.6825	0.0924727	0.174599	2033.01	1.15369	0.0641864	17.9741	3.11e-72	4.97e-71
2015-09-07	2505.64	-0.194811	0.0711673	-2.73737	0.00619329	0.0169987	2835.88	-0.182057	0.05675	-3.20804	0.00133641	0.00272666
Ggnbp2	3075.27	0.466344	0.0677495	6.88336	5.85e-12	4.96e-11	3189.82	0.808571	0.0520635	15.5305	2.16e-54	2.57e-53
Sec16a	2832.05	0.139787	0.0694543	2.01264	0.0441523	0.0943313	3036.38	0.324782	0.0519914	6.24684	4.19e-10	1.42e-09
G630016D24Rik	2267.88	-0.544485	0.074441	-7.31431	2.59e-13	2.44e-12	1653.13	0.791031	0.0699177	11.3137	1.12e-29	7.99e-29
Apc	2508.33	-0.133555	0.0700418	-1.90679	0.056548	0.116566	2746.2	-0.0264259	0.0540267	-0.489127	0.624752	0.701462
Sgta	2381.97	-0.353222	0.0723854	-4.87974	1.06e-06	5.58e-06	2318.61	0.0735475	0.0599801	1.2262	0.220124	0.294763
Eif5b	2070.79	-0.509145	0.0882767	-5.7676	8.04e-09	5.3e-08	2737.15	-0.859833	0.0586883	-14.6508	1.33e-48	1.42e-47
9130011J15Rik	2345.29	-0.148807	0.0825341	-1.80298	0.0713917	0.141502	2218.64	0.409332	0.0616798	6.63641	3.21e-11	1.16e-10
Acp5	2611.65	-0.0318389	0.069296	-0.459462	0.645903	0.761477	2380.15	0.68795	0.0572214	12.0226	2.7e-33	2.14e-32
Spag9	2492.12	-0.146947	0.0702673	-2.09126	0.0365045	0.0800605	2309.12	0.480048	0.057978	8.27983	1.23e-16	5.76e-16
Mgrn1	2589.28	-0.217384	0.0779178	-2.78992	0.00527213	0.0147159	2380.38	0.415399	0.0592036	7.01644	2.28e-12	8.71e-12
Ocln	2858.43	0.238054	0.0673675	3.53367	0.000409837	0.00146372	3125.21	0.366297	0.0509126	7.19462	6.26e-13	2.47e-12
Lrp5	2449.69	-0.271429	0.0730108	-3.71766	0.000201079	0.000763927	2887.08	-0.364788	0.0606205	-6.01756	1.77e-09	5.78e-09
Bcar3	2669.05	0.0384742	0.0689885	0.55769	0.577056	0.705867	2563.84	0.584159	0.0555024	10.5249	6.63e-26	4.27e-25
Dcaf11	3143.84	0.559734	0.0681927	8.20811	2.25e-16	2.55e-15	3224.78	0.964554	0.0513972	18.7666	1.42e-78	2.48e-77
Mtm1	2086.83	-1.06042	0.0889791	-11.9176	9.58e-33	2.09e-31	1491.5	0.0798435	0.0722521	1.10507	0.269131	0.351075
Bspry	2149.56	-0.545263	0.0754103	-7.23061	4.81e-13	4.43e-12	2870.08	-0.91601	0.0543611	-16.8505	1.04e-63	1.45e-62
Ilvbl	2730.63	0.338403	0.0830969	4.07239	4.65e-05	0.000196391	2434.09	1.31484	0.0596827	22.0305	1.47e-107	3.57e-106
Esrp1	2592.87	-0.172018	0.076795	-2.23996	0.0250934	0.058032	3481.41	-0.596254	0.0504319	-11.823	2.97e-32	2.28e-31
Myadm	1844.08	-1.36189	0.080676	-16.881	6.21e-64	2.64e-62	1525.74	-0.68208	0.071284	-9.56849	1.08e-21	6.11e-21
Usp7	2774.76	0.146301	0.0684194	2.1383	0.0324922	0.0723867	3578.47	-0.211356	0.0484465	-4.36268	1.28e-05	3.21e-05
Raf1	2549.68	-0.116457	0.0706146	-1.64919	0.0991092	0.1853	2804.95	-0.0232473	0.0532477	-0.436588	0.66241	0.733112
Abce1	2145.39	-0.828467	0.0819719	-10.1067	5.16e-24	8.36e-23	3246.38	-1.43221	0.0556327	-25.7441	3.76e-146	1.24e-144
Arfgap3	2985.64	0.315649	0.0702177	4.49529	6.95e-06	3.32e-05	2796.28	1.04351	0.0561945	18.5697	5.65e-77	9.68e-76
Rere	2604.57	-0.143042	0.0752445	-1.90102	0.0572988	0.117844	3060.68	-0.232849	0.0533173	-4.36723	1.26e-05	3.15e-05
Mecom	1569.14	-2.4368	0.0912712	-26.6985	4.91e-157	6.35e-155	1456.1	-2.09249	0.0802247	-26.0829	5.71e-150	1.95e-148
Ppm1a	2949.7	0.332008	0.0668186	4.96879	6.74e-07	3.63e-06	3323.53	0.363938	0.0505327	7.20204	5.93e-13	2.34e-12
AI661453	2114.72	-0.775083	0.0793219	-9.77136	1.49e-22	2.3e-21	2313.49	-0.688313	0.062812	-10.9583	6.06e-28	4.14e-27
Rrp1	2243.88	-0.174561	0.0896062	-1.94809	0.0514043	0.107385	2829.75	-0.441202	0.0571763	-7.71651	1.2e-14	5.13e-14
Gde1	2830.31	0.212796	0.0677815	3.13944	0.0016927	0.00533853	2314.79	1.55789	0.0612	25.4557	6.1e-143	1.96e-141
Myl12a	2173.13	-0.52523	0.0746011	-7.0405	1.92e-12	1.69e-11	2254.23	-0.293105	0.0594683	-4.92877	8.28e-07	2.27e-06
Arl1	2133.57	-0.70181	0.0765642	-9.16629	4.9e-20	6.75e-19	1900.54	-0.0839923	0.0693545	-1.21106	0.225873	0.30128
Ccdc6	2586.62	-0.127288	0.0734974	-1.73187	0.0832962	0.160217	2657.7	0.166232	0.0545127	3.04942	0.00229287	0.00453574
Il17rc	3202.92	0.631856	0.068084	9.28053	1.69e-20	2.37e-19	3079.63	1.35965	0.0524955	25.9004	6.59e-148	2.21e-146
Ythdf3	2666.45	-0.0915179	0.0768186	-1.19135	0.233516	0.366247	2841.41	0.0946318	0.0543132	1.74234	0.0814497	0.123291
M6pr	2388.81	-0.312536	0.0725486	-4.30795	1.65e-05	7.43e-05	2945.69	-0.51752	0.053817	-9.61629	6.83e-22	3.87e-21
4933426M11Rik	2555.69	-0.0847346	0.0703391	-1.20466	0.228335	0.35971	2071.53	1.09146	0.0645047	16.9206	3.17e-64	4.45e-63
Txndc5	3402.17	0.73412	0.0652864	11.2446	2.46e-29	4.76e-28	4894.65	-0.0333709	0.0432143	-0.772219	0.439985	0.529685
Zfand6	3165.53	0.550457	0.0660675	8.33175	7.97e-17	9.32e-16	3185.75	1.03458	0.0520629	19.8718	7.14e-88	1.42e-86
Nsdhl	1820.41	-1.46744	0.0845387	-17.3582	1.71e-67	7.83e-66	1327.4	-0.509226	0.076545	-6.65265	2.88e-11	1.04e-10
Trim40	2275.11	-0.429608	0.0729416	-5.88975	3.87e-09	2.63e-08	1659.03	0.982049	0.0681606	14.4079	4.62e-47	4.81e-46
Lmtk2	2718.94	0.0624852	0.0709661	0.880493	0.378592	0.527444	2733.78	0.452075	0.0552417	8.18359	2.76e-16	1.27e-15
Slc5a8	2969.38	0.256294	0.0718457	3.56728	0.000360711	0.00130265	2057.78	3.05911	0.0708372	43.1851	0	0
Gramd3	2951.74	0.257475	0.0713924	3.60648	0.000310381	0.00113838	2599.3	1.24338	0.0569091	21.8485	8.03e-106	1.91e-104
Manf	2784.97	0.137718	0.0707081	1.9477	0.0514506	0.107453	3213.82	0.0939141	0.0511711	1.8353	0.0664618	0.102821
Cmpk2	2005.2	-1.09585	0.0844309	-12.9792	1.61e-38	4.11e-37	1629.51	-0.320324	0.0688913	-4.6497	3.32e-06	8.7e-06
Npm1	2235.68	-0.651987	0.080896	-8.05957	7.66e-16	8.37e-15	3951.66	-1.58515	0.0492108	-32.2115	1.22e-227	6.5e-226
Snrnp200	2446.3	-0.14908	0.0715894	-2.08244	0.0373027	0.0816129	3332.82	-0.60908	0.0512483	-11.8849	1.42e-32	1.1e-31
Msx1	1295.14	-7.22129	0.258258	-27.9615	4.78e-172	6.86e-170	664.67	-6.28263	0.284738	-22.0646	6.92e-108	1.69e-106
Efr3a	2323.3	-0.274567	0.0724695	-3.78872	0.000151425	0.000585709	2382.52	0.0109843	0.0598577	0.183507	0.8544	0.889851
S100a6	2416.81	0.0741195	0.0886826	0.835784	0.403276	0.550096	5272.95	-1.45102	0.0444248	-32.6624	5.34e-234	2.93e-232
Ap3b1	2424.77	-0.2211	0.0727305	-3.03998	0.0023659	0.00720631	2328.55	0.269848	0.0588305	4.58688	4.5e-06	1.16e-05
Ddhd2	2285.84	-0.24765	0.0752485	-3.2911	0.000997971	0.00330418	1772.12	1.02588	0.0676616	15.1619	6.32e-52	7.17e-51
Hprt	2174.17	-0.617081	0.0764146	-8.07543	6.72e-16	7.41e-15	2455.17	-0.602121	0.0631068	-9.54129	1.41e-21	7.9e-21
Psmc6	2415.88	-0.23743	0.0718061	-3.30654	0.000944549	0.00314246	2866.32	-0.348818	0.0563205	-6.19344	5.89e-10	1.98e-09
Syap1	2367.91	-0.428477	0.0790624	-5.41948	5.98e-08	3.63e-07	1911.19	0.583458	0.0651873	8.95049	3.54e-19	1.83e-18
Ddx1	2379.31	-0.104706	0.0753548	-1.3895	0.164679	0.278725	3030.1	-0.40262	0.0525608	-7.66007	1.86e-14	7.91e-14
Eno1	2010.17	-0.706766	0.0780831	-9.05147	1.41e-19	1.89e-18	1493.89	0.470704	0.0709954	6.63007	3.36e-11	1.2e-10
Acin1	2547.45	0.0331523	0.0703692	0.47112	0.637555	0.754975	3078.1	-0.136764	0.0525796	-2.60109	0.00929278	0.0169065
Sc5d	2561.49	-0.206875	0.081762	-2.53021	0.0113993	0.0291262	2321.06	0.477531	0.0598551	7.97811	1.49e-15	6.65e-15
Tug1	2587.33	-0.0329825	0.0712043	-0.46321	0.643214	0.759157	2718.82	0.201498	0.0561279	3.58998	0.000330705	0.000721464
Baiap2l2	3976.33	0.946269	0.0719104	13.159	1.51e-39	3.98e-38	4041.67	1.48564	0.0507703	29.2619	3.17e-188	1.4e-186
Chmp5	2679.13	0.0930967	0.0691503	1.34629	0.178207	0.296943	2431.02	0.872919	0.057598	15.1554	6.98e-52	7.9e-51
Cyp4v3	8945.7	2.56584	0.05458	47.0106	0	0	10257	2.49246	0.0355284	70.154	0	0
Mtdh	2147.91	-0.569418	0.0740694	-7.68763	1.5e-14	1.54e-13	2688.62	-0.794843	0.0561792	-14.1484	1.91e-45	1.93e-44
Ttc7	2907.45	0.27625	0.0693757	3.98194	6.84e-05	0.000280904	2861.91	0.785211	0.0567983	13.8245	1.81e-43	1.77e-42
Apol7a	3091.41	0.51658	0.0658822	7.84097	4.47e-15	4.72e-14	2551.44	2.10466	0.0587078	35.8499	1.85e-281	1.22e-279
Lct	19576.5	3.81826	0.0512986	74.4321	0	0	22335.7	3.76035	0.0301741	124.622	0	0
Dlg3	2780.2	0.254573	0.0687031	3.70541	0.000211053	0.00079798	2751.73	0.738878	0.0544968	13.5582	7.09e-42	6.7e-41
Abcb8	1930.29	-0.89675	0.0778067	-11.5253	9.83e-31	2.02e-29	1640.89	-0.19122	0.0684555	-2.79335	0.0052165	0.00986126
Alkbh5	2459.18	0.0566955	0.0773381	0.733086	0.463506	0.606274	3128.84	-0.253188	0.0509776	-4.96666	6.81e-07	1.88e-06
Car9	1800.62	-1.20936	0.0836739	-14.4532	2.39e-47	7.45e-46	1470.54	-0.468746	0.0748831	-6.25971	3.86e-10	1.31e-09
Morf4l2	2419.83	-0.121936	0.0712899	-1.71043	0.0871865	0.166156	2715.45	-0.0840227	0.0543042	-1.54726	0.121801	0.175905
Csl	2037.31	-0.496006	0.0841056	-5.89742	3.69e-09	2.51e-08	1660.06	0.459482	0.0675346	6.80365	1.02e-11	3.77e-11
Xist	4222.16	1.1122	0.0688451	16.1551	1.05e-58	4.01e-57	8715.29	-0.724583	0.0379227	-19.1068	2.22e-81	4.05e-80
Sbno2	2675.02	0.170145	0.0688478	2.47133	0.0134613	0.0337126	2846.56	0.38369	0.0587539	6.53047	6.56e-11	2.32e-10
Cyp2j6	3531.81	0.778943	0.0658944	11.8211	3.04e-32	6.53e-31	3876.89	0.923693	0.0500497	18.4555	4.71e-76	7.95e-75
Ifi44	1470.97	-3.01553	0.101032	-29.8474	9.48e-196	1.56e-193	1926.52	-3.25672	0.0829919	-39.2414	0	0
Galnt4	2486.42	-0.0852308	0.0705989	-1.20725	0.227334	0.358563	2922.51	-0.176008	0.0526872	-3.34061	0.000835934	0.00175024
Lars2	2276.4	0.0342971	0.246477	0.139149	0.889332	0.932313	2553.04	0.076762	0.193171	0.397378	0.691089	0.7565
G6pdx	2221.86	-0.52863	0.0762569	-6.93223	4.14e-12	3.55e-11	2421.92	-0.425877	0.0576654	-7.3853	1.52e-13	6.18e-13
H2afy	2434.44	-0.121483	0.0707204	-1.7178	0.0858332	0.164092	2888.87	-0.236465	0.0548628	-4.31011	1.63e-05	4.04e-05
Pcsk5	2972.78	0.43533	0.0667059	6.52611	6.75e-11	5.32e-10	2715.26	1.33463	0.0560708	23.8025	3.15e-125	8.9e-124
Mbnl2	2693.61	-0.272976	0.206907	-1.31932	0.187062	0.308026	2684.45	0.0862482	0.0565793	1.52438	0.127414	0.183268
Cul3	2636.39	0.116785	0.0698197	1.67267	0.0943921	0.177638	2992.01	0.124178	0.0536549	2.31439	0.0206464	0.0354834
Nploc4	2115.83	-0.517023	0.0749753	-6.89591	5.35e-12	4.55e-11	2558.99	-0.664746	0.0565421	-11.7567	6.53e-32	4.96e-31
Psmd4	2336.07	-0.147009	0.0740923	-1.98413	0.0472409	0.0998495	2723.98	-0.213276	0.0547692	-3.89408	9.86e-05	0.000226952
Lsr	2277.68	-0.29752	0.0740247	-4.0192	5.84e-05	0.000242378	2497.02	-0.199885	0.0622104	-3.21304	0.00131337	0.00268496
Dok4	2288.26	-0.186861	0.0772994	-2.41736	0.0156335	0.038524	2041.34	0.562639	0.0663668	8.47772	2.3e-17	1.11e-16
C2cd2l	3070.26	0.458644	0.0678825	6.75644	1.41e-11	1.17e-10	2768.43	1.43562	0.056738	25.3025	3e-141	9.49e-140
Ubxn2a	2439.52	-0.213631	0.0755683	-2.82699	0.00469876	0.0132893	2444.39	0.145537	0.0578492	2.51579	0.0118764	0.0212979
Frmd8	2476.5	-0.0405648	0.0706601	-0.574084	0.565911	0.696866	2211.71	0.753843	0.0613018	12.2972	9.37e-35	7.65e-34
Trim15	2197.04	-0.479498	0.0746476	-6.42349	1.33e-10	1.02e-09	1548.83	1.04086	0.0704517	14.7741	2.15e-49	2.34e-48
Dab2ip	2479.92	0.019817	0.0712586	0.278099	0.780936	0.858409	2655.92	0.201614	0.054511	3.6986	0.00021679	0.000483112
Nktr	2647.97	0.167719	0.0689376	2.43292	0.0149777	0.0370944	2738.63	0.477371	0.0536964	8.89019	6.1e-19	3.11e-18
Gusb	1479.2	-2.1758	0.0938717	-23.1784	7.52e-119	7.03e-117	1251.04	-1.64333	0.0832906	-19.7301	1.19e-86	2.32e-85
Car13	2319.36	-0.342149	0.0757088	-4.51928	6.2e-06	2.99e-05	2058.26	0.374924	0.0637888	5.87758	4.16e-09	1.33e-08
Elmo1	1742.45	-1.8818	0.0991265	-18.9839	2.32e-80	1.33e-78	992.234	-0.448208	0.0868601	-5.16012	2.47e-07	7.05e-07
Epb4.1	2255.3	-0.338893	0.0733882	-4.61782	3.88e-06	1.91e-05	2710.04	-0.4785	0.0551909	-8.66991	4.32e-18	2.13e-17
Hexa	2708.93	0.11254	0.0723072	1.55641	0.11961	0.216035	2472.97	0.873785	0.056969	15.3379	4.27e-53	4.96e-52
Rnf44	2336.55	-0.290539	0.0739228	-3.9303	8.48e-05	0.000343123	2421.21	-0.0379207	0.0630735	-0.601215	0.547697	0.632918
Usp25	2432.86	-0.256835	0.0789	-3.2552	0.00113313	0.00370608	2565.86	-0.0527002	0.0559704	-0.941573	0.346411	0.433792
Banf1	2095.53	-0.421632	0.078132	-5.39641	6.8e-08	4.11e-07	2714.95	-0.734378	0.0562334	-13.0595	5.61e-39	5.04e-38
Plxna2	1965.63	-0.850774	0.0778244	-10.932	8.11e-28	1.5e-26	1607.12	-0.0269016	0.068762	-0.391227	0.695629	0.760265
Mtch1	2400.59	0.0302448	0.0767957	0.393835	0.693703	0.796339	2827.61	-0.0673966	0.0539369	-1.24955	0.211466	0.284612
Slc4a7	2392.51	-0.220046	0.0740137	-2.97304	0.00294863	0.00877975	2607.74	-0.105316	0.0550021	-1.91476	0.0555235	0.0873494
Marcks	1917.86	-0.788714	0.0801482	-9.8407	7.52e-23	1.17e-21	2203.67	-0.812989	0.0630693	-12.8904	5.1e-38	4.48e-37
Metap2	1937.26	-0.724024	0.0788593	-9.18121	4.26e-20	5.89e-19	2425.56	-0.940892	0.0589024	-15.9738	1.95e-57	2.45e-56
Mllt4	2761.33	0.29306	0.0691468	4.23823	2.25e-05	9.98e-05	3720.3	-0.201692	0.0499067	-4.04138	5.31e-05	0.000125418
Fermt1	2129.49	-0.403336	0.0775143	-5.20337	1.96e-07	1.13e-06	2801.79	-0.753531	0.0563769	-13.366	9.56e-41	8.82e-40
Pnrc2	2312.53	-0.298744	0.0742311	-4.02452	5.71e-05	0.000237654	2361	-0.00457865	0.0597151	-0.0766749	0.938882	0.953552
Tbc1d20	2561.91	0.15642	0.0721519	2.16792	0.0301644	0.0679484	2668.64	0.441156	0.0554958	7.94936	1.87e-15	8.34e-15
Etfa	2695.45	0.353298	0.0741804	4.76269	1.91e-06	9.8e-06	2686.02	0.8353	0.0550191	15.182	4.65e-52	5.3e-51
Rpl7	2053.04	-0.573402	0.0760736	-7.53745	4.79e-14	4.73e-13	2606.19	-0.829944	0.0567953	-14.6129	2.32e-48	2.47e-47
Gpcpd1	1869.9	-1.03361	0.0789836	-13.0863	3.94e-39	1.03e-37	1751.08	-0.597941	0.0671433	-8.90545	5.32e-19	2.72e-18
Asah1	2029.09	-0.620739	0.0755116	-8.22044	2.03e-16	2.31e-15	1612.95	0.366803	0.0713185	5.14316	2.7e-07	7.7e-07
Ubr3	2450.26	-0.0811622	0.0714468	-1.13598	0.255965	0.392243	2632.25	0.0829209	0.054652	1.51725	0.129203	0.185458
Tnip1	2533.08	0.000566066	0.07166	0.00789933	0.993697	0.996221	2435.15	0.533866	0.0581014	9.18851	3.98e-20	2.14e-19
Atxn2l	2477.44	-0.0235058	0.0706411	-0.33275	0.739323	0.830037	2891.75	-0.0966098	0.0534981	-1.80585	0.0709413	0.109063
9030617O03Rik	2547.92	0.0125372	0.0715945	0.175114	0.86099	0.913941	1629.88	3.04939	0.0797399	38.2418	0	0
Usp9x	2452.35	0.0069194	0.0711241	0.0972863	0.922499	0.954407	2755.23	0.0435715	0.0552938	0.788	0.430696	0.521458
Pcbp2	2448.77	0.0035522	0.0715509	0.0496458	0.960405	0.97777	3049.02	-0.245858	0.054986	-4.47129	7.77e-06	1.97e-05
Ddx39	2006.36	-0.559981	0.0788269	-7.10393	1.21e-12	1.09e-11	2938.38	-1.12764	0.0549239	-20.531	1.14e-93	2.46e-92
Atad1	2355.95	-0.165715	0.0718384	-2.30678	0.021067	0.0499266	2787.48	-0.271802	0.0551031	-4.93261	8.11e-07	2.23e-06
C78339	3013.14	0.414226	0.0719978	5.75332	8.75e-09	5.74e-08	3020.54	0.881005	0.0535963	16.4378	1.03e-60	1.36e-59
Slc38a2	2411.12	-0.190882	0.0752979	-2.53503	0.0112439	0.0288038	3228.98	-0.606458	0.0509351	-11.9065	1.1e-32	8.53e-32
Atp6v1a	2024.49	-0.479566	0.0804627	-5.9601	2.52e-09	1.74e-08	2031.72	-0.154012	0.0636555	-2.41946	0.0155434	0.027251
Fbxw11	2050.02	-0.558096	0.0753669	-7.40505	1.31e-13	1.26e-12	2018.54	-0.191013	0.0618194	-3.08986	0.00200254	0.00399315
Slc35d1	1767.89	-1.12921	0.0806193	-14.0067	1.42e-44	4.17e-43	1335.42	-0.165111	0.0755843	-2.18447	0.028928	0.0483382
Mybbp1a	1932.48	-0.674814	0.0823707	-8.19241	2.56e-16	2.9e-15	4394.8	-2.06691	0.0509268	-40.586	0	0
Cnot6	2331.65	-0.23443	0.0734244	-3.19281	0.00140895	0.00452729	2908.05	-0.472397	0.0530438	-8.9058	5.3e-19	2.72e-18
Mdm2	2155.34	-0.5319	0.0780384	-6.81588	9.37e-12	7.85e-11	1588.12	0.76788	0.0696563	11.0238	2.93e-28	2.02e-27
Wnk1	2397.6	-0.0510187	0.0710556	-0.718011	0.47275	0.614447	2881.01	-0.202131	0.0538291	-3.75504	0.000173314	0.000390725
Nisch	2801.05	0.322879	0.068779	4.69444	2.67e-06	1.35e-05	3412.13	0.109762	0.0498416	2.20222	0.0276498	0.0464026
Pi4k2b	3450.12	0.710154	0.0738562	9.61535	6.89e-22	1.03e-20	3630.46	1.02767	0.048116	21.3583	3.27e-101	7.5e-100
Tagln2	3678.28	1.08336	0.0675006	16.0496	5.76e-58	2.16e-56	6410.31	-0.324151	0.0395728	-8.19127	2.58e-16	1.19e-15
Mon2	2608.6	0.0648111	0.0734141	0.882816	0.377336	0.526065	2555.26	0.544997	0.055497	9.82029	9.21e-23	5.36e-22
Slc30a5	2716.06	0.205743	0.0707407	2.90841	0.0036327	0.0105617	2521.86	0.930797	0.0563301	16.524	2.47e-61	3.31e-60
Gas5	1897.82	-0.647294	0.0854926	-7.57135	3.69e-14	3.67e-13	2669.02	-1.11919	0.0608858	-18.3818	1.84e-75	3.08e-74
Hnrnpc	2358.79	-0.0263868	0.0730696	-0.361118	0.718011	0.813629	2809.7	-0.154003	0.0540903	-2.84714	0.00441135	0.00843346
Rnf149	1496.08	-2.16393	0.0901083	-24.0147	1.95e-127	1.91e-125	936.435	-1.02417	0.0909482	-11.261	2.04e-29	1.45e-28
Sccpdh	1765.91	-1.16615	0.0820746	-14.2084	8.13e-46	2.45e-44	1512.86	-0.535002	0.0742091	-7.2094	5.62e-13	2.22e-12
Entpd8	3782.85	1.15318	0.0687363	16.7769	3.6e-63	1.51e-61	3589.82	2.26487	0.0528952	42.818	0	0
Igsf5	2059.34	-0.551655	0.0759872	-7.25985	3.88e-13	3.6e-12	1756.84	0.232234	0.0669307	3.46978	0.000520891	0.00111391
Pef1	2470.61	-0.00254647	0.0743927	-0.0342301	0.972694	0.984475	2093.97	1.02238	0.0642558	15.9112	5.3e-57	6.61e-56
Ywhah	2277.9	-0.216824	0.072567	-2.98791	0.00280891	0.00841128	2676.97	-0.303524	0.055018	-5.51682	3.45e-08	1.04e-07
Etl4	2356.19	-0.198605	0.0741379	-2.67885	0.00738747	0.0198723	2539.75	-0.0515931	0.0557195	-0.925943	0.354476	0.441833
Gcnt3	1872.9	-0.846155	0.0783126	-10.8048	3.27e-27	5.87e-26	2415.89	-1.12092	0.0591399	-18.9537	4.12e-80	7.39e-79
Polr2a	2835.17	0.217989	0.0789611	2.76071	0.0057676	0.0159439	3216.6	0.22499	0.0514483	4.37311	1.22e-05	3.07e-05
Ssrp1	2212.32	-0.103145	0.082599	-1.24874	0.211759	0.339588	4033.01	-1.21396	0.0488938	-24.8285	4.42e-136	1.35e-134
Psmb2	2109.4	-0.469441	0.0744661	-6.30409	2.9e-10	2.17e-09	2260.69	-0.319657	0.0599574	-5.3314	9.75e-08	2.86e-07
Sec23b	2377.01	-0.18361	0.0750941	-2.44506	0.0144827	0.0359856	2446.8	0.0981617	0.0572296	1.71523	0.0863036	0.129918
Maea	2308.11	-0.160921	0.0719418	-2.23682	0.0252981	0.0584423	2472.08	0.00781148	0.0562947	0.13876	0.88964	0.918045
Senp6	2078.79	-0.607009	0.0774163	-7.84084	4.48e-15	4.72e-14	2169.98	-0.398807	0.0611347	-6.52342	6.87e-11	2.42e-10
Nipbl	2288.85	-0.213743	0.0725363	-2.9467	0.00321181	0.0094513	2459.17	-0.0576185	0.0566457	-1.01717	0.309071	0.393914
1300010F03Rik	2462.28	0.0263682	0.0704852	0.374096	0.708333	0.806195	2192.6	0.857368	0.0608341	14.0936	4.16e-45	4.19e-44
Rnpepl1	2657.15	0.273457	0.0696872	3.92406	8.71e-05	0.000351412	2591.59	0.820021	0.0584907	14.0197	1.18e-44	1.18e-43
Sf3b3	2165.96	-0.375795	0.0738832	-5.08633	3.65e-07	2.03e-06	3670.05	-1.27656	0.0495866	-25.744	3.77e-146	1.24e-144
Ppp1r12a	2168.17	-0.336144	0.0738694	-4.55051	5.35e-06	2.6e-05	1919.03	0.393225	0.0635058	6.19195	5.94e-10	1.99e-09
Top2b	2337.06	-0.227701	0.0757287	-3.0068	0.00264014	0.0079476	2850.87	-0.411113	0.0544976	-7.5437	4.57e-14	1.9e-13
Leng8	2536.07	0.143377	0.0710324	2.01848	0.0435418	0.0932288	2659.66	0.402803	0.0609096	6.61313	3.76e-11	1.35e-10
Mll2	2606.5	0.164151	0.0702472	2.33676	0.0194518	0.0464894	2681.89	0.489979	0.0551094	8.89101	6.06e-19	3.09e-18
Fdft1	1663.52	-1.51865	0.085595	-17.7423	1.98e-70	9.61e-69	1208.44	-0.563837	0.0800249	-7.04577	1.84e-12	7.09e-12
Gsk3b	2362.97	-0.210326	0.0771262	-2.72704	0.00639055	0.0174612	2419.67	0.0838465	0.0573159	1.46288	0.143499	0.203596
Nipal1	1862.22	-0.876624	0.0782366	-11.2048	3.86e-29	7.42e-28	1829.15	-0.538291	0.0655226	-8.21535	2.12e-16	9.79e-16
Otc	3556.4	0.907183	0.0657004	13.8079	2.28e-43	6.5e-42	3307.23	1.98168	0.0525632	37.701	0	0
Ptk6	1738.93	-1.00229	0.0845338	-11.8566	1.99e-32	4.29e-31	1210.82	0.248125	0.0792912	3.12929	0.00175227	0.00352275
H13	2312.52	-0.292738	0.0804646	-3.63809	0.000274665	0.00101778	2624.37	-0.289295	0.0583589	-4.95716	7.15e-07	1.97e-06
Zfp36l2	2226	-0.402103	0.0795467	-5.05493	4.31e-07	2.38e-06	2730.05	-0.590123	0.0610076	-9.67295	3.93e-22	2.24e-21
Anapc1	2232.31	-0.294289	0.0741893	-3.96673	7.29e-05	0.000298043	2815.52	-0.555458	0.0539901	-10.2881	7.97e-25	4.98e-24
Tspan7	2185.39	-0.314237	0.0736488	-4.2667	1.98e-05	8.86e-05	2258.78	-0.0558275	0.0586999	-0.951066	0.341571	0.428686
2015-09-02	2333.25	-0.0952072	0.0729854	-1.30447	0.192074	0.314507	2921.06	-0.351754	0.0565546	-6.21972	4.98e-10	1.68e-09
Nsf	1838.21	-0.994129	0.0803709	-12.3693	3.83e-35	8.94e-34	2038.01	-0.941956	0.0637156	-14.7838	1.86e-49	2.03e-48
Ankib1	2043.56	-0.554097	0.0764105	-7.25158	4.12e-13	3.81e-12	1817.1	0.101962	0.0655041	1.55657	0.119572	0.173102
Becn1	2154.17	-0.134106	0.0818483	-1.63847	0.101324	0.188903	2222.51	0.149941	0.0589898	2.54181	0.011028	0.0198869
Cd44	1406.61	-2.42715	0.0942526	-25.7515	3.1e-146	3.54e-144	2597.82	-3.23397	0.0712642	-45.38	0	0
Ubxn1	2166.38	-0.254881	0.0739815	-3.4452	0.000570627	0.00198282	2352.97	-0.129881	0.0575687	-2.25611	0.0240636	0.0408446
Raly	2447.38	0.014147	0.0714851	0.197902	0.843122	0.902863	3231.18	-0.389577	0.0505511	-7.70659	1.29e-14	5.53e-14
Ttc22	2360.41	-0.0183946	0.0718791	-0.25591	0.798021	0.869362	2023.83	0.950364	0.0625109	15.2032	3.37e-52	3.84e-51
Apeh	2728.34	0.451954	0.0718062	6.29408	3.09e-10	2.31e-09	2586.92	1.17843	0.0559066	21.0786	1.25e-98	2.82e-97
Tbrg4	2058.66	-0.45593	0.0770085	-5.92051	3.21e-09	2.19e-08	2384.68	-0.501991	0.0611036	-8.21541	2.11e-16	9.79e-16
Paqr4	2154.87	-0.283404	0.0751448	-3.77144	0.000162311	0.000624606	1605.38	1.14182	0.0710333	16.0745	3.85e-58	4.9e-57
Arih1	2268.73	-0.164213	0.0730664	-2.24745	0.0246115	0.0570762	2556.02	-0.138356	0.057442	-2.40861	0.0160132	0.0280239
Tbc1d14	2200.54	-0.245564	0.073364	-3.3472	0.000816337	0.00274774	1990.1	0.437329	0.0621146	7.04067	1.91e-12	7.35e-12
Zmat3	1412.35	-2.50244	0.0950114	-26.3383	6.98e-153	8.61e-151	429.486	0.319767	0.12767	2.50463	0.0122579	0.021948
Mat2a	1984.18	-0.481875	0.0779275	-6.18363	6.26e-10	4.58e-09	2841.5	-1.01184	0.0550253	-18.3887	1.62e-75	2.72e-74
Osbp	2650.94	0.298247	0.0688726	4.33041	1.49e-05	6.76e-05	2786.7	0.566511	0.0533408	10.6206	2.39e-26	1.56e-25
Ccnl1	2814.35	0.400839	0.0690267	5.80701	6.36e-09	4.23e-08	3093.2	0.519028	0.0516277	10.0533	8.89e-24	5.36e-23
Rps26	2089.16	-0.507023	0.0778726	-6.51093	7.47e-11	5.87e-10	2484.64	-0.616952	0.0582073	-10.5992	3e-26	1.96e-25
Sipa1l3	2874.64	0.416865	0.0698603	5.96713	2.41e-09	1.67e-08	2803.29	1.00091	0.0565968	17.685	5.48e-70	8.46e-69
Ccrn4l	2675.2	0.222208	0.0721713	3.0789	0.00207768	0.00641022	2241.56	1.4391	0.06033	23.8539	9.24e-126	2.63e-124
Rnf4	1992.69	-0.576977	0.0778947	-7.40714	1.29e-13	1.24e-12	2650.95	-0.937602	0.0579581	-16.1772	7.3e-59	9.37e-58
Skiv2l	2553.36	0.314308	0.0794393	3.95658	7.6e-05	0.000309797	2555.47	0.770661	0.0620179	12.4264	1.88e-35	1.56e-34
Pnp2	2801.55	0.530824	0.0723044	7.34152	2.11e-13	2e-12	1941.16	5.05793	0.103479	48.879	0	0
Atrn	1832.2	-0.902768	0.0833303	-10.8336	2.39e-27	4.33e-26	1451.02	-0.00308401	0.0764876	-0.0403204	0.967838	0.97549
Golga2	2114.55	-0.149284	0.0841081	-1.77491	0.0759127	0.148617	2115.49	0.227929	0.0610525	3.73333	0.000188968	0.000423932
Luc7l2	2569.22	0.167999	0.0702795	2.39045	0.0168279	0.0410064	2853.75	0.241713	0.0533198	4.53327	5.81e-06	1.49e-05
Akr1b8	1466.45	-2.69875	0.103683	-26.0288	2.34e-149	2.76e-147	1894.9	-2.92412	0.0812615	-35.9841	1.49e-283	9.92e-282
Slc11a2	1917.05	-0.705521	0.0770958	-9.15122	5.63e-20	7.71e-19	2047.59	-0.558381	0.0626237	-8.91646	4.81e-19	2.47e-18
9130219A07Rik	2871.36	0.496661	0.0675312	7.35454	1.92e-13	1.82e-12	2809.8	1.09017	0.0545733	19.9763	8.86e-89	1.78e-87
Arhgap21	2281.01	-0.22327	0.0754306	-2.95994	0.00307696	0.00911203	2697.86	-0.327686	0.0544934	-6.01332	1.82e-09	5.93e-09
Magt1	2651.87	0.288756	0.0711537	4.0582	4.95e-05	0.00020755	2764.68	0.58514	0.0570479	10.257	1.1e-24	6.84e-24
Lgals8	2399.72	-0.0870916	0.0759829	-1.1462	0.251712	0.387613	2435.74	0.249019	0.0574972	4.33098	1.48e-05	3.69e-05
Clk1	3011.62	0.62102	0.0669134	9.28095	1.68e-20	2.36e-19	3172.61	0.922023	0.0548712	16.8034	2.3e-63	3.18e-62
Myo1c	1803.63	-0.805923	0.0809125	-9.96043	2.27e-23	3.6e-22	2398.25	-1.14638	0.0609384	-18.8121	6.01e-79	1.06e-77
Prrc2c	2080.88	-0.508257	0.0773918	-6.56732	5.12e-11	4.07e-10	3007.49	-1.05673	0.0533602	-19.8037	2.77e-87	5.47e-86
Rtn4	1672.96	-1.19381	0.0823732	-14.4927	1.35e-47	4.24e-46	2323.95	-1.5945	0.0628365	-25.3755	4.71e-142	1.5e-140
Tmem106a	2523.47	0.0974148	0.0729626	1.33513	0.181833	0.301774	2167.63	1.11457	0.0608413	18.3194	5.8e-75	9.66e-74
Rab25	2138.28	-0.373971	0.0753959	-4.9601	7.05e-07	3.79e-06	2460.42	-0.404884	0.0571661	-7.08258	1.41e-12	5.48e-12
Usp34	2183.66	-0.266706	0.0735712	-3.62514	0.000288809	0.00106619	2426.01	-0.204834	0.0568581	-3.60254	0.000315118	0.000689617
Nrd1	2199.89	-0.182615	0.0766448	-2.38261	0.0171903	0.0417413	2626	-0.310811	0.0592241	-5.24805	1.54e-07	4.45e-07
Relb	2203.55	-0.310703	0.0769985	-4.03519	5.46e-05	0.000227589	1822.81	0.663766	0.0661645	10.032	1.1e-23	6.63e-23
Acaa1a	3127.68	0.757818	0.0701734	10.7992	3.47e-27	6.22e-26	3113.62	1.35146	0.055483	24.3581	4.76e-131	1.4e-129
Ccar1	2178.05	-0.0909677	0.0792115	-1.14841	0.250797	0.386763	2660.38	-0.281991	0.0590966	-4.77171	1.83e-06	4.88e-06
Sacm1l	2768.07	0.272215	0.0775063	3.51216	0.000444474	0.00157496	2756.71	0.73413	0.0564711	13.0001	1.22e-38	1.09e-37
Vat1	3412.26	0.934527	0.064692	14.4458	2.66e-47	8.27e-46	3873.41	0.946025	0.0474978	19.9173	2.88e-88	5.78e-87
Egln3	2378.62	-0.0896224	0.0754052	-1.18854	0.234619	0.367595	2151.51	0.637688	0.0602307	10.5874	3.41e-26	2.21e-25
Lrpprc	2137.32	-0.362589	0.0759934	-4.77132	1.83e-06	9.4e-06	2323.65	-0.24631	0.0609139	-4.04358	5.26e-05	0.00012429
Gm4707	2177.68	0.0260779	0.0891662	0.292464	0.769932	0.850823	2153.87	0.47017	0.0600788	7.82589	5.04e-15	2.2e-14
Eif3i	1998.58	-0.417329	0.0776571	-5.37399	7.7e-08	4.63e-07	2680.01	-0.809446	0.055816	-14.502	1.18e-47	1.24e-46
Exph5	1686.3	-1.25302	0.0842045	-14.8807	4.4e-50	1.45e-48	1161.49	-0.0779131	0.0813741	-0.957468	0.338331	0.425387
Zmat2	1706.93	-0.553343	0.207595	-2.6655	0.00768743	0.020581	1539.91	0.0419621	0.0707827	0.592829	0.553295	0.638009
Ephb2	1615.33	-1.36867	0.0836788	-16.3562	3.93e-60	1.55e-58	1853.04	-1.3896	0.0691185	-20.1046	6.73e-90	1.38e-88
Hnrnpa0	2191.42	-0.0104108	0.0826174	-0.126012	0.899723	0.939645	3523.09	-0.874382	0.0500186	-17.4812	1.99e-68	3.01e-67
Slc23a2	2025.88	-0.551892	0.0777628	-7.09712	1.27e-12	1.14e-11	1916.41	-0.0751218	0.0636669	-1.17992	0.238032	0.314895
Hsd17b6	2569.16	0.21315	0.0709874	3.00264	0.00267649	0.00804681	1877.43	2.34312	0.069588	33.6713	1.52e-248	8.83e-247
Snx1	2339.52	-0.0202089	0.0726715	-0.278086	0.780947	0.858409	2476.71	0.193172	0.0581145	3.32399	0.000887397	0.00185131
Ostb	2282.13	-0.185137	0.0758248	-2.44164	0.0146207	0.0362886	1562.29	1.7972	0.0723162	24.8519	2.46e-136	7.56e-135
9130404H23Rik	2099.57	-0.319632	0.0742741	-4.30341	1.68e-05	7.58e-05	1646.94	0.858867	0.0680758	12.6163	1.72e-36	1.45e-35
Herc1	2207.8	-0.242833	0.0745251	-3.2584	0.00112042	0.00367111	2314.1	-0.0187854	0.058071	-0.32349	0.746324	0.802925
Impad1	2264.74	-0.0916536	0.0745976	-1.22864	0.219207	0.348423	2712.1	-0.23184	0.056447	-4.10721	4e-05	9.55e-05
Agps	1859.31	-0.937364	0.0827147	-11.3325	9.06e-30	1.79e-28	1740.31	-0.49003	0.0678584	-7.22137	5.15e-13	2.04e-12
Trib1	2162.57	-0.238018	0.0738001	-3.22517	0.00125897	0.00407939	2309.14	-0.0652854	0.0585665	-1.11472	0.264969	0.346425
Psmc2	2047.82	-0.425012	0.0751429	-5.65605	1.55e-08	9.94e-08	2576.81	-0.671149	0.05619	-11.9443	6.96e-33	5.44e-32
Usp22	1952.83	-0.643371	0.0780158	-8.24667	1.63e-16	1.87e-15	2256.67	-0.682925	0.0600735	-11.3682	6.02e-30	4.32e-29
Gpr172b	2288.86	-0.0442676	0.0723463	-0.611885	0.540614	0.674828	1893.03	1.067	0.0679148	15.7109	1.27e-55	1.55e-54
Tmem120a	3447.38	0.908852	0.066192	13.7305	6.66e-43	1.89e-41	3372.5	1.65391	0.0517606	31.9531	4.89e-224	2.55e-222
Fis1	2278.82	-0.00840774	0.0732383	-0.1148	0.908604	0.945233	2134.09	0.618848	0.0605007	10.2288	1.47e-24	9.12e-24
Bpgm	2161.33	-0.244518	0.0741198	-3.29895	0.000970464	0.00321919	1984.95	0.386659	0.0623143	6.20498	5.47e-10	1.84e-09
Scyl2	1989.47	-0.531013	0.0761687	-6.97154	3.13e-12	2.72e-11	1854.68	-0.00841184	0.0640273	-0.131379	0.895476	0.921847
Slc25a36	2398.4	0.0225504	0.0723452	0.311705	0.755265	0.841188	1946.66	1.26198	0.0661105	19.0889	3.12e-81	5.69e-80
Jhdm1d	2153.57	-0.265386	0.0759736	-3.49314	0.000477377	0.00168324	2051.78	0.242035	0.063789	3.7943	0.000148058	0.000335524
Tle3	2540.74	0.278616	0.0702037	3.96868	7.23e-05	0.000296076	2590.81	0.655538	0.0573229	11.4359	2.77e-30	2e-29
0610031J06Rik	2201.11	-0.229107	0.074547	-3.07333	0.00211684	0.00651934	2004.14	0.434195	0.0618682	7.01806	2.25e-12	8.62e-12
Ipo8	2014.88	-0.576324	0.0794604	-7.25296	4.08e-13	3.78e-12	1980.99	-0.209565	0.0636077	-3.29465	0.000985455	0.00204682
Cyp2c55	2579.78	0.231231	0.0709568	3.25875	0.00111902	0.00366731	2197.08	1.36947	0.060442	22.6577	1.17e-113	3.04e-112
Git1	2325.45	-0.115174	0.076097	-1.51352	0.130148	0.231006	2489.99	0.0556056	0.0618352	0.899255	0.368517	0.456941
Tbk1	2255.04	-0.133867	0.0740878	-1.80687	0.0707824	0.140507	2097.28	0.482464	0.0613132	7.86885	3.58e-15	1.57e-14
Bclaf1	2199.89	-0.202717	0.0737816	-2.74753	0.00600464	0.0165442	3146.88	-0.769875	0.0523997	-14.6924	7.22e-49	7.73e-48
Minos1	2379.18	0.0184013	0.0762937	0.24119	0.809408	0.877891	2438.54	0.337885	0.0610855	5.53135	3.18e-08	9.59e-08
Tjp1	2495.46	0.0796041	0.0760093	1.04729	0.294964	0.436492	3164.1	-0.226783	0.0515178	-4.40203	1.07e-05	2.69e-05
Ppm1g	1959.77	-0.435573	0.0777358	-5.60325	2.1e-08	1.33e-07	3063.6	-1.15815	0.053376	-21.698	2.14e-104	5.03e-103
Iars2	1834.68	-0.635306	0.0809569	-7.84745	4.25e-15	4.49e-14	2049.27	-0.592501	0.062847	-9.42768	4.19e-21	2.31e-20
Sipa1l1	1957.87	-0.594542	0.077399	-7.68152	1.57e-14	1.61e-13	2285.8	-0.658515	0.0601707	-10.9441	7.09e-28	4.83e-27
Ralgps2	2310.06	-0.11039	0.0752799	-1.46639	0.142542	0.248556	2235.21	0.37647	0.0597183	6.30409	2.9e-10	9.92e-10
Sod1	2829.06	0.60301	0.0697462	8.64577	5.34e-18	6.63e-17	3016.29	0.854287	0.0526444	16.2275	3.22e-59	4.16e-58
Gatad2a	2246.09	-0.0223855	0.0735114	-0.304517	0.760734	0.844923	2639.52	-0.112985	0.0630147	-1.79299	0.0729744	0.111844
Dot1l	2230.24	-0.206873	0.076487	-2.70469	0.00683684	0.0185427	2268.91	0.107467	0.0598667	1.79511	0.0726364	0.111404
Supt5h	2200.54	-0.0504385	0.0749901	-0.672602	0.5012	0.640669	2600.32	-0.155127	0.0560609	-2.76712	0.00565544	0.0106379
Lpin3	2277.27	0.036203	0.0734708	0.492754	0.622186	0.74244	2046.36	0.836203	0.0638799	13.0902	3.74e-39	3.36e-38
Ap2s1	2375.36	-0.0196436	0.074772	-0.262714	0.792771	0.866093	2359	0.397445	0.0574973	6.91241	4.76e-12	1.79e-11
Psmb7	1885.45	-0.342913	0.0924199	-3.71038	0.000206945	0.000784136	2369.04	-0.58885	0.0590909	-9.96515	2.17e-23	1.29e-22
Dgkq	2332.67	0.169796	0.0767273	2.21298	0.0268989	0.0615942	2061.63	1.09898	0.0621962	17.6696	7.19e-70	1.1e-68
Dpp8	2225.1	-0.212434	0.0762623	-2.78558	0.00534329	0.0148728	2378.39	-0.0427455	0.0585735	-0.729775	0.465527	0.554154
Numa1	2634.06	0.43867	0.0710247	6.1763	6.56e-10	4.79e-09	3270.04	0.160244	0.0519337	3.08554	0.00203183	0.00404601
Ier5	2558.55	0.295385	0.0739462	3.99459	6.48e-05	0.0002673	2174.54	1.48984	0.0649167	22.95	1.47e-116	3.92e-115
Nfkbia	2221.7	-0.158683	0.0744079	-2.13261	0.0329563	0.0732695	2572.3	-0.207755	0.0558963	-3.7168	0.000201764	0.000450838
Sp1	2349.17	-0.0343279	0.0743052	-0.461985	0.644092	0.759909	2691.49	-0.0560108	0.0541976	-1.03345	0.301391	0.38565
Wdfy1	1862.69	-0.740873	0.0785052	-9.43725	3.83e-21	5.52e-20	1644.29	-0.10608	0.0680574	-1.55868	0.119073	0.172509
Eif2c2	2069.4	-0.355575	0.0763844	-4.65507	3.24e-06	1.62e-05	2188.05	-0.163793	0.0607292	-2.69711	0.00699441	0.0129786
Pof1b	2449.38	-0.0244687	0.0818023	-0.29912	0.764849	0.847429	2240.42	0.681185	0.0588579	11.5734	5.62e-31	4.17e-30
Slc22a18	2327.92	0.0911346	0.0735334	1.23936	0.215211	0.343803	1870.37	1.43643	0.0662747	21.6739	3.62e-104	8.49e-103
Tm9sf4	2080.37	-0.324256	0.0748029	-4.33481	1.46e-05	6.63e-05	2269.79	-0.215515	0.0587521	-3.66821	0.000244258	0.000540452
Tdrd7	2344.45	0.0596071	0.0715157	0.833483	0.404572	0.551096	2376.21	0.422642	0.057527	7.34685	2.03e-13	8.19e-13
Gm8822	2128.43	-0.159633	0.0746021	-2.1398	0.0323711	0.0721372	2150.06	0.184457	0.0608927	3.02922	0.00245184	0.00482883
Pde5a	2788.58	0.459191	0.0695498	6.60232	4.05e-11	3.23e-10	2809.03	0.916551	0.0534028	17.163	5.03e-66	7.26e-65
Top2a	2569.6	0.321617	0.0701482	4.58482	4.54e-06	2.23e-05	5555.47	-1.27394	0.0431268	-29.5394	8.98e-192	4.07e-190
Casz1	2715.73	0.331237	0.0742367	4.46191	8.12e-06	3.84e-05	2761.51	0.725004	0.0547721	13.2367	5.38e-40	4.93e-39
Gm10250	2089.07	-0.0343571	0.0883243	-0.388988	0.697285	0.798914	1870.56	0.75547	0.0658942	11.4649	1.98e-30	1.44e-29
Sptlc1	1880.09	-0.545714	0.0786651	-6.93718	4e-12	3.43e-11	1802.98	-0.10406	0.0651205	-1.59796	0.110051	0.160897
Cdr2	2776.63	0.45961	0.0695855	6.60496	3.98e-11	3.18e-10	2816.11	0.888984	0.0534872	16.6205	4.95e-62	6.7e-61
Tpcn1	2181.82	-0.148579	0.0741112	-2.00481	0.044983	0.095834	1834.81	0.837166	0.0664781	12.5931	2.3e-36	1.95e-35
Eif3k	2134.14	-0.294691	0.0767847	-3.83789	0.000124097	0.000489843	2159.68	0.0251412	0.060044	0.418712	0.675427	0.743644
Ermp1	1984.54	-0.374223	0.0771326	-4.85169	1.22e-06	6.41e-06	2061.6	-0.134166	0.0621988	-2.15705	0.0310019	0.0515319
Pde9a	3386.61	0.871183	0.0710335	12.2644	1.41e-34	3.25e-33	3238.49	1.73614	0.0536938	32.3341	2.32e-229	1.24e-227
Rsad2	1193.03	-2.68796	0.117933	-22.7923	5.47e-115	4.72e-113	819.32	-1.82548	0.105326	-17.3316	2.71e-67	4.01e-66
Chchd2	2471.12	-0.0605498	0.0906092	-0.668253	0.503972	0.643275	2306.07	0.560603	0.0600301	9.3387	9.75e-21	5.32e-20
Fam101b	1703.99	-0.934239	0.0823652	-11.3426	8.07e-30	1.59e-28	1809.71	-0.783211	0.0676391	-11.5793	5.25e-31	3.9e-30
Gata5	2446.57	0.132281	0.07321	1.80687	0.070783	0.140507	2082.11	1.21239	0.0637401	19.0208	1.15e-80	2.08e-79
Nucks1	1920.52	-0.369692	0.0822058	-4.49714	6.89e-06	3.3e-05	2805.9	-0.957605	0.0581509	-16.4676	6.27e-61	8.37e-60
Gprc5a	2576.23	0.358649	0.0700111	5.12274	3.01e-07	1.69e-06	2543.93	0.876389	0.0568805	15.4076	1.46e-53	1.7e-52
Smarcc2	2415.39	0.166754	0.0710274	2.34774	0.0188878	0.045306	2525.48	0.438302	0.0556829	7.87139	3.51e-15	1.54e-14
Lrrc19	2432.46	0.00190103	0.0819072	0.0232095	0.981483	0.989457	1917.67	1.37024	0.0641885	21.3472	4.14e-101	9.49e-100
Eif1ad	1955.42	-0.439196	0.0764585	-5.74423	9.23e-09	6.04e-08	2119.57	-0.317255	0.060909	-5.20868	1.9e-07	5.47e-07
Itgb6	1519.96	-1.50961	0.0863045	-17.4917	1.66e-68	7.76e-67	1002.93	-0.310649	0.086323	-3.59868	0.000319832	0.000699143
Psmc4	2116.63	-0.273414	0.0760596	-3.59473	0.000324728	0.00118524	2437.26	-0.3071	0.057283	-5.36111	8.27e-08	2.44e-07
Stk24	2460.8	0.185395	0.0724034	2.56059	0.0104496	0.0269658	2816.95	0.165736	0.0539612	3.07138	0.00213071	0.00423179
Sowahb	2236.04	0.0416175	0.0743069	0.560076	0.575427	0.704803	1876.09	1.13885	0.0659168	17.277	7.01e-67	1.03e-65
Atp6v1e1	2099.16	-0.202777	0.0748141	-2.71041	0.00671993	0.0182507	1934.65	0.427695	0.064934	6.58661	4.5e-11	1.6e-10
Pten	2213.43	-0.0420831	0.0746667	-0.563613	0.573018	0.702778	2514.86	-0.0386965	0.0574655	-0.673386	0.500702	0.588623
Herpud1	2532.22	0.271964	0.0714891	3.80427	0.000142224	0.000553781	3022.89	0.122761	0.0522159	2.35103	0.0187215	0.0324022
Aifm1	2173.1	0.0280713	0.0779163	0.360275	0.718641	0.813993	2195.87	0.398792	0.0613627	6.49894	8.09e-11	2.84e-10
Naip6	3077.75	0.679484	0.0724886	9.37367	7.01e-21	1e-19	2484.15	2.70975	0.0644137	42.0678	0	0
Tex261	2401.62	0.256899	0.0729656	3.52082	0.000430207	0.00152955	2539.21	0.501602	0.0560792	8.94452	3.74e-19	1.93e-18
Setd8	2488.95	0.295825	0.0702177	4.21296	2.52e-05	0.000110877	3097.24	0.0230205	0.0510831	0.450648	0.652243	0.724843
Ctdsp2	2645.25	0.547093	0.0735686	7.4365	1.03e-13	1e-12	2789.7	0.83633	0.0535152	15.6279	4.7e-55	5.66e-54
Entpd7	2516.32	0.324713	0.0701739	4.62726	3.71e-06	1.84e-05	2389.78	0.995979	0.0617486	16.1296	1.58e-58	2.02e-57
1810011O10Rik	2885.9	0.692059	0.0681375	10.1568	3.09e-24	5.06e-23	2917.46	1.19126	0.0535463	22.2473	1.2e-109	2.97e-108
Ap1g2	2237.12	-0.144913	0.0804848	-1.80051	0.0717806	0.142113	2059.49	0.50243	0.0653074	7.69331	1.43e-14	6.13e-14
Dcaf12	1994.9	-0.331405	0.0756613	-4.38011	1.19e-05	5.46e-05	1922.35	0.129976	0.063062	2.06109	0.0392947	0.064021
Pxk	2213.11	-0.165312	0.0775739	-2.13103	0.0330869	0.0735287	2000.74	0.540009	0.0617837	8.74031	2.32e-18	1.16e-17
Hdac3	1972.94	-0.353864	0.0760661	-4.65206	3.29e-06	1.65e-05	2198.57	-0.301066	0.0595851	-5.0527	4.36e-07	1.22e-06
Adrbk1	2391.37	0.127075	0.0722652	1.75845	0.0786708	0.152985	2726.62	0.119505	0.0552603	2.16258	0.0305732	0.0508725
Bcar1	2664.67	0.397292	0.070862	5.60656	2.06e-08	1.31e-07	2629.11	0.92637	0.0582194	15.9117	5.26e-57	6.55e-56
Gm7964	2044.72	-0.31771	0.076083	-4.17583	2.97e-05	0.000129066	2477.77	-0.479306	0.0583304	-8.21709	2.08e-16	9.65e-16
Tmbim4	2128.14	-0.311362	0.0805238	-3.86671	0.000110311	0.00043905	1708.41	0.776023	0.0670498	11.5738	5.59e-31	4.15e-30
Rlim	2046.44	-0.365988	0.0786709	-4.65214	3.29e-06	1.65e-05	2548.3	-0.592071	0.0615955	-9.61225	7.1e-22	4.02e-21
Xpo6	1797.91	-0.752008	0.0791999	-9.49506	2.2e-21	3.22e-20	2138.07	-0.855154	0.0634953	-13.468	2.41e-41	2.26e-40
Trafd1	1981.13	-0.407445	0.076677	-5.31379	1.07e-07	6.35e-07	2145.91	-0.283004	0.0606103	-4.66925	3.02e-06	7.94e-06
Chd3	3626.47	1.30011	0.0738435	17.6062	2.21e-69	1.06e-67	3702.52	1.94211	0.0501491	38.7267	0	0
Adar	1981.59	-0.436591	0.0772118	-5.65445	1.56e-08	1e-07	2390.79	-0.583058	0.05777	-10.0927	5.95e-24	3.6e-23
Dcaf7	2423.95	0.211241	0.0711662	2.96828	0.00299474	0.0088919	2579.93	0.42693	0.0553899	7.70773	1.28e-14	5.49e-14
Igf2r	2385.99	0.197762	0.0722496	2.7372	0.00619645	0.0170044	2433.45	0.560295	0.0575922	9.72867	2.28e-22	1.31e-21
Hcfc1	2002.02	-0.358314	0.0771305	-4.64556	3.39e-06	1.69e-05	2884.07	-0.918747	0.057598	-15.951	2.8e-57	3.51e-56
Tnpo1	2195.38	0.00386156	0.0745274	0.0518139	0.958677	0.976858	3120.18	-0.579195	0.0565274	-10.2463	1.23e-24	7.63e-24
Xpo1	2218.08	-0.0266021	0.0734854	-0.362006	0.717348	0.813053	3285.7	-0.70317	0.0557043	-12.6233	1.57e-36	1.33e-35
Tpm3-rs7	1817.11	-0.611797	0.0786143	-7.78226	7.12e-15	7.43e-14	1845.1	-0.331552	0.0644916	-5.141	2.73e-07	7.78e-07
Edem3	2424.31	0.104263	0.0795892	1.31002	0.190191	0.312071	2307.77	0.697792	0.0634785	10.9926	4.15e-28	2.85e-27
Fus	2099.85	0.0935222	0.0908202	1.02975	0.303127	0.445661	2915.13	-0.444468	0.0538393	-8.25547	1.51e-16	7.04e-16
Mbtps1	2369.89	0.121192	0.0726533	1.66809	0.0952986	0.179109	2420.82	0.4657	0.0571588	8.14748	3.72e-16	1.71e-15
Csda	2320.73	-0.071122	0.0819345	-0.868035	0.385375	0.53402	4123.31	-1.14012	0.0477603	-23.8716	6.04e-126	1.72e-124
Fbxl3	2656.11	0.348894	0.0752455	4.63675	3.54e-06	1.76e-05	2866.1	0.527187	0.0531992	9.90969	3.78e-23	2.23e-22
Ube2j1	2026.65	-0.375924	0.0787957	-4.77087	1.83e-06	9.42e-06	1905.21	0.150173	0.0642048	2.33897	0.0193372	0.033375
2610034B18Rik	1892.73	-0.437654	0.07764	-5.63697	1.73e-08	1.11e-07	1845.75	-0.0275867	0.0642118	-0.42962	0.667472	0.736982
G3bp2	1881.72	-0.418661	0.0800901	-5.22737	1.72e-07	9.96e-07	2066.36	-0.328926	0.0686516	-4.79124	1.66e-06	4.44e-06
Vapb	2099.25	-0.0407845	0.081591	-0.499865	0.61717	0.738753	2139.89	0.291086	0.0659087	4.4165	1e-05	2.52e-05
Fam134c	2364.85	0.297167	0.0751558	3.95402	7.68e-05	0.000312803	2472.32	0.587006	0.0563323	10.4204	2e-25	1.27e-24
Slc37a1	2269.79	0.0154518	0.0737894	0.209403	0.834133	0.896093	2401.49	0.232825	0.063268	3.67998	0.000233257	0.000517886
Slc12a2	2330.64	0.0846468	0.0733068	1.15469	0.248216	0.383797	5214.53	-1.49575	0.0438323	-34.1244	3.21e-255	1.93e-253
Fam114a2	2031.14	-0.0156326	0.0888539	-0.175936	0.860345	0.913624	1812.92	0.793597	0.0668305	11.8748	1.6e-32	1.24e-31
Slc16a3	1576.71	-0.937531	0.0927622	-10.1068	5.15e-24	8.36e-23	1158.05	0.174575	0.0830285	2.10259	0.0355018	0.0583271
Cyb561	2097.74	-0.069958	0.0759907	-0.920612	0.357253	0.504434	2294.89	0.0430408	0.0589222	0.730468	0.465104	0.553726
Arfgef2	2170.11	-0.145624	0.0765555	-1.9022	0.0571447	0.117573	2178.14	0.217795	0.05958	3.6555	0.000256681	0.000566787
Ndufa8	2068.59	-0.108262	0.0765095	-1.41502	0.157063	0.268365	2018.45	0.354268	0.063174	5.60781	2.05e-08	6.28e-08
Nfatc3	2244.72	-0.114652	0.0808878	-1.41742	0.15636	0.267482	2411.17	0.0462305	0.0570458	0.810409	0.417705	0.508669
Tomm22	1850.56	-0.513105	0.0781511	-6.56555	5.18e-11	4.12e-10	2098.26	-0.50641	0.0624659	-8.10699	5.19e-16	2.37e-15
Vti1b	2121.46	-0.0878286	0.0746969	-1.1758	0.239675	0.373619	1990.41	0.510862	0.0626909	8.14889	3.67e-16	1.69e-15
Plaa	1662.13	-0.91444	0.0814646	-11.225	3.07e-29	5.92e-28	2306.53	-1.33476	0.0620018	-21.5278	8.55e-103	1.99e-101
Gm6180	1828.07	-0.456438	0.0810481	-5.63169	1.78e-08	1.14e-07	1835.38	-0.129932	0.0649974	-1.99903	0.0456052	0.0731733
Kidins220	2180.96	0.0130993	0.0733162	0.178668	0.858198	0.912204	2081.67	0.57606	0.0637095	9.04198	1.54e-19	8.01e-19
Gpbp1	2312.05	0.165953	0.0721318	2.30069	0.0214094	0.0506004	2530.06	0.287856	0.0561923	5.1227	3.01e-07	8.55e-07
Tmem9b	2139.35	-0.106923	0.07438	-1.43752	0.150569	0.25977	1876.24	0.731346	0.0637655	11.4693	1.88e-30	1.37e-29
Psmb6	1955.98	-0.118143	0.0868776	-1.35988	0.173867	0.291094	2351.47	-0.265354	0.0592268	-4.4803	7.45e-06	1.89e-05
Smg7	1954.34	-0.354911	0.0762075	-4.65716	3.21e-06	1.61e-05	2118.93	-0.230537	0.0606974	-3.79814	0.000145788	0.000330551
Met	1831.92	-0.690915	0.0823987	-8.38502	5.07e-17	5.99e-16	2035.13	-0.638898	0.0631926	-10.1103	4.97e-24	3.02e-23
2010001M06Rik	2189.74	0.274428	0.0917592	2.99074	0.00278298	0.00834314	1917.9	1.3041	0.0650671	20.0424	2.35e-89	4.78e-88
Rnf19b	2031.51	-0.190213	0.0779356	-2.44065	0.014661	0.0363715	1877.72	0.43372	0.0675225	6.42334	1.33e-10	4.63e-10
Styk1	2390.62	0.384026	0.077006	4.98696	6.13e-07	3.32e-06	2222.17	1.17755	0.0599557	19.6403	7e-86	1.35e-84
Grn	1990.29	-0.194705	0.0771196	-2.52472	0.0115792	0.029538	2459.74	-0.410517	0.0570296	-7.19831	6.1e-13	2.4e-12
8430427H17Rik	2173.34	-0.0808101	0.0750374	-1.07693	0.281511	0.421893	1894.11	0.7916	0.0634789	12.4703	1.08e-35	9.03e-35
Ibtk	1727.84	-0.817731	0.0805759	-10.1486	3.36e-24	5.5e-23	2321.4	-1.1805	0.060996	-19.3536	1.9e-83	3.55e-82
Ralgapb	2036.64	-0.29238	0.0772319	-3.78573	0.000153256	0.000592212	2272.71	-0.243764	0.0585656	-4.16225	3.15e-05	7.59e-05
Mesdc1	1924.84	-0.515773	0.080809	-6.38262	1.74e-10	1.32e-09	1861.55	-0.0961281	0.0657145	-1.46282	0.143518	0.203606
Pdlim1	2355.32	0.164099	0.0746845	2.19723	0.0280043	0.0637555	2748.7	0.0868601	0.0559673	1.55198	0.120667	0.174514
Rps6ka3	1895.4	-0.327718	0.0789938	-4.14866	3.34e-05	0.000144228	2151.14	-0.321439	0.0654622	-4.9103	9.09e-07	2.49e-06
Farsb	1788.77	-0.761264	0.0835001	-9.11692	7.73e-20	1.06e-18	2274.92	-1.01272	0.0615208	-16.4615	6.94e-61	9.23e-60
Ddc	3455.56	1.12517	0.0644928	17.4464	3.67e-68	1.71e-66	3445.06	1.84909	0.0510727	36.2051	5.07e-287	3.41e-285
Napa	2132.74	-0.109423	0.0747756	-1.46335	0.14337	0.249697	2300.42	0.0410274	0.0595599	0.688842	0.490923	0.579356
Tmem14c	2001.82	-0.146249	0.0779072	-1.87722	0.0604885	0.123407	1970.46	0.281632	0.062567	4.50128	6.75e-06	1.72e-05
Jarid2	1764.39	-0.621218	0.0795049	-7.81359	5.56e-15	5.84e-14	1528.56	0.0968945	0.0699168	1.38586	0.165791	0.230769
Smek2	2198.23	-0.0508429	0.0757257	-0.671409	0.50196	0.641276	2625.49	-0.187058	0.059518	-3.14287	0.00167299	0.00337113
Chd1	2037.01	-0.336968	0.0802032	-4.20143	2.65e-05	0.000116262	2403.32	-0.432546	0.0575239	-7.51941	5.5e-14	2.28e-13
Ppp2r4	2284.78	0.260707	0.076137	3.42418	0.000616655	0.00212406	2744.73	0.095879	0.0537336	1.78434	0.0743685	0.11368
[truncated: 35,993 more rows]
