# Supplementary material for: Widespread parainflammation in human cancer
Source: Genome Biol. 2016 Jul 8;17:145. doi: 10.1186/s13059-016-0995-z (PMC4937599; doi:10.1186/s13059-016-0995-z)
Supplement: Additional file 4: — Results from an Ingenuity upstream regulator analysis performed on the 40 PI genes. (XLSX 123 kb) [file 13059_2016_995_MOESM4_ESM.xlsx]

## Sheet: Sheet1
Upstream Regulator	Molecule Type	p-value of overlap	Target molecules in dataset
lipopolysaccharide	chemical drug	1.08e-31	ANXA1,CCND1,CD14,CD276,CD44,CXCL10,CXCL9,HMOX1,ICAM1,IFIT1,IFIT2,IFIT3,IL1RN,IL33,ISG15,MMP7,MX1,MX2,NOX1,OAS1,OAS2,OAS3,PLA2G2A,PLA2G2D,PLAT,PLAUR,PPARG,PTGES,REL,RETNLB,SCARB1,TIRAP,TLR2
IFNG	cytokine	4.81e-30	AIM2,BLNK,BST2,CCND1,CD14,CD276,CD44,CXCL10,CXCL9,HMOX1,ICAM1,IFIT1,IFIT2,IFIT3,IFITM3,IL1RN,ISG15,MX1,MX2,NOX1,OAS1,OAS2,OAS3,PLA2G2A,PLAUR,PPARG,PTGES,SCARB1,TLR2,TNFRSF12A
SB203580	chemical - kinase inhibitor	2.7e-26	AIM2,ANXA1,BST2,CCND1,CXCL10,CXCL9,HMOX1,ICAM1,IFIT1,IFIT2,IFIT3,IL1RN,ISG15,MX1,PLAT,PLAUR,PPARG,PTGES,REL,TLR2
TNF	cytokine	3.84e-25	ANXA1,BST2,CCND1,CD14,CD44,CXCL10,CXCL9,HMOX1,ICAM1,IFIT1,IFIT3,IL1RN,IL33,ISG15,ITGA2,MMP7,MX1,NOX1,OAS1,OAS2,OAS3,PLA2G2A,PLAT,PLAUR,PPARG,PTGES,REL,SCARB1,TLR2
poly rI:rC-RNA	biologic drug	1e-24	ANXA1,BST2,CD14,CD44,CXCL10,CXCL9,ICAM1,IFIT1,IFIT2,IFIT3,ISG15,MX1,OAS1,OAS2,OAS3,PLAUR,REL,SCARB1,TIRAP,TLR2
Interferon alpha	group	1.49e-24	AIM2,BST2,CCND1,CXCL10,CXCL9,ICAM1,IFIT1,IFIT2,IFIT3,IFITM3,IL1RN,ISG15,MX1,MX2,OAS1,OAS2,PLAT,PTGES,TLR2
IFNL1	cytokine	1.36e-23	BST2,CXCL10,CXCL9,IFIT1,IFIT2,IFIT3,IFITM3,ISG15,MX1,OAS1,OAS2,OAS3,TLR2
IL1B	cytokine	3.48e-23	ANXA1,CD14,CD44,CXCL10,CXCL9,HMOX1,ICAM1,IFIT1,IFIT3,IL1RN,IL33,ISG15,MMP7,MX1,NOX1,OAS2,PLA2G2A,PLAT,PPARG,PTGES,REL,SCARB1,TLR2
STAT3	transcription regulator	5.46e-23	BST2,CCND1,CXCL10,CXCL9,HMOX1,ICAM1,IFIT1,IFIT2,IFIT3,IFITM3,IL1RN,ISG15,MMP7,MX1,MX2,OAS1,OAS2,OAS3,PLA2G2A,PLAUR
IFNA2	cytokine	9.49e-21	ANXA1,BST2,CXCL10,CXCL9,IFIT1,IFIT2,IFIT3,IFITM3,ISG15,MX1,MX2,OAS1,OAS2,OAS3,PLAT
TLR4	transmembrane receptor	1.67e-19	CD14,CD44,CXCL10,HMOX1,ICAM1,IFIT2,IFIT3,IFITM3,ISG15,MX1,PLAT,PPARG,PTGES,REL,SCARB1,TLR2
IRF7	transcription regulator	6.63e-19	CXCL10,CXCL9,IFIT1,IFIT2,IFIT3,IFITM3,IL33,ISG15,MX1,MX2,OAS1,OAS2,OAS3
IL6	cytokine	7.02e-19	ANXA1,BST2,CCND1,CD14,CD44,CXCL10,HMOX1,ICAM1,IFIT1,IFIT2,IFITM3,IL1RN,MMP7,PLA2G2A,PLA2G2D,PLAT,PPARG,PTGES,TLR2
TLR7	transmembrane receptor	6.05e-18	CD44,CXCL10,CXCL9,ICAM1,IFIT1,IFIT3,ISG15,MX1,MX2,OAS2,OAS3,PLAT
E. coli B4 lipopolysaccharide	chemical toxicant	1.42e-17	ANXA1,CXCL10,CXCL9,HMOX1,ICAM1,IFIT3,IFITM3,IL1RN,IL33,NOX1,PLAUR,PTGES,SCARB1,TLR2
tretinoin	chemical - endogenous mammalian	6.53e-17	ANXA1,CCND1,CD14,CD44,CXCL10,HMOX1,ICAM1,IFIT1,IFIT2,IFIT3,ISG15,ITGA2,MMP7,OAS1,OAS2,OAS3,PLAT,PLAUR,PPARG,PTGES,REL,TLR2
Ifn	group	7.71e-17	CD44,CXCL10,ICAM1,IFIT1,IFITM3,IL33,ISG15,MX1,OAS2,OAS3,TLR2
SOCS1	other	1.03e-16	CCND1,CD44,CXCL10,ICAM1,IFIT1,IFIT2,IFIT3,ISG15,MX1,OAS1,OAS2
TLR3	transmembrane receptor	1.22e-16	AIM2,CXCL10,HMOX1,IFIT1,IFIT2,IFIT3,IL1RN,IL33,ISG15,MX1,MX2,OAS1,PTGES
rosiglitazone	chemical drug	1.38e-16	CCND1,CXCL10,CXCL9,HMOX1,ICAM1,IFIT2,IL1RN,MX2,NOX1,OAS1,OAS2,OAS3,PPARG,PTGES,SCARB1
PD98059	chemical - kinase inhibitor	2.63e-16	ANXA1,CCND1,CD14,CD44,CXCL10,HMOX1,ICAM1,IL1RN,ITGA2,MMP7,PLAT,PLAUR,PPARG,PTGES,SCARB1,TLR2
IFN Beta	group	3.25e-16	BST2,CXCL10,IFIT1,IFIT2,IFIT3,IL1RN,ISG15,MX1,MX2,OAS1,OAS2
PRL	cytokine	4.61e-16	BST2,CCND1,CXCL10,CXCL9,IFIT1,IFIT3,ISG15,MX2,OAS1,OAS2,OAS3,PLAT,SCARB1
STAT1	transcription regulator	6.76e-16	CCND1,CD14,CXCL10,CXCL9,ICAM1,IFIT1,IFIT2,IFIT3,IFITM3,ISG15,MX1,OAS2,PPARG
RELA	transcription regulator	1e-15	CCND1,CD14,CD44,CXCL10,CXCL9,HMOX1,ICAM1,IL1RN,ISG15,NOX1,OAS2,PPARG,PTGES,TLR2
TLR9	transmembrane receptor	1.15e-15	CXCL10,CXCL9,HMOX1,IFIT1,IFIT2,IFIT3,IL33,ISG15,MX1,MX2,OAS2,OAS3
BTK	kinase	1.34e-15	CXCL10,CXCL9,HMOX1,IFIT1,IFIT3,ISG15,MX1,MX2,OAS2,OAS3
TCR	complex	1.6e-15	AIM2,CD44,CXCL10,CXCL9,IFIT1,IFIT2,IFIT3,ISG15,MX1,MX2,OAS1,REL,TNFRSF12A
MYD88	other	5.64e-15	CD14,CD44,CXCL10,HMOX1,ICAM1,IFIT2,IL1RN,ISG15,MMP7,PTGES,SCARB1,TLR2
SOCS3	phosphatase	6.08e-15	CCND1,CXCL10,ICAM1,IFIT1,IFIT2,IL1RN,MX1,OAS1,OAS2
MAPK1	kinase	8.28e-15	BST2,CCND1,HMOX1,IFIT1,IFIT2,IFIT3,IFITM3,IL1RN,ISG15,MX2,OAS1,OAS2,OAS3
phorbol myristate acetate	chemical drug	9.12e-15	ANXA1,CCND1,CD14,CD276,CD44,CXCL10,ICAM1,ISG15,ITGA2,MMP7,NOX1,PLAT,PLAUR,PPARG,PTGES,REL,TLR2,TNFRSF12A
STAT2	transcription regulator	1.14e-14	CXCL10,IFIT1,IFIT2,IFIT3,ISG15,MX1,OAS1,OAS2
KRAS	enzyme	1.35e-14	CCND1,CD44,CXCL10,IFIT1,IFITM3,ISG15,MMP7,MX1,MX2,NOX1,OAS1,PLAT,PPARG
cycloheximide	chemical reagent	1.87e-14	CCND1,CD44,CXCL10,HMOX1,ICAM1,IFIT1,IL1RN,MMP7,PLA2G2A,PLAT,PLAUR,PPARG,SCARB1
IFNB1	cytokine	1.92e-14	BST2,CD14,CXCL10,CXCL9,IFIT1,IFIT2,IFIT3,ISG15,MX1,OAS1,OAS2,REL
oblimersen	biologic drug	3.72e-14	BST2,IFIT1,IFIT3,ISG15,MX1,MX2,OAS1,OAS2
MAVS	other	4.35e-14	CXCL10,IFIT1,IFIT2,IFIT3,IFITM3,ISG15,OAS1,OAS2
IFNA1/IFNA13	cytokine	4.35e-14	CXCL10,CXCL9,IFIT1,IFIT2,ISG15,MX1,OAS1,OAS2
IRF1	transcription regulator	9.09e-14	CCND1,CXCL10,IFIT1,IFIT2,IFIT3,IFITM3,ISG15,MX1,OAS1,OAS2
LDL	complex	1.6e-13	CCND1,CXCL10,HMOX1,ICAM1,IFIT2,IL1RN,MX1,NOX1,PLAT,PPARG,SCARB1
IFNAR1	transmembrane receptor	2.15e-13	CXCL10,IFIT2,IFIT3,ISG15,OAS1,OAS2,OAS3,PLAT,TLR2
ACKR2	g-protein coupled receptor	2.63e-13	CXCL10,IFIT2,IFIT3,ISG15,OAS1,OAS2,OAS3
IRF5	transcription regulator	2.94e-13	CXCL10,IFIT1,IFIT2,IFIT3,IFITM3,ISG15,OAS1,OAS2
15-deoxy-delta-12,14 -PGJ 2	chemical - endogenous non-mammalian	3.92e-13	CCND1,CXCL10,CXCL9,HMOX1,ICAM1,NOX1,PPARG,PTGES,REL,SCARB1
decitabine	chemical drug	7.32e-13	AIM2,CCND1,CD44,CXCL10,IFIT2,ISG15,ITGA2,MMP7,MX1,OAS1,PPARG,REL,SCARB1
stallimycin	biologic drug	1.35e-12	CXCL10,IFIT1,IFIT2,IFIT3,ISG15,MX1,OAS1
2-aminopurine	chemical reagent	1.78e-12	CXCL10,HMOX1,IFIT1,IFIT2,ISG15,OAS1
IFNA4	cytokine	2.38e-12	CXCL10,CXCL9,IFIT1,IFIT2,ISG15,MX1
TGFB1	growth factor	3.47e-12	AIM2,CCND1,CD14,CD44,CXCL10,HMOX1,ICAM1,IFIT3,IL1RN,IL33,ITGA2,MMP7,PLAT,PLAUR,PPARG,PTGES,SCARB1,TLR2,TNFRSF12A
bromodeoxyuridine	chemical drug	3.86e-12	CXCL10,IFIT1,IFIT2,IFIT3,ISG15,MX1,OAS1
DDX58	enzyme	5.07e-12	CXCL10,IFIT1,IFIT2,IFIT3,ISG15,MX1,OAS1
indomethacin	chemical drug	7.42e-12	ANXA1,CCND1,CD14,CD44,HMOX1,IFITM3,PLAUR,PPARG,PTGES,TNFRSF12A
IL1	group	7.44e-12	CXCL10,CXCL9,HMOX1,ICAM1,IL1RN,IL33,MMP7,NOX1,PLA2G2A,PPARG,TLR2
pyrrolidine dithiocarbamate	chemical reagent	9.37e-12	ANXA1,CXCL10,HMOX1,ICAM1,MMP7,NOX1,PPARG,TLR2
IRF3	transcription regulator	1.08e-11	CXCL10,IFIT1,IFIT2,IFIT3,IFITM3,ISG15,OAS1,OAS2,OAS3
P38 MAPK	group	1.2e-11	CCND1,CD44,CXCL10,CXCL9,HMOX1,ICAM1,IL1RN,NOX1,PLAUR,PPARG,TLR2
IL10	cytokine	1.31e-11	CD14,CD44,CXCL10,CXCL9,HMOX1,ICAM1,IFIT2,IL1RN,IL33,PLA2G2A,TLR2
beta-estradiol	chemical - endogenous mammalian	1.34e-11	ANXA1,BLNK,CCND1,CD14,CD276,CD44,CXCL10,HMOX1,ICAM1,ISG15,ITGA2,MMP7,MX1,PLAT,PLAUR,PPARG,PTGES,SCARB1,TLR2
lipoteichoic acid	chemical - endogenous non-mammalian	1.54e-11	CD14,CXCL10,HMOX1,ICAM1,IL1RN,TIRAP,TLR2
IRF9	transcription regulator	1.93e-11	CXCL10,IFIT2,IFIT3,ISG15,MX1,OAS2
IL4	cytokine	2.1e-11	CD14,CD276,CD44,CXCL10,CXCL9,ICAM1,IFIT3,IL1RN,IL33,ISG15,ITGA2,PPARG,RETNLB,TLR2
IFNA10	cytokine	2.36e-11	CXCL10,CXCL9,IFIT1,ISG15,MX1
IFNA21	cytokine	2.36e-11	CXCL10,CXCL9,IFIT1,ISG15,MX1
IFNA5	cytokine	2.36e-11	CXCL10,CXCL9,IFIT1,ISG15,MX1
IFNA7	cytokine	2.36e-11	CXCL10,CXCL9,IFIT1,ISG15,MX1
IFNA14	cytokine	2.36e-11	CXCL10,CXCL9,IFIT1,ISG15,MX1
IFNA6	cytokine	2.36e-11	CXCL10,CXCL9,IFIT1,ISG15,MX1
cisplatin	chemical drug	2.61e-11	ANXA1,CCND1,CD14,CD44,CXCL10,CXCL9,HMOX1,ICAM1,MX1,NOX1,PLAT,PTGES,TNFRSF12A
IFNA8	cytokine	3.54e-11	CXCL10,CXCL9,IFIT1,ISG15,MX1
IFNA16	cytokine	3.54e-11	CXCL10,CXCL9,IFIT1,ISG15,MX1
SP600125	chemical - kinase inhibitor	6.1e-11	CCND1,CD44,CXCL10,HMOX1,ICAM1,ISG15,ITGA2,PPARG,PTGES
LBP	transporter	7.27e-11	CD14,CXCL10,IFIT1,IL1RN,TLR2
dexamethasone	chemical drug	7.35e-11	ANXA1,CCND1,CD44,CXCL10,HMOX1,ICAM1,IFIT1,IFIT3,IFITM3,IL1RN,IL33,ITGA2,MX1,PLAT,PPARG,PTGES,SCARB1,TLR2
EGFR	kinase	7.68e-11	ANXA1,CCND1,CXCL10,ICAM1,IL33,ITGA2,NOX1,PLAT,PLAUR,PTGES
cigarette smoke	chemical toxicant	7.89e-11	CCND1,CXCL10,HMOX1,ICAM1,OAS1,OAS2,OAS3,PPARG,PTGES
USP18	peptidase	1.01e-10	CXCL10,IFITM3,ISG15,MX1,OAS1
Ifnar	group	1.19e-10	CXCL10,IFIT2,IFIT3,IFITM3,OAS1,OAS2,TLR2
5-O-mycolyl-beta-araf-(1->2)-5-O-mycolyl-alpha-araf-(1->1')-glycerol	chemical - endogenous non-mammalian	1.19e-10	CD44,CXCL10,CXCL9,ICAM1,IFIT1,IFIT2,IFIT3
IFNLR1	transmembrane receptor	1.21e-10	CXCL10,IFIT2,IFIT3,ISG15,MX1,TLR2
NFATC2	transcription regulator	1.35e-10	CXCL10,IFIT2,IFIT3,ISG15,PLA2G2A,PLAT,PPARG,REL
PARP9	enzyme	1.36e-10	IFIT1,IFIT2,IFIT3,ISG15,OAS2
TGM2	enzyme	1.45e-10	CCND1,CXCL10,IFIT1,IFIT2,IFIT3,OAS1,OAS2,OAS3,PTGES
CSF2	cytokine	1.78e-10	ANXA1,CCND1,CD14,CD276,CXCL10,ICAM1,IFITM3,IL1RN,NOX1,PPARG,TLR2
PAF1	other	1.84e-10	IFIT3,IFITM3,ISG15,OAS2,OAS3,PLAUR
NFkB (complex)	complex	2.18e-10	CCND1,CD44,CXCL10,CXCL9,HMOX1,ICAM1,IL1RN,ISG15,PPARG,PTGES,REL,TLR2
NFKB1	transcription regulator	2.48e-10	CCND1,CXCL10,CXCL9,HMOX1,ICAM1,IL1RN,ISG15,MMP7,TLR2
Pdgf (complex)	complex	2.63e-10	CCND1,CD44,HMOX1,ICAM1,NOX1,PLAUR,PPARG
pioglitazone	chemical drug	2.66e-10	CCND1,CXCL10,HMOX1,ICAM1,IL1RN,NOX1,PPARG,SCARB1
TRIM24	transcription regulator	3.05e-10	BLNK,CXCL10,IFIT2,IFIT3,ISG15,OAS1,TLR2
IKBKB	kinase	3.95e-10	CCND1,CD44,CXCL10,HMOX1,ICAM1,IL1RN,ISG15,MX1,REL
S100A8	other	4.76e-10	CCND1,CXCL10,CXCL9,HMOX1,ICAM1,IL33,ISG15,PTGES
LY294002	chemical - kinase inhibitor	4.88e-10	CCND1,CD14,CD44,CXCL10,HMOX1,ICAM1,IL1RN,PLA2G2A,PPARG,SCARB1,TLR2
MB21D1	other	5.34e-10	CXCL10,IFIT2,ISG15,OAS1
CD40LG	cytokine	6.96e-10	CD44,CXCL10,ICAM1,IFIT1,IFIT2,IFIT3,ISG15,MX1,PLAUR,REL
ERK1/2	group	8.79e-10	CCND1,CD44,CXCL10,ICAM1,IFIT1,ITGA2,NOX1,PLAUR,PTGES
OSM	cytokine	8.91e-10	ANXA1,CCND1,CXCL10,HMOX1,ICAM1,IL33,MX1,OAS1,PPARG,PTGES,TLR2
genistein	chemical drug	9.63e-10	CCND1,CD44,CXCL10,HMOX1,ICAM1,IFIT2,LGMN,NOX1,PLAT,PPARG
CEBPB	transcription regulator	1.04e-09	BLNK,CCND1,CD14,ICAM1,IFITM3,IL1RN,PLAUR,PPARG,PTGES,SCARB1
IGF1	growth factor	1.09e-09	CCND1,CD44,HMOX1,ICAM1,IFITM3,NOX1,PLA2G2A,PLAUR,PPARG,TNFRSF12A
resveratrol	chemical drug	1.13e-09	CCND1,CD14,CXCL10,HMOX1,ICAM1,IFIT1,ISG15,NOX1,PPARG
prostaglandin E2	chemical - endogenous mammalian	1.28e-09	CCND1,CD14,CD44,CXCL10,HMOX1,ICAM1,IL1RN,PPARG,PTGES
Jnk	group	1.29e-09	CCND1,CD44,HMOX1,ICAM1,PLAT,PLAUR,PTGES,TNFRSF12A
RNF216	other	1.6e-09	CXCL10,IFIT1,ISG15,TIRAP
etanercept	biologic drug	1.65e-09	CXCL10,CXCL9,ICAM1,NOX1,PTGES
JUN	transcription regulator	1.66e-09	ANXA1,CCND1,CD14,CD44,CXCL10,HMOX1,ICAM1,MMP7,PLAUR,PTGES
simvastatin	chemical drug	1.71e-09	ANXA1,CCND1,CD14,HMOX1,ICAM1,PLAT,SCARB1,TLR2
IL1RN	cytokine	1.73e-09	ICAM1,IFIT3,MX1,MX2,OAS1,OAS2,OAS3
CNOT7	transcription regulator	1.96e-09	BST2,ISG15,OAS1,OAS2,OAS3
DOCK8	other	2e-09	CXCL10,IFIT2,IFIT3,ISG15,PLAT,REL
bucladesine	chemical toxicant	2.05e-09	ANXA1,CCND1,CD14,CD44,CXCL10,HMOX1,ICAM1,NOX1,SCARB1
IL27	cytokine	2.16e-09	BST2,CD14,CXCL10,CXCL9,ICAM1,IL1RN,MX1
butyric acid	chemical - endogenous mammalian	2.19e-09	ANXA1,CCND1,CD44,ICAM1,IFIT1,IFIT3,MMP7,OAS2,PLAT,PPARG
DNASE2	enzyme	2.32e-09	CXCL10,IFIT3,ISG15,OAS1,OAS3
PIK3R1	kinase	2.38e-09	CCND1,CXCL10,HMOX1,ICAM1,ISG15,PPARG
NFKBIA	transcription regulator	2.45e-09	CCND1,CXCL10,HMOX1,ICAM1,IL1RN,IL33,ISG15,ITGA2,PLAT,TLR2
SMARCA4	transcription regulator	2.59e-09	AIM2,CCND1,CD44,ICAM1,IFIT1,IFITM3,MMP7,PLAT,PLAUR,PPARG,TLR2
AGT	growth factor	2.73e-09	CCND1,CD44,CXCL10,HMOX1,ICAM1,ITGA2,NOX1,PPARG,SCARB1,TNFRSF12A
MAP2K6	kinase	2.82e-09	CCND1,CXCL10,CXCL9,IFIT2,ISG15,PLA2G2A
IL1A	cytokine	3.25e-09	CD44,CXCL10,HMOX1,ICAM1,IL1RN,PPARG,PTGES,TLR2
IFI16	transcription regulator	3.33e-09	CCND1,CXCL10,ICAM1,IL1RN,ISG15,OAS1
TICAM1	other	3.47e-09	CXCL10,ICAM1,IFIT1,IFIT2,IFIT3,ISG15,TLR2
imiquimod	chemical drug	4.58e-09	HMOX1,ICAM1,IL1RN,ISG15,MX1,OAS1
IRF4	transcription regulator	5.16e-09	CXCL10,CXCL9,IL1RN,IL33,ISG15,OAS1,PLAUR
ORMDL3	other	5.42e-09	CXCL10,OAS1,OAS2,OAS3
PON1	phosphatase	5.42e-09	HMOX1,ICAM1,PPARG,SCARB1
TBK1	kinase	5.74e-09	CXCL10,ICAM1,IFIT1,IFIT2,ISG15,TLR2
Cg	complex	6.46e-09	CXCL10,ICAM1,IFIT3,IL33,PLAT,PLAUR,PPARG,SCARB1,TNFRSF12A
TLR2	transmembrane receptor	6.53e-09	CXCL10,HMOX1,ICAM1,IL1RN,IL33,MX1,TLR2
TSC22D3	transcription regulator	6.58e-09	ANXA1,CCND1,ICAM1,PPARG,TLR2
allopurinol	chemical drug	6.65e-09	ANXA1,CD14,CD44,CXCL10,HMOX1,TNFRSF12A
EGF	growth factor	7.08e-09	CCND1,CD44,HMOX1,ICAM1,ITGA2,PLAT,PLAUR,PPARG,PTGES,TNFRSF12A
TNFSF11	cytokine	9.8e-09	CCND1,CD14,CD44,HMOX1,ICAM1,IL1RN,PLAUR,TLR2
resiquimod	chemical drug	1.16e-08	BST2,CD44,CXCL10,ICAM1,IL33,PLAT,TLR2
deferoxamine	chemical drug	1.16e-08	CCND1,HMOX1,ICAM1,MX2,PLAT,PLAUR,PPARG
E. coli B5 lipopolysaccharide	chemical - endogenous non-mammalian	1.18e-08	CCND1,CD44,CXCL10,HMOX1,ICAM1,IFIT1,TIRAP,TLR2
IL13	cytokine	1.32e-08	CD14,CD44,HMOX1,ICAM1,IL1RN,PLA2G2D,PPARG,PTGES,RETNLB
IL21	cytokine	1.69e-08	CXCL10,IFIT1,IFIT2,IFIT3,ISG15,OAS2,TIRAP
Histone h3	group	1.69e-08	CCND1,CXCL10,ICAM1,IFITM3,MX1,PPARG,PTGES,SCARB1,TLR2
fluticasone	chemical drug	1.9e-08	CXCL10,CXCL9,IFIT1,IL1RN,MMP7,MX1,OAS2
ATP	chemical - endogenous mammalian	1.91e-08	CCND1,CD14,CXCL10,ICAM1,IL1RN,IL33
caffeic acid phenethyl ester	chemical toxicant	1.91e-08	CCND1,CD44,CXCL10,HMOX1,ICAM1,TLR2
IFN type 1	group	1.93e-08	BST2,CXCL10,IFIT1,IFIT2,ISG15
IKBKE	kinase	2.15e-08	CCND1,CXCL10,IFIT1,IFIT2,IFIT3
HMOX1	enzyme	2.56e-08	CD14,CXCL10,CXCL9,HMOX1,ICAM1,IL1RN
nicotine	chemical drug	2.59e-08	CCND1,CD44,HMOX1,ICAM1,MMP7,PLAT,PLAUR
hyaluronic acid	chemical - endogenous mammalian	2.71e-08	CD44,CXCL10,ICAM1,PPARG,PTGES,TLR2
THRA	ligand-dependent nuclear receptor	3.04e-08	CCND1,CD44,CXCL10,HMOX1,MMP7,PPARG
trichostatin A	chemical drug	3.22e-08	CCND1,CD14,CD44,CXCL10,ICAM1,LGMN,MMP7,PPARG,REL,TLR2
11,12-epoxyeicosatrienoic acid	chemical - endogenous mammalian	3.64e-08	CD44,ICAM1,PLAT,PPARG
staurosporine	chemical - kinase inhibitor	3.78e-08	CCND1,HMOX1,ICAM1,IFIT2,ISG15,PLAT
LEP	growth factor	3.92e-08	CCND1,CD14,CXCL10,ICAM1,IL1RN,MMP7,PLAT,PPARG,SCARB1
cyclosporin A	biologic drug	4.42e-08	ANXA1,CCND1,CD14,CD44,CXCL9,HMOX1,ICAM1,REL,TNFRSF12A
IL17A	cytokine	4.6e-08	CD14,ICAM1,IL1RN,IL33,ISG15,PPARG,TLR2
Bay 11-7082	chemical - kinase inhibitor	4.68e-08	CCND1,CD44,HMOX1,ICAM1,TLR2
hydrogen peroxide	chemical - endogenous mammalian	4.97e-08	CCND1,HMOX1,ICAM1,IFIT2,ITGA2,NOX1,PLAUR,PPARG,REL
CHUK	kinase	5.27e-08	CCND1,CXCL10,HMOX1,ICAM1,IFIT2,IL1RN,ISG15
salmonella minnesota R595 lipopolysaccharides	chemical - endogenous non-mammalian	6e-08	CXCL10,CXCL9,ICAM1,IFIT2,ISG15,TLR2
calcitriol	chemical drug	6.13e-08	CCND1,CD14,CXCL10,IL1RN,ISG15,NOX1,PPARG,REL,TLR2
CD40	transmembrane receptor	6.44e-08	CCND1,CD44,CXCL10,ICAM1,IL1RN,REL,TLR2
NCOA2	transcription regulator	6.61e-08	CCND1,CXCL10,IFIT2,ISG15,PPARG
Ras	group	6.62e-08	CCND1,CXCL10,HMOX1,NOX1,PLAUR,PTGES
IFNK	cytokine	6.63e-08	CXCL10,CXCL9,MX1,OAS1
erlotinib	chemical drug	8.44e-08	CD14,ICAM1,NOX1,TIRAP,TLR2
PLAU	peptidase	9.14e-08	CCND1,ICAM1,OAS1,OAS3,PLAUR
CD3	complex	9.27e-08	ANXA1,BST2,CCND1,CD44,CXCL10,ICAM1,IFIT1,PPARG,REL,TLR2
SAA1	transporter	9.44e-08	CCND1,CXCL10,IL1RN,PPARG
TERT	enzyme	9.64e-08	CCND1,ICAM1,IFIT1,IFIT2,ISG15,MX1
dextran sulfate	chemical drug	1e-07	CD14,HMOX1,ICAM1,IFITM3,ISG15,NOX1,RETNLB
U0126	chemical - kinase inhibitor	1e-07	CCND1,CD44,CXCL10,CXCL9,HMOX1,ICAM1,PLAUR,PPARG,TLR2
APOE	transporter	1.1e-07	CCND1,CD44,HMOX1,ICAM1,IL1RN,PPARG,SCARB1
curcumin	chemical drug	1.12e-07	CCND1,CD44,HMOX1,ICAM1,PPARG,PTGES,SCARB1,TLR2
ECSIT	transcription regulator	1.31e-07	CD44,HMOX1,IL1RN,PLAUR
NR3C1	ligand-dependent nuclear receptor	1.31e-07	ANXA1,CCND1,CXCL10,ICAM1,IFIT2,ISG15,PPARG,SCARB1,TLR2,TNFRSF12A
ADIPOQ	other	1.31e-07	CCND1,CXCL10,CXCL9,HMOX1,ICAM1,PPARG
IL2	cytokine	1.42e-07	CCND1,CD44,CXCL10,ICAM1,ITGA2,MX1,PLA2G2D,TLR2,TNFRSF12A
SASH1	other	1.43e-07	CXCL10,IFIT2,IFIT3,ISG15,PLAT
isobutylmethylxanthine	chemical toxicant	1.43e-07	CCND1,CD14,CD44,PLAT,PPARG,SCARB1
Immunoglobulin	complex	1.43e-07	CD44,CXCL10,CXCL9,HMOX1,ICAM1,IL33,TLR2
APP	other	1.45e-07	CCND1,CD44,CXCL10,HMOX1,ICAM1,IFIT2,ITGA2,PLAT,PPARG,SCARB1,TLR2
ethanol	chemical - endogenous mammalian	1.52e-07	CCND1,CD14,HMOX1,ICAM1,IL1RN,PLAT,PPARG,TLR2
Tnf (family)	group	1.56e-07	CCND1,CXCL10,CXCL9,ICAM1,IL33,TLR2
ISG15	other	1.67e-07	IFITM3,MX1,OAS1
captopril	chemical drug	1.88e-07	ANXA1,CD44,HMOX1,IL1RN,TNFRSF12A
Ap1	complex	1.91e-07	CCND1,CD44,HMOX1,ITGA2,MMP7,PLA2G2A
TIMP1	cytokine	2.03e-07	CD44,IL33,PLAT,PLAUR
HMGB1	transcription regulator	2.15e-07	ICAM1,IFIT1,PLA2G2A,PTGES,TLR2
cerivastatin	chemical drug	2.15e-07	HMOX1,ICAM1,PLAT,PLAUR,PPARG
troglitazone	chemical drug	2.21e-07	CCND1,CXCL10,CXCL9,HMOX1,ICAM1,PPARG,PTGES,SCARB1
F2	peptidase	2.3e-07	CCND1,CD44,HMOX1,ICAM1,PLAT,PLAUR,TNFRSF12A
IFIH1	enzyme	2.33e-07	CXCL10,ISG15,OAS1,OAS2
SP1	transcription regulator	2.4e-07	CCND1,CXCL10,HMOX1,ICAM1,IFITM3,ITGA2,PLAUR,SCARB1,TLR2
methylprednisolone	chemical drug	2.52e-07	ANXA1,CCND1,CD44,HMOX1,IL1RN,ITGA2,PLAT,PLAUR,TLR2
DEPTOR	other	2.67e-07	CXCL10,CXCL9,ICAM1
TREX1	enzyme	2.67e-07	CXCL10,IFIT2,ISG15
glucocorticoid	chemical drug	2.7e-07	ANXA1,HMOX1,ICAM1,IL1RN,PLAT,PPARG,TLR2
PTGS2	enzyme	2.82e-07	ANXA1,CCND1,CD44,CXCL10,ICAM1,MMP7
S100A9	other	3.15e-07	CCND1,CXCL10,ICAM1,IL33,ISG15,PTGES
sphingosine-1-phosphate	chemical - endogenous mammalian	3.33e-07	CCND1,CD44,CXCL10,ICAM1,PLA2G2A
SAA	group	3.42e-07	ICAM1,IL1RN,IL33,TLR2
green tea polyphenol	chemical drug	3.42e-07	ANXA1,HMOX1,ICAM1,PPARG
mir-21	microrna	3.51e-07	CXCL10,ICAM1,OAS2,OAS3,PLAT,TLR2
vancomycin	biologic drug	3.75e-07	ANXA1,CD14,CD44,HMOX1,TNFRSF12A
GAPDH	enzyme	3.86e-07	IFIT2,OAS1,OAS2,OAS3
CSF3	cytokine	3.91e-07	CD14,CD44,HMOX1,ICAM1,IL1RN,TLR2
SMARCB1	transcription regulator	3.91e-07	CCND1,CD44,MX1,OAS1,OAS3,PPARG
BRCA1	transcription regulator	3.91e-07	CCND1,HMOX1,IFIT1,IFIT2,IFIT3,MX1
lysophosphatidic acid	chemical - other	3.97e-07	CCND1,CXCL10,PLAUR,PPARG,SCARB1
Bcl9-Cbp/p300-Ctnnb1-Lef/Tcf	complex	4e-07	CCND1,CD44,MMP7
MAPK14	kinase	4.05e-07	CCND1,CXCL10,HMOX1,ICAM1,PLAUR,PTGES
EHF	transcription regulator	4.21e-07	BLNK,HMOX1,IL1RN,PLAT,PLAUR
IFNE	cytokine	4.34e-07	CXCL10,CXCL9,IFIT2,MX2
PI3K (complex)	complex	4.57e-07	CCND1,CXCL10,HMOX1,ICAM1,IFIT1,IL1RN,IL33
CEBPA	transcription regulator	4.58e-07	ANXA1,CD14,HMOX1,ICAM1,IL1RN,ISG15,OAS2,PPARG
EGR1	transcription regulator	4.66e-07	CCND1,CD44,HMOX1,ICAM1,PPARG,PTGES
Ifn gamma	complex	4.71e-07	CXCL10,CXCL9,ICAM1,IL33,PPARG
SAMSN1	other	4.98e-07	CXCL10,IFIT2,IFIT3,ISG15,PLAT
Pam3-Cys	chemical toxicant	5.42e-07	CD14,CXCL10,IL1RN,TLR2
SPP1	cytokine	5.52e-07	CD44,HMOX1,ICAM1,ITGA2,MMP7,PPARG
ethionine	chemical toxicant	6.03e-07	ANXA1,CD14,CD44,TNFRSF12A
TSC2	other	6.5e-07	ANXA1,CCND1,CXCL10,HMOX1,IFITM3
lysophosphatidylcholine	chemical - other	6.7e-07	ICAM1,PLAUR,PPARG,SCARB1
NGF	growth factor	6.72e-07	CCND1,HMOX1,ITGA2,PLAUR,PPARG,TNFRSF12A
E. coli serotype 0127B8 lipopolysaccharide	chemical - endogenous non-mammalian	7.39e-07	ANXA1,CD14,CXCL10,HMOX1,PTGES,TLR2
NOS2	enzyme	7.39e-07	CD14,CD44,HMOX1,IFIT3,IL1RN,ISG15
MYC	transcription regulator	7.73e-07	CCND1,CD44,CXCL10,HMOX1,ICAM1,IFIT1,LGMN,MMP7,OAS1,PLAUR,SCARB1
wortmannin	chemical - kinase inhibitor	7.87e-07	CD14,CD44,CXCL10,HMOX1,ICAM1,SCARB1
berberine	chemical drug	7.97e-07	CCND1,HMOX1,ICAM1,PPARG,SCARB1
BCL3	transcription regulator	8.18e-07	CCND1,CXCL10,ICAM1,PLAUR
ANGPT2	growth factor	8.37e-07	HMOX1,ICAM1,MMP7,NOX1,PTGES,TNFRSF12A
peptidoglycan	chemical - endogenous non-mammalian	8.79e-07	CXCL10,HMOX1,ICAM1,IL1RN,TLR2
RAC1	enzyme	8.79e-07	CCND1,HMOX1,ICAM1,IL33,PLAUR
Irgm1	other	9.01e-07	CXCL10,IFIT2,IFIT3,OAS2
EDN1	cytokine	9.46e-07	ANXA1,CCND1,ICAM1,ITGA2,MMP7,PLAUR
Hbb-b1	transporter	9.9e-07	CD44,CXCL10,ICAM1,TLR2
glycerol	chemical - endogenous mammalian	1.04e-06	HMOX1,PPARG,SCARB1
RBM5	other	1.09e-06	ANXA1,ICAM1,IFITM3,ISG15
TREM1	transmembrane receptor	1.1e-06	CD14,CXCL10,IFIT2,ISG15,PPARG,TLR2
ERBB2	kinase	1.13e-06	CCND1,CXCL10,ITGA2,MMP7,PLAT,PLAUR,PPARG,PTGES,SCARB1
bexarotene	chemical drug	1.17e-06	CCND1,ICAM1,PLAT,PLAUR,PPARG
IL12 (complex)	complex	1.2e-06	CD44,CXCL10,ICAM1,IFIT2,ISG15,TLR2
SPI1	transcription regulator	1.2e-06	BLNK,CCND1,CD14,IL1RN,ISG15,TLR2
atorvastatin	chemical drug	1.23e-06	HMOX1,ICAM1,NOX1,PLAT,PPARG,TLR2
ZBP1	other	1.35e-06	CXCL10,ISG15,OAS1
RET	kinase	1.4e-06	ANXA1,CCND1,CXCL10,MMP7,PLAUR
ETS1	transcription regulator	1.46e-06	CCND1,CD14,CD44,HMOX1,ICAM1,MMP7
2-bromoethylamine	chemical reagent	1.54e-06	ANXA1,CD14,CD44,TNFRSF12A
RAF1	kinase	1.59e-06	ANXA1,CCND1,CD44,ITGA2,PLAT,PLAUR
HGF	growth factor	1.6e-06	CCND1,CD44,HMOX1,ICAM1,ISG15,ITGA2,LGMN,PLAUR
FOXO1	transcription regulator	1.65e-06	BLNK,CCND1,CXCL10,HMOX1,ICAM1,PPARG,SCARB1
IFNA17	cytokine	1.72e-06	CXCL10,CXCL9,MX1
Betacatenin/TCF	complex	1.72e-06	CCND1,CD44,MMP7
IL17D	other	1.72e-06	CXCL10,MX1,OAS1
concanamycin A	chemical drug	1.72e-06	BST2,ICAM1,PPARG
SRC	kinase	1.74e-06	CCND1,CXCL10,HMOX1,ICAM1,PLAUR
celecoxib	chemical drug	2.05e-06	CCND1,HMOX1,ICAM1,PPARG,TLR2
Sb202190	chemical - kinase inhibitor	2.13e-06	CCND1,CXCL10,HMOX1,IFIT1,PLA2G2A
ROCK1	kinase	2.15e-06	CCND1,CD44,ICAM1
NOTCH1	transcription regulator	2.19e-06	CCND1,CD14,CD44,ICAM1,PPARG,REL
epigallocatechin-gallate	chemical drug	2.19e-06	CCND1,CXCL10,HMOX1,ICAM1,ISG15,REL
3,3'-diindolylmethane	chemical drug	2.28e-06	CCND1,HMOX1,IFIT1,OAS2
CpG ODN 2006	chemical reagent	2.28e-06	CXCL10,CXCL9,ICAM1,IFIT1
sulforafan	chemical drug	2.31e-06	CCND1,CD44,HMOX1,ICAM1,PTGES
CpG oligonucleotide	chemical drug	2.5e-06	CD14,ICAM1,IL33,PTGES,TLR2
IL15	cytokine	2.59e-06	ANXA1,CCND1,CD44,CXCL10,IFIT1,MX1,TLR2
Tgf beta	group	2.62e-06	CCND1,CXCL10,HMOX1,MMP7,PLAT,TLR2
Akt	group	2.62e-06	CCND1,CXCL10,HMOX1,PPARG,SCARB1,TLR2
MAP2K4	kinase	2.64e-06	CCND1,CD44,CXCL10,PPARG
IKK (complex)	complex	2.64e-06	CCND1,CXCL10,ICAM1
CXCL3	cytokine	2.64e-06	CXCL10,ICAM1,PLA2G2A
CYP2J2	enzyme	2.64e-06	CD44,ICAM1,PPARG
IRF8	transcription regulator	2.7e-06	CD14,ICAM1,IFIT2,ISG15,OAS1
hexachlorobenzene	chemical toxicant	2.83e-06	ANXA1,CD14,CD44,TNFRSF12A
FOS	transcription regulator	2.91e-06	CCND1,CD14,CD44,HMOX1,ICAM1,MMP7,PLAT,PLAUR
Phe-Pro-Arg-chloromethyl ketone	chemical - protease inhibitor	2.92e-06	HMOX1,ICAM1
hydrocortisone	chemical - endogenous mammalian	3.14e-06	CCND1,ICAM1,ITGA2,PPARG,TLR2
glyburide	chemical drug	3.2e-06	HMOX1,PPARG,SCARB1
carbon monoxide	chemical - endogenous mammalian	3.26e-06	CD14,HMOX1,ICAM1,PLAUR
Pka	complex	3.38e-06	CD14,CD44,CXCL10,HMOX1,NOX1
phenylbutazone	chemical drug	3.49e-06	ANXA1,CCND1,CD44,TNFRSF12A
Sn50 peptide	chemical toxicant	3.49e-06	HMOX1,ICAM1,MMP7,PPARG
Histone h4	group	3.64e-06	CCND1,CXCL10,ICAM1,OAS3,PPARG
CREBBP	transcription regulator	3.7e-06	CCND1,CD44,CXCL10,CXCL9,ISG15,OAS3,TLR2
BCL6	transcription regulator	3.91e-06	BLNK,CCND1,CD44,CXCL10,PLA2G2A
IRF2	transcription regulator	3.98e-06	CCND1,CXCL10,ISG15,OAS1
VEGFA	growth factor	4.14e-06	CCND1,CXCL10,HMOX1,ICAM1,ITGA2,PLAT
ADRB	group	4.2e-06	CCND1,CXCL10,HMOX1,ICAM1,IFIT3
gentamicin C	chemical drug	4.24e-06	ANXA1,CD14,CD44,TNFRSF12A
MAP2K1/2	group	4.52e-06	CCND1,HMOX1,NOX1,SCARB1
lomustine	chemical drug	4.52e-06	ANXA1,CD14,CD44,TNFRSF12A
MSR1	transmembrane receptor	4.55e-06	CXCL10,IFIT1,ISG15
HDAC3	transcription regulator	4.81e-06	CCND1,CXCL10,HMOX1,ICAM1
MAP3K7	kinase	4.81e-06	CD14,CXCL10,HMOX1,IFIT1
triamterene	chemical drug	5.11e-06	ANXA1,CD14,CD44,TNFRSF12A
gefitinib	chemical drug	5.69e-06	CCND1,HMOX1,PLAUR,PPARG,TLR2
acetaminophen	chemical drug	5.88e-06	CCND1,CXCL10,HMOX1,ICAM1,PLAUR
MAPK8	kinase	6.07e-06	CCND1,HMOX1,PLAUR,PTGES,TLR2
alitretinoin	chemical drug	6.07e-06	CCND1,CD14,CXCL10,ISG15,PPARG
MAP2K3	kinase	6.11e-06	CXCL10,CXCL9,ICAM1,ISG15
fenamic acid	chemical reagent	6.11e-06	ANXA1,CD14,CD44,TNFRSF12A
PPARA	ligand-dependent nuclear receptor	6.16e-06	CCND1,HMOX1,IFITM3,IL1RN,PLA2G2A,PPARG,SCARB1
STAT6	transcription regulator	6.17e-06	CXCL10,IFIT3,IL1RN,IL33,ISG15,RETNLB
chrysin	chemical - endogenous non-mammalian	6.24e-06	CXCL10,HMOX1,ICAM1
nickel	chemical toxicant	6.24e-06	ICAM1,IL1RN,PLAT
RIPK2	kinase	6.47e-06	CXCL10,ICAM1,IL33,PTGES
piceatannol	chemical - endogenous non-mammalian	7.21e-06	CCND1,HMOX1,ICAM1
mezerein	chemical - endogenous non-mammalian	7.21e-06	IFIT1,MX1,OAS2
CXCL8	cytokine	7.24e-06	ANXA1,CD44,ICAM1,NOX1
CX3CL1	cytokine	8.28e-06	HMOX1,ICAM1,PPARG
LCAT	enzyme	8.28e-06	CCND1,PPARG,SCARB1
CCL2	cytokine	8.53e-06	CCND1,CXCL10,ICAM1,SCARB1
chondroitin sulfate B	chemical - endogenous mammalian	8.74e-06	CXCL10,ICAM1
ISX	transcription regulator	8.74e-06	CCND1,SCARB1
MAT2B	enzyme	8.74e-06	CCND1,HMOX1
MKNK2	kinase	8.74e-06	IFIT2,ISG15
MLST8	other	8.74e-06	IFIT2,ISG15
PES1	other	8.74e-06	CCND1,HMOX1
mifepristone	chemical drug	8.78e-06	ANXA1,CCND1,CD14,ICAM1,ITGA2,PLAT
methyl-beta-cyclodextrin	chemical drug	9.45e-06	CCND1,PLA2G2A,SCARB1
NFATC1	transcription regulator	9.47e-06	CCND1,ICAM1,IL33,PPARG
nitrofurantoin	chemical drug	9.62e-06	CCND1,CXCL10,HMOX1,PLAT,TNFRSF12A
LEPR	transmembrane receptor	9.91e-06	IL1RN,LGMN,MMP7,PPARG,SCARB1
NR4A1	ligand-dependent nuclear receptor	1.02e-05	CCND1,HMOX1,ICAM1,MMP7,PPARG
PPARG	ligand-dependent nuclear receptor	1.05e-05	CCND1,HMOX1,ICAM1,PLA2G2A,PPARG,PTGES,SCARB1
benzyloxycarbonyl-Leu-Leu-Leu aldehyde	chemical - protease inhibitor	1.05e-05	BST2,CCND1,CXCL10,HMOX1,ICAM1,PPARG
IFN alpha/beta	group	1.05e-05	CXCL10,IFIT2,IFIT3,TLR2
ciglitazone	chemical drug	1.05e-05	CCND1,ICAM1,NOX1,PPARG
thapsigargin	chemical toxicant	1.05e-05	CCND1,CXCL10,HMOX1,ICAM1,TLR2
PLK4	kinase	1.07e-05	CXCL10,IFIT2,PLAT
clodronic acid	chemical drug	1.07e-05	CXCL10,HMOX1,ICAM1
ionomycin	chemical reagent	1.08e-05	CD276,CXCL10,ICAM1,PPARG,TLR2
PI3K (family)	group	1.16e-05	CXCL10,CXCL9,HMOX1,SCARB1
TGFA	growth factor	1.16e-05	CCND1,CXCL10,ICAM1,PLAT
xanthohumol	chemical - endogenous non-mammalian	1.21e-05	ANXA1,HMOX1,ICAM1
PSMD10	transcription regulator	1.21e-05	CCND1,ICAM1,NOX1
PLK2	kinase	1.21e-05	CXCL10,IFIT2,PLAT
urethane	chemical toxicant	1.21e-05	CCND1,HMOX1,PTGES
SB-431542	chemical reagent	1.22e-05	CCND1,CD14,CD44,TNFRSF12A
TAC1	other	1.28e-05	CXCL10,HMOX1,IL1RN,PLAT
CAMP	other	1.28e-05	CXCL10,ICAM1,IL1RN,TLR2
NS-398	chemical reagent	1.28e-05	CCND1,ICAM1,PPARG,PTGES
forskolin	chemical toxicant	1.34e-05	CCND1,CD14,CD44,HMOX1,ICAM1,PLAT,PTGES,SCARB1
prostaglandin D2	chemical - endogenous mammalian	1.36e-05	CCND1,CXCL10,HMOX1
ALOX15	enzyme	1.36e-05	HMOX1,ICAM1,PPARG
dithiothreitol	chemical reagent	1.36e-05	CCND1,HMOX1,TLR2
THRB	ligand-dependent nuclear receptor	1.46e-05	CCND1,CXCL10,MMP7,PLA2G2A,PPARG
nitroarginine	chemical reagent	1.52e-05	CD44,HMOX1,PLAT
EIF2AK2	kinase	1.54e-05	IFIT1,ISG15,OAS1,OAS3
TGFBR2	kinase	1.63e-05	CCND1,CD14,CD44,ICAM1,TNFRSF12A
TP53	transcription regulator	1.65e-05	ANXA1,CCND1,CD44,HMOX1,ICAM1,ISG15,ITGA2,MX1,OAS1,PLAUR,PPARG
PDGF BB	complex	1.67e-05	CCND1,CD44,HMOX1,PLAT,PPARG,TNFRSF12A
arachidonic acid	chemical - endogenous mammalian	1.68e-05	HMOX1,PLA2G2A,PPARG,PTGES
tyrosine kinase	group	1.75e-05	CD44,HMOX1
VCAM1	transmembrane receptor	1.75e-05	CCND1,CD44
SLC9A3R2	transporter	1.75e-05	CCND1,SCARB1
pyocyanin	chemical reagent	1.75e-05	ICAM1,NOX1
IL22	cytokine	1.76e-05	CCND1,HMOX1,IL33,RETNLB
LDLR	transporter	1.76e-05	CCND1,ICAM1,PPARG,SCARB1
phorbol esters	chemical - other	1.76e-05	ANXA1,CD44,PLAT,REL
TNFSF12	cytokine	1.84e-05	CCND1,CXCL10,ICAM1,TNFRSF12A
CYBB	enzyme	1.88e-05	CXCL10,ICAM1,PPARG
naringenin	chemical - endogenous non-mammalian	1.88e-05	CXCL10,HMOX1,TLR2
CEBPD	transcription regulator	1.92e-05	CCND1,CD14,NOX1,PPARG
PARP1	enzyme	2e-05	CCND1,CXCL10,HMOX1,ICAM1
TNFSF10	cytokine	2e-05	CD14,IFIT1,IL1RN,ISG15
tacrolimus	chemical drug	2.04e-05	CCND1,CXCL10,CXCL9,IL33,TNFRSF12A
SERPINA1	other	2.08e-05	IL1RN,SCARB1,TLR2
sodium orthovanadate	chemical reagent	2.08e-05	CCND1,IFIT2,PLAUR
IL3	cytokine	2.09e-05	CCND1,CD14,CXCL9,ICAM1,IL33,TLR2
Insulin	group	2.2e-05	CCND1,HMOX1,ICAM1,PPARG,SCARB1,TLR2
N-acetyl-L-cysteine	chemical drug	2.31e-05	CCND1,CXCL10,HMOX1,ICAM1,PLAUR
PRKCD	kinase	2.37e-05	CCND1,ICAM1,NOX1,TLR2
3M-011	chemical reagent	2.52e-05	CXCL10,ISG15,MX1
RARRES3	enzyme	2.52e-05	CXCL10,IFIT1,ISG15
Mapk	group	2.56e-05	CCND1,HMOX1,MMP7,NOX1
FGF2	growth factor	2.64e-05	CCND1,ICAM1,PLAT,PLAUR,PPARG,TNFRSF12A
carbon tetrachloride	chemical toxicant	2.66e-05	CXCL10,HMOX1,ICAM1,PPARG,TNFRSF12A
cholesterol	chemical - endogenous mammalian	2.66e-05	CD14,CXCL10,ICAM1,IL1RN,SCARB1
D-glucose	chemical - endogenous mammalian	2.7e-05	ANXA1,CCND1,HMOX1,ICAM1,PLAUR,PPARG,TLR2
SP3	transcription regulator	2.73e-05	CCND1,ITGA2,PLAUR,SCARB1,TLR2
TSLP	cytokine	2.76e-05	CXCL9,ICAM1,MX1
honokiol	chemical - endogenous non-mammalian	2.76e-05	CCND1,ICAM1,PPARG
INSIG1	other	2.88e-05	CXCL10,PPARG,PTGES,SCARB1
Erm	group	2.91e-05	CD44,ICAM1
olmesartan	chemical drug	2.91e-05	ICAM1,SCARB1
ZMIZ2	transcription regulator	2.91e-05	CCND1,CD44
MCF2	other	2.91e-05	CCND1,ITGA2
UBA7	enzyme	2.91e-05	ISG15,OAS1
CLDN2	other	2.91e-05	CCND1,ITGA2
dacarbazine	chemical drug	2.91e-05	CXCL10,CXCL9
RPS6KB1	kinase	3.02e-05	CCND1,CXCL10,ISG15
SPHK1	kinase	3.02e-05	CCND1,IL33,PTGES
NLRP12	other	3.02e-05	ICAM1,IL1RN,TIRAP
fluvastatin	chemical drug	3.02e-05	CCND1,HMOX1,PLAT
lithium chloride	chemical drug	3.11e-05	CCND1,CD44,HMOX1,PPARG
actinomycin D	chemical drug	3.2e-05	CCND1,HMOX1,PLAUR,PPARG,TLR2
TMEM173	other	3.29e-05	IL33,ISG15,OAS1
MMP2	peptidase	3.29e-05	CCND1,CD44,IL1RN
mitoxantrone	chemical drug	3.29e-05	CXCL10,IFIT2,OAS2
pentoxifylline	chemical drug	3.29e-05	CCND1,ICAM1,REL
phenethyl isothiocyanate	chemical drug	3.35e-05	CCND1,IFIT1,IFIT2,IFIT3
3M-001	chemical drug	3.57e-05	CXCL10,ISG15,MX1
amiodarone	chemical drug	3.57e-05	HMOX1,ICAM1,PPARG
propofol	chemical drug	3.57e-05	ANXA1,CD14,HMOX1
ribavirin	chemical drug	3.57e-05	IFIT3,ISG15,MX1
AMPK	complex	3.61e-05	CXCL10,HMOX1,IL1RN,PPARG
FAS	transmembrane receptor	3.73e-05	CD44,CXCL10,CXCL9,ICAM1,IFIT1,TLR2
A23187	chemical reagent	3.74e-05	CD14,ICAM1,PPARG,TLR2
Hsp27	group	3.88e-05	CCND1,CD14,PLA2G2A
FCER1G	transmembrane receptor	3.88e-05	IFIT2,IL1RN,MX1
C5	cytokine	4.02e-05	CCND1,CXCL10,ICAM1,PLAT
bortezomib	chemical drug	4.07e-05	CCND1,CXCL10,ICAM1,IL33,MX1
corticosterone	chemical - endogenous mammalian	4.31e-05	ANXA1,CCND1,SCARB1,TLR2
TEAD	group	4.35e-05	CCND1,CD44
RPS6KB2	kinase	4.35e-05	CXCL10,ISG15
KHDRBS1	transcription regulator	4.35e-05	CCND1,CD44
CIMO	chemical reagent	4.35e-05	CCND1,ICAM1
itraconazole	chemical drug	4.35e-05	CD14,TLR2
12-hydroxyeicosatetraenoic acid	chemical - endogenous mammalian	4.35e-05	ICAM1,NOX1
ERK	group	4.42e-05	CCND1,CXCL10,HMOX1,ICAM1,PTGES
doxorubicin	chemical drug	4.46e-05	ANXA1,CCND1,CD14,CD44,HMOX1,TNFRSF12A
FGF1	growth factor	4.46e-05	CCND1,HMOX1,ICAM1,TNFRSF12A
JAK1	kinase	4.53e-05	ICAM1,IFIT2,MX1
IRS2	enzyme	4.53e-05	CCND1,MX1,PPARG
Hbb-b2	other	4.53e-05	CD44,CXCL10,TLR2
estrogen receptor	group	4.71e-05	ANXA1,CCND1,CD44,ICAM1,PLAUR
Creb	group	4.8e-05	CCND1,CD14,CXCL10,PLAT,PPARG
IRF6	transcription regulator	4.88e-05	CD14,PLA2G2D,PTGES
S-nitrosoglutathione	chemical toxicant	4.88e-05	CXCL10,ICAM1,PPARG
D-galactosamine	chemical - endogenous mammalian	4.88e-05	CD14,CXCL10,ICAM1
RETN	other	5.25e-05	HMOX1,ICAM1,PLAT
CD2	transmembrane receptor	5.25e-05	CCND1,CD44,ICAM1
phenacetin	chemical drug	5.25e-05	ANXA1,CD44,TNFRSF12A
D-fructose	chemical - endogenous mammalian	5.25e-05	CXCL10,ICAM1,PPARG
POU2F1	transcription regulator	5.45e-05	CCND1,ICAM1,PTGES,REL
ITGA5	transmembrane receptor	5.64e-05	CCND1,CD44,PLAUR
ARHGAP21	other	5.64e-05	CXCL10,IFIT3,PLAT
interferon beta-1a	biologic drug	5.81e-05	IFIT1,IL1RN,MX1,PLAUR
IKBKG	kinase	5.81e-05	ICAM1,IL1RN,ISG15,PPARG
SMAD7	transcription regulator	6e-05	CXCL10,HMOX1,ICAM1,PLAT
aldosterone	chemical - endogenous mammalian	6e-05	ICAM1,NOX1,PLAUR,PPARG
ABCA1	transporter	6.04e-05	ANXA1,PPARG,SCARB1
baicalein	chemical - endogenous non-mammalian	6.04e-05	CCND1,HMOX1,ICAM1
RBCK1	transcription regulator	6.09e-05	CCND1,ICAM1
zinc protoporphyrin IX	chemical - endogenous mammalian	6.09e-05	CCND1,HMOX1
cyclosporin	biologic drug	6.09e-05	CCND1,ICAM1
N,N-dimethylarginine	chemical - endogenous mammalian	6.09e-05	ICAM1,PLAT
CAV1	transmembrane receptor	6.39e-05	CCND1,CD14,CD276,HMOX1
LPL	enzyme	6.46e-05	ICAM1,PPARG,SCARB1
APOA1	transporter	6.46e-05	ICAM1,SCARB1,TLR2
luteolin	chemical - endogenous non-mammalian	6.46e-05	CXCL10,HMOX1,ICAM1
TNFRSF1A	transmembrane receptor	6.59e-05	CD44,CXCL10,ICAM1,MMP7
medroxyprogesterone acetate	chemical drug	6.59e-05	CCND1,CD44,CXCL10,ICAM1
Rock	group	6.91e-05	CCND1,ICAM1,PPARG
PROC	peptidase	6.91e-05	ICAM1,PLA2G2A,TLR2
RNA polymerase II	complex	7.38e-05	BLNK,CD14,ICAM1,IL1RN,PPARG
Ca2+	chemical - endogenous mammalian	7.52e-05	CCND1,ICAM1,IL33,PPARG,SCARB1
RXRA	ligand-dependent nuclear receptor	7.8e-05	CCND1,CXCL10,HMOX1,PLA2G2A,PPARG
ISGF3	complex	8.11e-05	IFIT2,ISG15
PNPLA8	enzyme	8.11e-05	HMOX1,PLA2G2A
tryptase	group	8.11e-05	CXCL10,PLAT
CCDC80	other	8.11e-05	CCND1,PPARG
carnosol	chemical - endogenous non-mammalian	8.11e-05	HMOX1,ICAM1
palmitoyl-Cys((RS)-2,3-di(palmitoyloxy)-propyl)-Ala-Gly-OH	chemical reagent	8.11e-05	ICAM1,TLR2
quercetin	chemical drug	8.13e-05	CXCL10,HMOX1,ICAM1,PLAUR
DETA-NONOate	chemical reagent	8.35e-05	CCND1,HMOX1,ICAM1
morphine	chemical drug	8.37e-05	CCND1,PLAT,PTGES,TLR2
arsenic trioxide	chemical drug	8.62e-05	CCND1,CD44,HMOX1,PPARG
EZH2	transcription regulator	9.33e-05	CCND1,CXCL10,ICAM1,MMP7,PTGES
IL18	cytokine	9.38e-05	CD44,CXCL10,CXCL9,ICAM1
sirolimus	chemical drug	9.54e-05	CCND1,HMOX1,ICAM1,ISG15,PLAUR,PPARG
pirinixic acid	chemical toxicant	9.79e-05	CCND1,HMOX1,IFITM3,IL1RN,PLA2G2A,PPARG
MOG	other	9.98e-05	CD44,CXCL10,ICAM1
miR-34a-5p (and other miRNAs w/seed GGCAGUG)	mature microrna	9.98e-05	CCND1,ICAM1,PPARG
MAPKAPK2	kinase	9.98e-05	CXCL10,ICAM1,PLAT
CCL11	cytokine	9.98e-05	CXCL9,ICAM1,ITGA2
sodium arsenite	chemical drug	9.98e-05	CCND1,HMOX1,PPARG
Nr1h	group	0.000102	CXCL10,PLA2G2A,PTGES,SCARB1
8,9-epoxyeicosatrienoic acid	chemical - endogenous mammalian	0.000104	CD44,PLAT
IRF3 dimer	complex	0.000104	IFIT2,ISG15
IFNL2	other	0.000104	IFIT1,MX1
NEK7	kinase	0.000104	CXCL10,ISG15
MTORC2	complex	0.000104	IFIT2,ISG15
MAPKAP1	other	0.000104	IFIT2,OAS2
UTS2R	g-protein coupled receptor	0.000104	PPARG,SCARB1
tiron	chemical reagent	0.000104	HMOX1,PLAUR
Cu2+	chemical - endogenous mammalian	0.000104	CCND1,HMOX1
IL12A	cytokine	0.000106	CXCL10,ICAM1,MMP7
KLF5	transcription regulator	0.000106	CCND1,PPARG,PTGES
PTGES	enzyme	0.000106	ANXA1,PPARG,PTGES
capsaicin	chemical drug	0.000106	CCND1,HMOX1,PPARG
valproic acid	chemical drug	0.000107	CCND1,CD44,HMOX1,ICAM1,PLAT,PPARG
CD14	transmembrane receptor	0.000112	CXCL10,IFIT1,TLR2
MAP3K1	kinase	0.000112	CCND1,HMOX1,PLAUR
FANCC	other	0.000112	MMP7,MX1,OAS1
DKK1	growth factor	0.000112	CCND1,CD44,PPARG
STAT5A	transcription regulator	0.000115	CCND1,ICAM1,MMP7,OAS1,PPARG
Ccl2	cytokine	0.000118	CD14,CXCL10,PPARG
CpG ODN 1668	chemical reagent	0.000118	CXCL10,ICAM1,ISG15
paclitaxel	chemical drug	0.000123	CCND1,CD44,CXCL10,ICAM1,PLAUR
CXCR4	g-protein coupled receptor	0.000125	CCND1,CD44,CXCL10
c-Src	group	0.00013	CXCL10,HMOX1
elastase	group	0.00013	HMOX1,ICAM1
ANG	enzyme	0.00013	CXCL10,CXCL9
S1PR3	g-protein coupled receptor	0.00013	CD44,ICAM1
polyamines	chemical - other	0.00013	CD44,TLR2
mesalamine	chemical drug	0.00013	HMOX1,PPARG
tunicamycin	chemical - endogenous non-mammalian	0.000136	CCND1,HMOX1,ICAM1,TLR2
CTNNB1	transcription regulator	0.000138	ANXA1,CCND1,CD44,MMP7,NOX1,PLAUR,PPARG
F2R	g-protein coupled receptor	0.000138	CCND1,HMOX1,ICAM1
Map3k7	kinase	0.000138	CXCL10,IFIT2,ISG15
CpG ODN 1826	chemical reagent	0.000138	CD14,CXCL10,REL
triptolide	chemical drug	0.000146	ICAM1,MMP7,TLR2
docosahexaenoic acid	chemical drug	0.000151	CD44,HMOX1,PLAT,PTGES
MMP9	peptidase	0.000153	CCND1,CD44,ICAM1
Y 27632	chemical drug	0.000153	CD44,ICAM1,PPARG
nitroglycerin	chemical drug	0.000159	HMOX1,PLAUR
Rp-8-Br-cAMP	chemical - kinase inhibitor	0.000159	ANXA1,SCARB1
CHRM3	g-protein coupled receptor	0.000159	HMOX1,ITGA2
CD70	cytokine	0.000159	CD44,CXCL10
enterolactone	chemical - endogenous non-mammalian	0.000159	CCND1,IL1RN
tyrphostin AG 1296	chemical - kinase inhibitor	0.000159	CD14,ICAM1
vitamin E	chemical drug	0.000161	CD44,PLAT,SCARB1
Pro-inflammatory Cytokine	group	0.000161	HMOX1,ICAM1,TLR2
LCN2	transporter	0.000161	CXCL10,HMOX1,IL1RN
bleomycin	chemical drug	0.000162	CXCL10,ICAM1,PLAT,TLR2
nitric oxide	chemical - endogenous mammalian	0.000162	CCND1,CD44,CXCL10,HMOX1
palmitic acid	chemical - endogenous mammalian	0.000166	HMOX1,ICAM1,PPARG,SCARB1
sodium chloride	chemical - endogenous mammalian	0.000169	HMOX1,ICAM1,PTGES
Mek	group	0.000174	CCND1,CXCL10,CXCL9,NOX1
BSCL2	other	0.000177	CCND1,IL33,PPARG
calphostin C	chemical - kinase inhibitor	0.000177	ICAM1,PPARG,SCARB1
Vegf	group	0.000185	CD44,CXCL10,HMOX1,ICAM1,ITGA2,PLAUR
BBI608	chemical drug	0.000186	CD44,ITGA2,PLAUR
IgG	complex	0.000187	IFITM3,IL1RN,ISG15,PLAUR
embelin	chemical - endogenous non-mammalian	0.00019	CCND1,PPARG
RGS2	other	0.00019	PLAT,PPARG
PIK3R2	kinase	0.00019	CXCL10,ISG15
GRN	growth factor	0.00019	CCND1,ICAM1
ebselen	chemical drug	0.00019	HMOX1,ICAM1
SR 144528	chemical reagent	0.00019	ICAM1,IL1RN
sanglifehrin A	chemical reagent	0.00019	CXCL10,CXCL9
nordihydroguaiaretic acid	chemical drug	0.00019	HMOX1,PLA2G2A
JUND	transcription regulator	0.000194	CCND1,HMOX1,PLAUR
NCOA3	transcription regulator	0.000194	CCND1,HMOX1,PPARG
MAP3K14	kinase	0.000203	CD44,ICAM1,REL
silibinin	chemical drug	0.000203	CCND1,CD44,PLAUR
E. coli lipopolysaccharide	chemical - endogenous non-mammalian	0.000213	CXCL10,ICAM1,MX1
heparin	chemical - endogenous mammalian	0.000213	CCND1,ICAM1,PLAT
Gsk3	group	0.000213	CCND1,ICAM1,PPARG
PTPN11	phosphatase	0.000213	CCND1,CD14,PLAUR
MAPK3	kinase	0.000213	CCND1,PLAUR,PTGES
PRNP	other	0.000213	CCND1,CD44,PLAUR
tyrphostin AG 1478	chemical - kinase inhibitor	0.000213	CCND1,ICAM1,ITGA2
MAP2K1	kinase	0.000214	CCND1,CD44,PLAUR,SCARB1
ID2	transcription regulator	0.000214	CCND1,CD44,ICAM1,REL
cocaine	chemical drug	0.000219	ICAM1,IFIT1,MX1,OAS1
dehydroepiandrosterone sulfate	chemical - endogenous mammalian	0.000225	CCND1,PPARG
HOTAIR	other	0.000225	MX1,OAS1
spermine nitric oxide complex	chemical toxicant	0.000225	HMOX1,ICAM1
NOD2	other	0.000232	CXCL10,ICAM1,PTGES
miR-199a-5p (and other miRNAs w/seed CCAGUGU)	mature microrna	0.000242	ISG15,MMP7,MX2
FOSL1	transcription regulator	0.000242	CCND1,CD44,PLAUR
testosterone	chemical - endogenous mammalian	0.00025	ANXA1,CCND1,MMP7,MX1,PPARG
enterotoxin B	biologic drug	0.000252	CXCL10,ICAM1,IL33
AGER	transmembrane receptor	0.000252	CCND1,ICAM1,IFIT1
CYP19A1	enzyme	0.000252	CCND1,PPARG,SCARB1
sulindac sulfide	chemical drug	0.000252	CCND1,MMP7,PTGES
CD44	enzyme	0.000255	CCND1,CD44,IL1RN,MMP7
prostaglandin A2	chemical - endogenous non-mammalian	0.000262	CCND1,HMOX1
NCF1	enzyme	0.000262	CD14,ICAM1
sulfasalazine	chemical drug	0.000262	ICAM1,MMP7
Cd2+	chemical toxicant	0.000262	CCND1,HMOX1
PPARD	ligand-dependent nuclear receptor	0.000272	CCND1,PLA2G2A,PPARG,TNFRSF12A
isotretinoin	biologic drug	0.000285	IFIT3,OAS1,TLR2
CXCL12	cytokine	0.000289	CCND1,CD44,CXCL10,ICAM1
apigenin	chemical - endogenous non-mammalian	0.000297	CCND1,HMOX1,ICAM1
monophosphoryl lipid A	chemical reagent	0.000302	CXCL10,IL1RN
Sod	group	0.000302	HMOX1,ICAM1
1'-acetoxychavicol acetate	chemical reagent	0.000302	CCND1,ICAM1
PRF1	other	0.000302	CD44,CXCL10
10-nitrooleate	chemical - endogenous mammalian	0.000302	ICAM1,PPARG
BDKRB2	g-protein coupled receptor	0.000302	CD44,ICAM1
TNFSF9	cytokine	0.000302	CD14,ICAM1
Go6983	chemical - kinase inhibitor	0.000302	PPARG,SCARB1
RHOA	enzyme	0.000321	CCND1,ICAM1,SCARB1
MIF	cytokine	0.000333	CCND1,CD44,ICAM1
rottlerin	chemical toxicant	0.000333	CCND1,HMOX1,ICAM1
14,15-epoxyeicosatrienoic acid	chemical - endogenous mammalian	0.000345	CD44,PLAT
GC-GCR dimer	complex	0.000345	ANXA1,IL1RN
PLCG2	enzyme	0.000345	ICAM1,IFIT2
GDF15	growth factor	0.000345	CCND1,PLAUR
CXCR3	g-protein coupled receptor	0.000345	CXCL10,HMOX1
DLK1	other	0.000345	PPARG,REL
CXCL2	cytokine	0.000345	CXCL10,ICAM1
superoxide	chemical - endogenous mammalian	0.000345	HMOX1,ICAM1
erythromycin	chemical drug	0.000345	ICAM1,TLR2
NCOR1	transcription regulator	0.000346	CCND1,PLA2G2A,PPARG
histamine	chemical - endogenous mammalian	0.000346	CXCL10,ICAM1,PTGES
N-Ac-Leu-Leu-norleucinal	chemical - protease inhibitor	0.000346	CCND1,ICAM1,SCARB1
IL33	cytokine	0.000359	CXCL10,REL,SCARB1
DUSP1	phosphatase	0.000359	IL1RN,PLAUR,TLR2
eicosapentenoic acid	chemical drug	0.000372	CD44,HMOX1,PTGES
homocysteine	chemical - endogenous mammalian	0.000372	CCND1,CXCL10,HMOX1
SREBF1	transcription regulator	0.000374	CXCL10,HMOX1,PPARG,SCARB1
SOD1	enzyme	0.000381	CCND1,CD14,HMOX1,ICAM1
maslinic acid	chemical - endogenous non-mammalian	0.000386	CCND1,CD44,PLAUR
MTPN	transcription regulator	0.000386	ANXA1,CCND1,PLAT
LGR4	transmembrane receptor	0.00039	CD14,CXCL10
FZD9	g-protein coupled receptor	0.00039	CXCL10,ISG15
fontolizumab	biologic drug	0.00039	ISG15,MX1
PECAM1	other	0.00039	CCND1,CD44
TNK1	kinase	0.00039	IFIT2,OAS2
FABP5	transporter	0.00039	IFIT3,PPARG
S1PR1	g-protein coupled receptor	0.00039	CCND1,ICAM1
BTG2	transcription regulator	0.00039	CCND1,HMOX1
KLRC4-KLRK1/KLRK1	transmembrane receptor	0.00039	CD44,PPARG
ellagic acid	chemical - endogenous non-mammalian	0.00039	HMOX1,SCARB1
2,4-dinitrofluorobenzene	chemical toxicant	0.00039	CXCL10,ICAM1
MGEA5	enzyme	0.000398	CCND1,CD14,CD44,ITGA2,TNFRSF12A
TRAF3	other	0.0004	CXCL10,ICAM1,ISG15
HRAS	enzyme	0.000403	CCND1,CD44,CXCL10,HMOX1,ICAM1,PLAUR
HIF1A	transcription regulator	0.000423	CCND1,CD44,HMOX1,PLAUR,TLR2
NR1H3	ligand-dependent nuclear receptor	0.000429	CXCL10,IL1RN,PPARG
ITGB1	transmembrane receptor	0.000429	ICAM1,IL1RN,PLAUR
NR5A2	ligand-dependent nuclear receptor	0.000429	CCND1,ICAM1,SCARB1
FADD	other	0.000429	CXCL10,ICAM1,IFIT2
imatinib	chemical drug	0.000429	BLNK,CCND1,HMOX1
GW9662	chemical reagent	0.000429	CD14,PPARG,PTGES
Pdgf Ab	complex	0.000438	CCND1,HMOX1
IFNW1	cytokine	0.000438	CXCL10,CXCL9
GLIS2	transcription regulator	0.000438	CCND1,CXCL10
MAP3K5	kinase	0.000438	CCND1,HMOX1
NPC2	other	0.000438	PPARG,PTGES
S-(2,3-bispalmitoyloxypropyl)-cysteine-GDPKHPKSF	chemical reagent	0.000438	CXCL10,ICAM1
heme	chemical - endogenous mammalian	0.000438	HMOX1,ICAM1
lycopene	chemical drug	0.000438	CCND1,MMP7
mir-155	microrna	0.000444	CCND1,CXCL10,HMOX1
N-nitro-L-arginine methyl ester	chemical drug	0.000444	HMOX1,ICAM1,TLR2
MET	kinase	0.000459	CCND1,CD44,HMOX1
LGALS3	other	0.000459	CCND1,ICAM1,PPARG
okadaic acid	chemical toxicant	0.000459	ANXA1,CCND1,IL1RN
TCF	group	0.000459	CCND1,CD44,MMP7
NRAS	enzyme	0.000475	CCND1,IFIT1,ITGA2
prostaglandin E1	chemical - endogenous mammalian	0.000489	CD14,ICAM1
NADPH oxidase	complex	0.000489	HMOX1,NOX1
RHOJ	enzyme	0.000489	ANXA1,PLAT
Lymphotoxin	complex	0.000489	CXCL10,ICAM1
TNFSF14	cytokine	0.000489	CXCL10,ICAM1
SP100	transcription regulator	0.000489	CD14,ICAM1
creatine	chemical - endogenous mammalian	0.000489	CXCL10,TLR2
7-ketocholesterol	chemical - endogenous mammalian	0.000489	ICAM1,SCARB1
SMAD4	transcription regulator	0.000493	AIM2,CCND1,HMOX1,ICAM1
TAF4	transcription regulator	0.000507	CCND1,IL1RN,OAS1
BMP6	growth factor	0.000507	CD44,HMOX1,TNFRSF12A
trinitrobenzenesulfonic acid	chemical reagent	0.000507	CD44,CXCL10,TNFRSF12A
CDC73	other	0.000543	CCND1,PTGES
FGFR4	kinase	0.000543	CCND1,CD44
CYP2E1	enzyme	0.000543	CD14,HMOX1
H2AFZ	other	0.000543	CCND1,PPARG
2-mercaptoacetate	chemical - endogenous non-mammalian	0.000543	ICAM1,PPARG
salvin	chemical toxicant	0.000543	CCND1,CD14
chelerythrine	chemical drug	0.000543	ICAM1,NOX1
TFAP2A	transcription regulator	0.000558	ANXA1,PLAUR,PPARG
GFI1	transcription regulator	0.000558	ICAM1,MMP7,REL
KIT	transmembrane receptor	0.000558	CD44,HMOX1,ICAM1
POMC	other	0.000576	HMOX1,ICAM1,SCARB1
KLF4	transcription regulator	0.000595	CCND1,CD14,IFITM3,PLAUR
Fibrinogen	complex	0.0006	ICAM1,TLR2
EDN3	other	0.0006	CCND1,ITGA2
BTRC	enzyme	0.0006	BST2,CCND1
RNASE1	enzyme	0.0006	CXCL10,CXCL9
PCDH11Y	other	0.0006	CCND1,CD44
mangiferin	chemical - endogenous non-mammalian	0.0006	HMOX1,ICAM1
REL	transcription regulator	0.000647	CCND1,CXCL10,ICAM1,REL
APC	enzyme	0.00065	CCND1,CD44,MMP7
clofibrate	chemical drug	0.00065	CCND1,HMOX1,IL1RN
prostaglandin A1	chemical - endogenous non-mammalian	0.000659	CD14,HMOX1
pregna-4,17-diene-3,16-dione	chemical - endogenous non-mammalian	0.000659	CCND1,PPARG
Ikb	group	0.000659	CCND1,ICAM1
NFAT (complex)	complex	0.000659	ICAM1,IL33
RNF31	enzyme	0.000659	CCND1,SCARB1
CASP8	peptidase	0.000659	CD14,CD44
PRKCI	kinase	0.000659	CCND1,HMOX1
Ro41-5253	chemical reagent	0.000659	PLAT,PPARG
GLP-1-(7-34)-amide	chemical drug	0.000659	HMOX1,PPARG
agmatine	chemical - endogenous mammalian	0.000659	ICAM1,PPARG
bisindolylmaleimide I	chemical - kinase inhibitor	0.00067	CD44,HMOX1,ICAM1
EP300	transcription regulator	0.000697	CCND1,HMOX1,MMP7,OAS3,TLR2
cephaloridine	chemical drug	0.00071	CXCL10,HMOX1,TNFRSF12A
MST1	growth factor	0.000721	CCND1,IL1RN
SLPI	other	0.000721	CCND1,ICAM1
FGF9	growth factor	0.000721	CCND1,HMOX1
KN-62	chemical - kinase inhibitor	0.000721	CCND1,PPARG
pristane	chemical toxicant	0.000721	CXCL10,ISG15
evodiamine	chemical - endogenous non-mammalian	0.000721	CCND1,ICAM1
lipoarabinomannan	chemical - endogenous non-mammalian	0.000721	CD14,ICAM1
AKT1	kinase	0.000724	CCND1,CXCL10,HMOX1,PPARG
methotrexate	chemical drug	0.00077	CCND1,CXCL10,HMOX1,ICAM1
FOXM1	transcription regulator	0.000773	ANXA1,CCND1,PLAUR
arsenite	chemical toxicant	0.000773	CCND1,CXCL9,HMOX1
PRMT5	enzyme	0.000786	CXCL10,PPARG
ITGA1	other	0.000786	MMP7,PPARG
TRPV4	ion channel	0.000786	CXCL10,TLR2
JAK inhibitor I	chemical - kinase inhibitor	0.000786	CXCL10,CXCL9
5-N-ethylcarboxamido adenosine	chemical reagent	0.000795	HMOX1,IFIT2,IFIT3
fenofibrate	chemical drug	0.000807	CCND1,HMOX1,ICAM1,SCARB1
BCL2	transporter	0.000817	CCND1,ICAM1,PLAUR
NODAL	growth factor	0.000853	CCND1,CXCL10
CXCL10	cytokine	0.000853	CXCL10,ITGA2
HEXIM1	transcription regulator	0.000853	ANXA1,CCND1
CTSB	peptidase	0.000853	CCND1,PLAUR
alpha-tocopherol	chemical drug	0.000853	HMOX1,PPARG
kaempferol	chemical toxicant	0.000853	HMOX1,ICAM1
thioacetamide	chemical toxicant	0.000857	ANXA1,CD14,CD44,TNFRSF12A
PTEN	phosphatase	0.000907	ANXA1,CCND1,CXCL10,ISG15,PPARG
methylselenic acid	chemical reagent	0.00091	CCND1,CD44,PTGES,TLR2
CpG ODN 2216	chemical reagent	0.000923	BST2,CXCL9
UTP	chemical - endogenous mammalian	0.000923	CD14,ICAM1
anakinra	biologic drug	0.000923	HMOX1,ICAM1
NfkB1-RelA	complex	0.000923	CCND1,ICAM1
ADAMTS12	peptidase	0.000923	CXCL10,IL33
ozone	chemical toxicant	0.000923	CXCL10,HMOX1
trabectedin	chemical drug	0.000923	CCND1,LGMN
isoflurane	chemical drug	0.000923	HMOX1,ICAM1
melatonin	chemical - endogenous mammalian	0.000958	CXCL10,HMOX1,PLAT
cyclic AMP	chemical - endogenous mammalian	0.000979	CCND1,IL1RN,IL33,SCARB1
Tlr	group	0.000983	CXCL10,ICAM1,IL33
fulvestrant	chemical drug	0.000994	CCND1,CXCL10,ICAM1,PPARG
ACTL6A	other	0.000996	CCND1,HMOX1
REN	peptidase	0.000996	ICAM1,NOX1
PDPK1	kinase	0.000996	CCND1,CXCL10
THBS4	other	0.000996	CXCL10,ICAM1
hemozoin	chemical - endogenous non-mammalian	0.000996	HMOX1,ICAM1
indican	chemical - endogenous mammalian	0.00107	HMOX1,ICAM1
KL	enzyme	0.00107	CCND1,MMP7
NGFR	transmembrane receptor	0.00107	CCND1,PLAT
PRKAR1A	kinase	0.00107	CCND1,PPARG
TAB1	enzyme	0.00107	CXCL10,IFIT1
IL17F	cytokine	0.00107	CXCL10,ICAM1
crocidolite asbestos	chemical toxicant	0.00107	CCND1,CD44
indole-3-carbinol	chemical drug	0.00107	ANXA1,CCND1
CBX5	transcription regulator	0.00109	MMP7,OAS1,PPARG
HNF1B	transcription regulator	0.00109	CD44,MMP7,PLAUR
VDR	transcription regulator	0.00111	CD14,ICAM1,IL1RN
Pam3-Cys-Ser-Lys4	chemical reagent	0.00111	ICAM1,PTGES,TLR2
PGR	ligand-dependent nuclear receptor	0.00113	CCND1,CD44,ICAM1,PTGES
JAK2	kinase	0.00114	CCND1,CXCL10,ICAM1
reactive oxygen species	chemical toxicant	0.00114	HMOX1,ICAM1,TLR2
lovastatin	chemical drug	0.00114	CCND1,HMOX1,PLAT
caspase	group	0.00115	CCND1,CD14
FCGR2B	transmembrane receptor	0.00115	AIM2,MX1
APOB	transporter	0.00115	PPARG,SCARB1
PAK1	kinase	0.00115	CCND1,SCARB1
NPPA	other	0.00115	CCND1,HMOX1
methylnitronitrosoguanidine	chemical toxicant	0.00115	CCND1,PLAT
bafilomycin A1	chemical drug	0.00115	BST2,CXCL10
R-WIN 55,212	chemical reagent	0.00115	CCND1,ICAM1
targinine	chemical drug	0.00115	HMOX1,PLAUR
JUNB	transcription regulator	0.0012	CCND1,HMOX1,PLAUR
FGFR2	kinase	0.00123	CCND1,ICAM1,PLAUR
BMP7	growth factor	0.00123	CD44,ICAM1,PPARG
oleanolic acid	chemical - endogenous non-mammalian	0.00123	CCND1,HMOX1
TIRAP	other	0.00123	CXCL10,ICAM1
PRKG1	kinase	0.00123	CCND1,PPARG
RPSA	translation regulator	0.00123	ISG15,REL
MAPK7	kinase	0.00123	CCND1,HMOX1
PLAT	peptidase	0.00123	CCND1,CXCL10
exenatide	biologic drug	0.00123	HMOX1,ICAM1
bardoxolone methyl	chemical drug	0.00123	CCND1,HMOX1
eplerenone	chemical drug	0.00123	ICAM1,PPARG
mir-223	microrna	0.00129	ICAM1,IL1RN,SCARB1
estrogen	chemical drug	0.00131	CCND1,ICAM1,PLAT,SCARB1
Fc gamma receptor	group	0.00131	CCND1,ICAM1
ALOX5	enzyme	0.00131	CCND1,SCARB1
FECH	enzyme	0.00131	CCND1,HMOX1
IL4R	transmembrane receptor	0.00131	CD14,PPARG
ELANE	peptidase	0.00131	CD14,MMP7
linsidomine	chemical drug	0.00131	HMOX1,PPARG
fisetin	chemical toxicant	0.00131	CCND1,ICAM1
VHL	transcription regulator	0.00132	CCND1,HMOX1,IFITM3
INS	other	0.00135	CCND1,ICAM1,PPARG
Growth hormone	group	0.00138	CCND1,PPARG,SCARB1
8-bromoguanosine 3',5'-cyclic monophosphate	chemical - kinase inhibitor	0.0014	HMOX1,PLAUR
ROCK2	kinase	0.0014	CD44,PPARG
CHRNA7	transmembrane receptor	0.0014	CXCL10,IL1RN
GJA1	transporter	0.0014	CCND1,ICAM1
PRKCZ	kinase	0.0014	CCND1,HMOX1
ACVRL1	kinase	0.0014	PLAT,PLAUR
CDC42	enzyme	0.0014	CCND1,SCARB1
thalidomide	chemical drug	0.0014	ICAM1,PLAUR
H89	chemical - kinase inhibitor	0.00141	CCND1,CD14,HMOX1
ADORA2A	g-protein coupled receptor	0.00147	CXCL10,HMOX1,IFITM3
BMS-690514	chemical drug	0.00149	CCND1,PPARG
HLX	transcription regulator	0.00149	CD44,ICAM1
CYP27B1	enzyme	0.00149	CD14,TLR2
PTTG1	transcription regulator	0.00149	CCND1,CD44
GABPA	transcription regulator	0.00149	HMOX1,PPARG
andrographolide	chemical drug	0.00149	HMOX1,ICAM1
bardoxolone	chemical drug	0.00149	CCND1,HMOX1
cyclopamine	chemical reagent	0.00149	CCND1,CD14
FOSB	transcription regulator	0.00158	CCND1,PPARG
temozolomide	chemical drug	0.00158	CXCL10,CXCL9
acetovanillone	chemical drug	0.00158	CXCL10,HMOX1
monocrotaline	chemical toxicant	0.00158	HMOX1,NOX1
lipoxin A4	chemical - endogenous mammalian	0.00167	HMOX1,ICAM1
MSX2	transcription regulator	0.00167	CCND1,PPARG
EIF4E	translation regulator	0.00171	CCND1,HMOX1,PLAUR
n-nitrosomethylbenzylamine	chemical toxicant	0.00171	CCND1,CD44,HMOX1
guanosine	chemical - endogenous mammalian	0.00173	HMOX1
Rp-8-CPT-cAMPS	chemical - kinase inhibitor	0.00173	SCARB1
bovine testicular hyaluronidase	biologic drug	0.00173	CD44
PMM2	enzyme	0.00173	ICAM1
NCK	group	0.00173	CCND1
EIF4B	translation regulator	0.00173	ISG15
FBXO31	other	0.00173	CCND1
NLRP2	other	0.00173	ICAM1
FBXL17	other	0.00173	HMOX1
WFDC1	other	0.00173	ICAM1
BRIP1	enzyme	0.00173	HMOX1
PCOLCE2	other	0.00173	SCARB1
KCNJ12	ion channel	0.00173	CCND1
CALCOCO1	transcription regulator	0.00173	CCND1
URGCP	other	0.00173	CCND1
PPP2R2D	phosphatase	0.00173	PPARG
MYADM	other	0.00173	ICAM1
PLAC1	other	0.00173	CCND1
Myosin2	complex	0.00173	PPARG
Integrin alpha 5 beta 1	complex	0.00173	CCND1
AZD2014	chemical drug	0.00173	HMOX1
Tenascin	group	0.00173	CCND1
RAB27A	enzyme	0.00173	CD44
GR 82334	biologic drug	0.00173	CXCL10
SLC52A1	other	0.00173	ICAM1
ADCY2	enzyme	0.00173	CCND1
SNAP91	other	0.00173	BST2
miR-105-5p (and other miRNAs w/seed CAAAUGC)	mature microrna	0.00173	TLR2
MED15	transcription regulator	0.00173	CCND1
Scd2	enzyme	0.00173	PPARG
CCNDBP1	other	0.00173	CCND1
TOB2	other	0.00173	CCND1
RNGTT	phosphatase	0.00173	SCARB1
IFIT1	other	0.00173	CXCL10
Zfp54	other	0.00173	PPARG
GTPBP4	enzyme	0.00173	CCND1
20-hydroxyprostaglandin E2	chemical - endogenous mammalian	0.00173	PPARG
MAT2A	enzyme	0.00173	HMOX1
PTPRU	phosphatase	0.00173	CCND1
Zfp55	other	0.00173	PPARG
RBM3	other	0.00173	CD44
PMS2	enzyme	0.00173	CCND1
NOXA1	other	0.00173	NOX1
ICAM3	transmembrane receptor	0.00173	PPARG
CDK20	kinase	0.00173	CCND1
PTOV1	other	0.00173	CCND1
CDKL2	kinase	0.00173	CD44
SRRM1	other	0.00173	CD44
glycine ethyl ester	chemical reagent	0.00173	NOX1
RPLP0	other	0.00173	CCND1
dexamethasone/tobramycin	chemical drug	0.00173	TLR2
proadifen	chemical reagent	0.00173	PLAT
4,4'-diaminodiphenylmethane	chemical toxicant	0.00173	CXCL10
amlexanox	chemical drug	0.00173	CCND1
SC-19220	chemical reagent	0.00173	ICAM1
sulfaphenazole	chemical drug	0.00173	CCND1
Ro 20-1724	chemical reagent	0.00173	CCND1
PD173955	chemical - kinase inhibitor	0.00173	PLAUR
pantoprazole	chemical drug	0.00173	HMOX1
benzo(a)pyrene-3,6-quinone	chemical toxicant	0.00173	HMOX1
beta-penta-O-galloyl-glucose	chemical - endogenous non-mammalian	0.00173	CCND1
procaterol	chemical drug	0.00173	ICAM1
luteolin 7-O-beta-D-glucoside	chemical - endogenous non-mammalian	0.00173	HMOX1
ferricyanide	chemical reagent	0.00173	HMOX1
2'-fucosyllactose	chemical - endogenous mammalian	0.00173	ICAM1
cholesterol ester	chemical - endogenous mammalian	0.00173	SCARB1
RNASE2	enzyme	0.00177	CXCL10,CXCL9
XDH	enzyme	0.00177	PLAUR,PPARG
PLAUR	transmembrane receptor	0.00177	CCND1,PLAUR
CARM1	transcription regulator	0.00177	ICAM1,PTGES
mevalonic acid	chemical - endogenous mammalian	0.00177	ICAM1,PLAT
pimagedine	chemical drug	0.00177	HMOX1,ICAM1
cilostazol	chemical drug	0.00177	HMOX1,ICAM1
PTGER4	g-protein coupled receptor	0.00182	CD44,CXCL10,IFIT2
metformin	chemical drug	0.00186	HMOX1,IL1RN,MX1
conjugated linoleic acid	chemical drug	0.00187	IL1RN,PPARG
TLR5	transmembrane receptor	0.00187	ICAM1,IL33
SYK	kinase	0.00187	CCND1,CXCL10
AGTR1	g-protein coupled receptor	0.00187	CCND1,HMOX1
TRAF3IP2	other	0.00187	CXCL10,ISG15
PTPN6	phosphatase	0.00187	CCND1,CD44
ibuprofen	chemical drug	0.00187	CCND1,PPARG
kainic acid	chemical toxicant	0.0019	CCND1,MMP7,PTGES
PP1	chemical - kinase inhibitor	0.00197	HMOX1,IL1RN
CYR61	other	0.00197	CCND1,ITGA2
steroid	chemical - endogenous mammalian	0.00197	ANXA1,PLAT
HMGA1	transcription regulator	0.00201	CCND1,CD44,PPARG
ANGPT1	growth factor	0.00207	CCND1,ICAM1
JAG2	growth factor	0.00207	CXCL9,IL1RN
ATF1	transcription regulator	0.00207	HMOX1,NOX1
histone deacetylase	complex	0.00207	CCND1,PLAT
alvocidib	chemical drug	0.00207	CCND1,ICAM1
rifampin	chemical drug	0.00213	CD14,CXCL10,TLR2
roscovitine	chemical drug	0.00218	CCND1,PPARG
corticosteroid	chemical drug	0.00218	IL1RN,PPARG
Hsp70	group	0.00218	CD14,ICAM1
TXN	enzyme	0.00218	HMOX1,ICAM1
H-7	chemical - kinase inhibitor	0.00218	IFIT2,ISG15
valsartan	chemical drug	0.00218	ICAM1,NOX1
carrageenan	chemical - endogenous non-mammalian	0.00218	ICAM1,PTGES
MAPK9	kinase	0.00226	PLAT,PPARG,PTGES
BAPTA-AM	chemical reagent	0.00229	CXCL10,ICAM1
fasudil	chemical drug	0.00229	CD14,ICAM1
AHR	ligand-dependent nuclear receptor	0.00235	CCND1,CXCL10,PLAT,PPARG
NCOR2	transcription regulator	0.0024	CCND1,PLA2G2A
TXNIP	other	0.0024	CCND1,ICAM1
9,10-dimethyl-1,2-benzanthracene	chemical toxicant	0.0024	CCND1,REL
TNFAIP3	enzyme	0.00252	CXCL10,ICAM1
PIK3CA	kinase	0.00252	CCND1,CD14
ETV5	transcription regulator	0.00252	CCND1,ICAM1
PIK3CG	kinase	0.00252	HMOX1,ICAM1
GPX1	enzyme	0.00252	CD14,CXCL10
Ro31-8220	chemical - kinase inhibitor	0.00252	HMOX1,ICAM1
lipid A	chemical toxicant	0.00263	CD14,CXCL10
thymoquinone	chemical - endogenous non-mammalian	0.00263	CD14,HMOX1
SRC (family)	group	0.00263	ICAM1,NOX1
GPS2	transcription regulator	0.00263	CCND1,CXCL10
niacinamide	chemical - endogenous mammalian	0.00263	CD14,ICAM1
brefeldin A	chemical - endogenous non-mammalian	0.00263	CD44,HMOX1
IFNGR1	transmembrane receptor	0.00275	CXCL10,ICAM1
dimethylnitrosamine	chemical toxicant	0.00275	HMOX1,ICAM1
TP63	transcription regulator	0.00285	BST2,CCND1,ITGA2,REL
VitaminD3-VDR-RXR	complex	0.00288	CD14,CXCL10
THPO	cytokine	0.00288	CCND1,CD44
IL32	cytokine	0.00288	ICAM1,MX1
herbimycin	chemical - kinase inhibitor	0.00288	CCND1,ICAM1
STAT5B	transcription regulator	0.0029	CCND1,CD276,TLR2
L-triiodothyronine	chemical - endogenous mammalian	0.00291	CCND1,CD44,PLA2G2A,PPARG
baicalin	chemical - endogenous non-mammalian	0.003	HMOX1,TLR2
EBI3	cytokine	0.003	ICAM1,MX1
CSF1	cytokine	0.003	CCND1,PPARG,TLR2
NRF1	transcription regulator	0.00313	HMOX1,IL1RN
nitroprusside	chemical drug	0.00313	HMOX1,TLR2
n-3 fatty acids	chemical drug	0.00313	HMOX1,PPARG
GSTP1	enzyme	0.00316	HMOX1,ITGA2,MMP7
raloxifene	chemical drug	0.00321	BLNK,CCND1,HMOX1
deoxycholate	chemical - endogenous mammalian	0.00326	CCND1,PLAUR
CEBPE	transcription regulator	0.00326	CD14,IL1RN
WISP2	growth factor	0.00326	CD44,PPARG
ADM	other	0.00326	ICAM1,PPARG
progesterone	chemical - endogenous mammalian	0.00327	CCND1,CXCL10,ICAM1,ITGA2,MMP7
IL11	cytokine	0.00339	ICAM1,PPARG
FYN	kinase	0.00339	CXCL10,HMOX1
gemcitabine	chemical drug	0.00339	CCND1,HMOX1
carboplatin	chemical drug	0.00339	CD44,TNFRSF12A
cadmium chloride	chemical toxicant	0.00339	CCND1,HMOX1
5,6-epoxyeicosatrienoic acid	chemical - endogenous mammalian	0.00346	PLAT
isopropyl thiogalactoside	chemical reagent	0.00346	CCND1
gentamicin C1	chemical drug	0.00346	CD44
ZK 230211	chemical drug	0.00346	CCND1
12 lipoxygenase	group	0.00346	NOX1
myosin-light-chain kinase	group	0.00346	CCND1
FKHR	group	0.00346	CCND1
15-LOX	group	0.00346	PPARG
Sphk	group	0.00346	IL33
endrin	chemical toxicant	0.00346	PPARG
SEW 2871	chemical reagent	0.00346	CXCL10
Rbp	group	0.00346	PPARG
nitrosomethylurethane	chemical reagent	0.00346	CCND1
sPla2	group	0.00346	PTGES
TRIM13	enzyme	0.00346	IFIT2
l9Rl3	other	0.00346	HMOX1
TRIM50	other	0.00346	IFIT2
SLC27A4	transporter	0.00346	PPARG
COLEC12	transmembrane receptor	0.00346	CXCL10
SOCS7	other	0.00346	PPARG
RETSAT	enzyme	0.00346	PPARG
RPRD1B	other	0.00346	CCND1
C1QL4	other	0.00346	PPARG
SCARA5	other	0.00346	CXCL10
OSI-027	chemical drug	0.00346	CCND1
GPR4	g-protein coupled receptor	0.00346	ICAM1
SMYD5	other	0.00346	CXCL10
TRIM67	other	0.00346	IFIT2
SAMHD1	enzyme	0.00346	MX1
VENTX	transcription regulator	0.00346	CCND1
BCO1	enzyme	0.00346	PPARG
TMEM8B	other	0.00346	CCND1
Plk	group	0.00346	CXCL10
ETS-ELK1	complex	0.00346	CCND1
CTNNÎ²-LEF1	complex	0.00346	CCND1
EIF4H	translation regulator	0.00346	CCND1
LEFTY2	growth factor	0.00346	MMP7
MCF2L	other	0.00346	CCND1
GPC3	other	0.00346	CCND1
RRAD	enzyme	0.00346	CCND1
SCARA3	transmembrane receptor	0.00346	CXCL10
PTPRF	phosphatase	0.00346	CCND1
DAPK3	kinase	0.00346	CCND1
TRIM5	enzyme	0.00346	IFIT2
RAC3	enzyme	0.00346	CCND1
PLA2G2F	enzyme	0.00346	PTGES
miR-615-3p (miRNAs w/seed CCGAGCC)	mature microrna	0.00346	PPARG
EGFL7	other	0.00346	ICAM1
SGI 1776	chemical drug	0.00346	CCND1
POLDIP3	other	0.00346	ISG15
NOXO1	other	0.00346	NOX1
NASP	other	0.00346	CCND1
FGB	other	0.00346	ICAM1
FBXO4	enzyme	0.00346	CCND1
BCLAF1	transcription regulator	0.00346	CCND1
SRPK2	kinase	0.00346	CCND1
TRPC6	ion channel	0.00346	MX1
ILKAP	phosphatase	0.00346	CCND1
CREB5	transcription regulator	0.00346	PPARG
DPH1	other	0.00346	CCND1
MED6	transcription regulator	0.00346	IFIT2
RBBP8	enzyme	0.00346	CCND1
RACGAP1	transporter	0.00346	CD14
FUS	transcription regulator	0.00346	ICAM1
EYA4	phosphatase	0.00346	CXCL10
sorafenib derivative SC-1	chemical reagent	0.00346	CCND1
phosphorylethanolamine	chemical - endogenous mammalian	0.00346	CCND1
inostamycin	chemical reagent	0.00346	CCND1
zileuton	chemical drug	0.00346	ICAM1
fomepizole	chemical drug	0.00346	HMOX1
neratinib	chemical drug	0.00346	CCND1
LFM-A13	chemical - kinase inhibitor	0.00346	HMOX1
protoporphyrin IX	chemical - endogenous mammalian	0.00346	HMOX1
sodium fluoride	chemical drug	0.00346	ICAM1
heme arginate	chemical drug	0.00346	HMOX1
gamma tocopherol	chemical drug	0.00346	PPARG
KT 5926	chemical - kinase inhibitor	0.00346	CD14
tyrphostin B56	chemical - kinase inhibitor	0.00346	ICAM1
oleylamide	chemical - endogenous mammalian	0.00346	PPARG
flunisolide	chemical drug	0.00346	ICAM1
inosine	chemical - endogenous mammalian	0.00352	ANXA1,IFITM3
BRAF	enzyme	0.00352	CCND1,CXCL10
ID3	transcription regulator	0.00359	CD44,ICAM1,REL
HSF1	transcription regulator	0.00365	BST2,HMOX1,ICAM1
FOXA2	transcription regulator	0.00365	CCND1,IL33,PPARG
Gm-csf	group	0.00366	CD14,ICAM1
DCN	other	0.00366	CXCL10,ICAM1
Go 6976	chemical - kinase inhibitor	0.00366	CCND1,HMOX1
adenosine	chemical - endogenous mammalian	0.0038	HMOX1,ICAM1
SMARCA2	transcription regulator	0.0038	CD44,PPARG
fingolimod	chemical drug	0.0038	CXCL10,ICAM1
iron	chemical - endogenous mammalian	0.0038	CCND1,HMOX1
glutathione	chemical - endogenous mammalian	0.00394	CCND1,HMOX1
DICER1	enzyme	0.004	CCND1,CD44,ICAM1
LEF1	transcription regulator	0.00409	CCND1,MMP7
PDGFB	growth factor	0.00409	ICAM1,IL1RN
SERPINF1	other	0.00409	CCND1,PPARG
MAP2K7	kinase	0.00409	CCND1,CXCL10
CYP1B1	enzyme	0.00409	CCND1,HMOX1
diphenyleneiodonium	chemical reagent	0.00409	HMOX1,NOX1
telmisartan	chemical drug	0.00409	ICAM1,PPARG
pravastatin	chemical drug	0.00409	HMOX1,ICAM1
romidepsin	biologic drug	0.00409	CCND1,PLAUR
thioctic acid	chemical drug	0.00409	HMOX1,ICAM1
IL1R1	transmembrane receptor	0.00423	CXCL10,ICAM1
TSH	complex	0.00423	CCND1,IL1RN
IL12B	cytokine	0.00423	CXCL10,ICAM1
PRKCB	kinase	0.00423	CCND1,ICAM1
rotenone	chemical toxicant	0.00423	CCND1,HMOX1
GW3965	chemical reagent	0.00423	CXCL10,IL1RN
zymosan	chemical - endogenous non-mammalian	0.00423	HMOX1,TLR2
hemin	chemical - endogenous mammalian	0.00423	CCND1,HMOX1
ursolic acid	chemical drug	0.00438	CCND1,PPARG
lactacystin	chemical - protease inhibitor	0.0045	CCND1,HMOX1,TLR2
miR-17-5p (and other miRNAs w/seed AAAGUGC)	mature microrna	0.00453	CCND1,PPARG
ERG	transcription regulator	0.00463	ICAM1,PLAT,PLAUR
mir-29	microrna	0.00469	CD276,SCARB1
LIF	cytokine	0.0047	CCND1,CXCL10,PPARG
NFE2L2	transcription regulator	0.00475	CXCL10,HMOX1,IL1RN,SCARB1
Fcer1	complex	0.00484	IFIT2,IL1RN
TAZ	enzyme	0.00484	ANXA1,CD44
NR0B2	ligand-dependent nuclear receptor	0.00484	PPARG,SCARB1
miR-16-5p (and other miRNAs w/seed AGCAGCA)	mature microrna	0.00497	CCND1,HMOX1,ITGA2
ID1	transcription regulator	0.005	CCND1,ICAM1
CRH	cytokine	0.005	IL1RN,SCARB1
MDM2	transcription regulator	0.00516	CCND1,IL1RN
HOXD10	transcription regulator	0.00516	CD44,ICAM1
F3	transmembrane receptor	0.00516	ITGA2,MMP7
ETS2	transcription regulator	0.00516	HMOX1,ICAM1
25-hydroxycholesterol	chemical reagent	0.00516	HMOX1,SCARB1
(+)-fluprostenol	chemical drug	0.00518	NOX1
alloxan	chemical reagent	0.00518	ICAM1
ribose	chemical - endogenous mammalian	0.00518	ICAM1
kawain	chemical - endogenous non-mammalian	0.00518	HMOX1
Bvr	group	0.00518	HMOX1
TFIIH	complex	0.00518	PPARG
methysticin	chemical reagent	0.00518	HMOX1
DGKE	kinase	0.00518	ICAM1
WHSC1L1	enzyme	0.00518	CCND1
Jun-ATF2	complex	0.00518	CCND1
KLF8	other	0.00518	CCND1
NOP58	enzyme	0.00518	CCND1
TRIM66	transcription regulator	0.00518	IFIT2
TRIM58	other	0.00518	IFIT2
MYBPC3	other	0.00518	CXCL10
NDUFAF3	other	0.00518	CCND1
MSRA	enzyme	0.00518	HMOX1
PSMD14	peptidase	0.00518	CCND1
ITGBL1	other	0.00518	CD44
TRIM32	transcription regulator	0.00518	IFIT2
KLHL2	other	0.00518	CCND1
TRIM36	other	0.00518	IFIT2
Rig1	other	0.00518	IFIT1
bis(4-hydroxycinnamoyl)methane	chemical - endogenous non-mammalian	0.00518	TLR2
Fetal Hemoglobin	complex	0.00518	HMOX1
PNU282987	chemical reagent	0.00518	HMOX1
defibrotide	biologic drug	0.00518	PLAT
kahweol	chemical - endogenous non-mammalian	0.00518	HMOX1
SERTAD1	transcription regulator	0.00518	CCND1
GLRX	enzyme	0.00518	ICAM1
U2AF2	other	0.00518	CCND1
miR-328-3p (and other miRNAs w/seed UGGCCCU)	mature microrna	0.00518	CD44
TRIM9	enzyme	0.00518	IFIT2
PRDX4	enzyme	0.00518	ICAM1
SDHA	enzyme	0.00518	HMOX1
HSPB3	other	0.00518	ICAM1
pituitary adenylate cyclase-activating polypeptide	biologic drug	0.00518	CCND1
2016-09-09	enzyme	0.00518	CCND1
RALGDS	other	0.00518	CCND1
SLN	other	0.00518	PPARG
EIF2B1	translation regulator	0.00518	CCND1
MID2	other	0.00518	IFIT2
AHNAK	other	0.00518	CCND1
TRIM8	other	0.00518	IFIT2
PTTG1IP	other	0.00518	CCND1
CFH	other	0.00518	PPARG
SLC27A1	transporter	0.00518	PPARG
IGF2BP3	translation regulator	0.00518	CD44
KRT5	other	0.00518	ICAM1
MOGAT1	enzyme	0.00518	CXCL10
CTAG1A/CTAG1B	other	0.00518	CCND1
ARHGEF2	other	0.00518	CCND1
DDX4	enzyme	0.00518	IFITM3
ACS84	chemical reagent	0.00518	HMOX1
TFPI2	other	0.00518	CCND1
IL20RA	transmembrane receptor	0.00518	ICAM1
AHCY	enzyme	0.00518	ICAM1
ARF1	enzyme	0.00518	CCND1
CYP2C9	enzyme	0.00518	CCND1
Muc1	transmembrane receptor	0.00518	CCND1
MUC5AC	peptidase	0.00518	MMP7
ATAD2	enzyme	0.00518	CCND1
HERC5	enzyme	0.00518	IFIT2
DNM2	enzyme	0.00518	BST2
4-ethylsulfanylphenylmethylene hydantoin	chemical reagent	0.00518	CD44
4-hydroxyphenylmethylene hydantoin	chemical reagent	0.00518	CD44
(E)-1-(2-nitrovinyl)naphthalene	chemical reagent	0.00518	CCND1
(E)-9-(2-nitrovinyl)anthracene	chemical reagent	0.00518	CCND1
LY5	chemical reagent	0.00518	CCND1
singlet oxygen	chemical - endogenous mammalian	0.00518	ICAM1
maraviroc	chemical drug	0.00518	CXCL10
nordihydrocapsiate	chemical reagent	0.00518	ICAM1
tempo	chemical reagent	0.00518	HMOX1
saccharin	chemical reagent	0.00518	PPARG
PQQ cofactor	chemical - endogenous non-mammalian	0.00518	HMOX1
albendazole	chemical drug	0.00518	ICAM1
amifostine	chemical drug	0.00518	PTGES
phenol derivative	chemical toxicant	0.00518	HMOX1
exemestane	chemical drug	0.00518	HMOX1
tarenflurbil	chemical drug	0.00518	CCND1
minodronate	chemical drug	0.00518	ICAM1
adapalene	chemical drug	0.00518	TLR2
flavonoid	chemical - endogenous non-mammalian	0.00518	HMOX1
phloretin	chemical - endogenous non-mammalian	0.00518	HMOX1
mycophenolate mofetil	chemical drug	0.00518	ICAM1
silver nitrate	chemical drug	0.00518	HMOX1
sodium iodide	chemical drug	0.00518	ICAM1
5,10,15,20-tetrakis(4-sulfonatophenyl)porphyrinato iron (III)	chemical reagent	0.00518	ICAM1
glutathione diethyl ester	chemical reagent	0.00518	PLAUR
R-etodolac	chemical drug	0.00518	CCND1
18-alpha-glycyrrhetinic acid	chemical - endogenous non-mammalian	0.00518	PPARG
ampelopsin	chemical - endogenous non-mammalian	0.00518	HMOX1
taxifolin	chemical - endogenous non-mammalian	0.00518	HMOX1
dobutamine	chemical drug	0.00518	HMOX1
mizoribine	chemical drug	0.00518	CCND1
stavudine	chemical drug	0.00518	PPARG
raffinose	chemical - endogenous mammalian	0.00518	ICAM1
ponasterone A	chemical reagent	0.00518	CCND1
Mn2+	chemical - endogenous mammalian	0.00518	ICAM1
CTLA4	transmembrane receptor	0.00533	CXCL10,ICAM1
Collagen type I	complex	0.00549	CCND1,ITGA2
R5020	chemical reagent	0.00549	CCND1,IFIT3
Pkc(s)	group	0.00554	HMOX1,PPARG,SCARB1
streptozocin	chemical drug	0.00562	HMOX1,ICAM1,PPARG
doxycycline	chemical drug	0.00566	MMP7,TLR2
ESR1	ligand-dependent nuclear receptor	0.0058	CCND1,ICAM1,IFITM3,MX1,PLAUR,SCARB1,TIRAP
cytarabine	chemical drug	0.00583	ICAM1,TLR2
ESR2	ligand-dependent nuclear receptor	0.00584	CCND1,ITGA2,PLAUR,SCARB1
AR	ligand-dependent nuclear receptor	0.00589	CCND1,ITGA2,PLAT,TNFRSF12A
NRG1	other	0.006	CCND1,HMOX1,PLAUR
NLRP3	other	0.00618	CXCL10,HMOX1
trovafloxacin	chemical drug	0.00618	HMOX1,ICAM1
FGF7	growth factor	0.00636	CCND1,CD44
gemfibrozil	chemical drug	0.00636	CCND1,PPARG
STAT4	transcription regulator	0.00639	CXCL10,IFIT2,ISG15
SMAD3	transcription regulator	0.00639	CCND1,CXCL10,HMOX1
SIRT1	transcription regulator	0.00647	CCND1,HMOX1,ICAM1
TGFBR1	kinase	0.00654	CCND1,HMOX1
CDH1	other	0.00672	CCND1,CD44
cobalt chloride	chemical reagent	0.00672	HMOX1,PLAUR
TO-901317	chemical reagent	0.00688	CCND1,PPARG,SCARB1
CGP 74514A	chemical - kinase inhibitor	0.0069	CCND1
6-dimethylaminopurine	chemical - endogenous mammalian	0.0069	ICAM1
L-alanine	chemical - endogenous mammalian	0.0069	CCND1
p38 Sapk	group	0.0069	CCND1
1,2-dipalmitoylphosphatidylcholine	chemical - endogenous mammalian	0.0069	ICAM1
darbepoetin alfa	biologic drug	0.0069	ICAM1
ticrynafen	chemical drug	0.0069	HMOX1
stevioside	chemical - endogenous non-mammalian	0.0069	PPARG
CYP	group	0.0069	HMOX1
BMS-387032	chemical drug	0.0069	CCND1
sucralose	chemical reagent	0.0069	PPARG
RNASEH2B	enzyme	0.0069	ISG15
CTDNEP1	phosphatase	0.0069	IFITM3
TRIM37	enzyme	0.0069	IFIT2
BLVRA	enzyme	0.0069	HMOX1
CINP	other	0.0069	CCND1
ESRP1	other	0.0069	CD44
DNAJB4	other	0.0069	CCND1
RNU1-1	other	0.0069	CXCL10
NOX5	ion channel	0.0069	PTGES
B3GNT2	enzyme	0.0069	CD14
ATE1	enzyme	0.0069	CCND1
TEX11	other	0.0069	CCND1
NLN	peptidase	0.0069	PPARG
Slfn1	enzyme	0.0069	CCND1
DACT3	other	0.0069	CCND1
ACOT11	enzyme	0.0069	PPARG
NXF1	transporter	0.0069	CD44
Casein	group	0.0069	ICAM1
GPIIB-IIIA	complex	0.0069	PLAUR
FAM57A	other	0.0069	CCND1
CDC25B	phosphatase	0.0069	CCND1
ADRA2B	g-protein coupled receptor	0.0069	CCND1
ZIC1	transcription regulator	0.0069	CCND1
STRA6	other	0.0069	PPARG
RBM14	transcription regulator	0.0069	CCND1
WNT5B	other	0.0069	CCND1
ORM1	other	0.0069	IL1RN
PHLDA1	other	0.0069	ITGA2
SUB1	transcription regulator	0.0069	CCND1
FLOT1	other	0.0069	CCND1
IQGAP2	other	0.0069	CCND1
OTUD7B	peptidase	0.0069	ICAM1
HSPB6	other	0.0069	ICAM1
SRPK1	kinase	0.0069	CXCL10
UBTF	transcription regulator	0.0069	CCND1
CD163	transmembrane receptor	0.0069	HMOX1
CTNNAL1	other	0.0069	CCND1
TMSB10/TMSB4X	other	0.0069	MMP7
SNRK	kinase	0.0069	CCND1
SERPINB7	other	0.0069	ICAM1
S3I-1757	chemical reagent	0.0069	CCND1
XPO1	transporter	0.0069	ICAM1
CFL1	other	0.0069	ICAM1
LRRC8C	other	0.0069	PPARG
3,6-bis(1-methyl-4-vinylpyridium)carbazole diiodide	chemical reagent	0.0069	MMP7
3,6-bis(4-methyl-2-vinylpyrazinium)carbazole	chemical reagent	0.0069	MMP7
CC-122	chemical drug	0.0069	IFIT3
griseofulvin	chemical drug	0.0069	HMOX1
carboxyamido-triazole	chemical drug	0.0069	CCND1
pyrazole	chemical - endogenous non-mammalian	0.0069	HMOX1
AR-A014418	chemical reagent	0.0069	CD44
NSC719239	chemical drug	0.0069	ITGA2
KP-SD-1	chemical - kinase inhibitor	0.0069	CCND1
lansoprazole	chemical drug	0.0069	CD14
tesaglitazar	chemical drug	0.0069	PPARG
pegintron	biologic drug	0.0069	ISG15
(-)-isoproterenol	chemical drug	0.0069	CD44
lomefloxacin	chemical drug	0.0069	HMOX1
opioid	chemical drug	0.0069	HMOX1
4-methylcatechol	chemical - endogenous mammalian	0.0069	HMOX1
cadmium sulfate	chemical toxicant	0.0069	HMOX1
vanadium pentoxide	chemical toxicant	0.0069	CXCL10
chlorophyll a	chemical - endogenous non-mammalian	0.0069	PPARG
chlorophyllin	chemical toxicant	0.0069	HMOX1
retinaldehyde	chemical - endogenous mammalian	0.0069	CD44
[Nle4, D-Phe7] -Alpha-MSH	chemical drug	0.0069	PPARG
myristoylated Protein Kinase C peptide inhibitor	chemical - kinase inhibitor	0.0069	PPARG
bisindolylmaleimide II	chemical - kinase inhibitor	0.0069	PPARG
galangin	chemical - endogenous non-mammalian	0.0069	ICAM1
eriodictyol	chemical - endogenous non-mammalian	0.0069	CXCL10
L-asparagine	chemical - endogenous mammalian	0.0069	CCND1
N-butyldeoxynojirimycin	chemical drug	0.0069	ICAM1
Collagen type VI	complex	0.0069	CCND1
Pb2+	chemical reagent	0.0069	HMOX1
NR1H2	ligand-dependent nuclear receptor	0.0069	CXCL10,IL1RN
IL6R	transmembrane receptor	0.0069	CXCL10,ICAM1
CCL5	cytokine	0.0069	CD44,PLAUR
FLT1	kinase	0.0069	HMOX1,ICAM1
methamphetamine	chemical drug	0.0069	HMOX1,ICAM1
(+)-MK-801	chemical drug	0.0069	CCND1,ICAM1
KITLG	growth factor	0.00705	CD14,HMOX1,IL1RN
IRAK4	kinase	0.00709	CXCL10,PPARG
dehydroisoandrosterone	chemical - endogenous mammalian	0.00709	ICAM1,PPARG
WT1	transcription regulator	0.00722	CCND1,CXCL10,PLAUR
PP2/AG1879 tyrosine kinase inhibitor	chemical - kinase inhibitor	0.00728	HMOX1,ICAM1
CBFB	transcription regulator	0.00728	ICAM1,LGMN
cyclophosphamide	chemical drug	0.00728	CD44,TNFRSF12A
WNT3A	cytokine	0.0074	CCND1,CD44,PPARG
dinoprost	chemical - endogenous mammalian	0.00767	CCND1,NOX1
GAST	other	0.00767	CCND1,PPARG
epinephrine	chemical - endogenous mammalian	0.00767	CCND1,IL33
ZBTB16	transcription regulator	0.00786	CD14,CXCL10
spironolactone	chemical drug	0.00786	ICAM1,PPARG
RARB	ligand-dependent nuclear receptor	0.00826	ICAM1,IFIT1
DYSF	other	0.00826	ANXA1,CXCL10
HDAC1	transcription regulator	0.00831	CCND1,CD44,PPARG
lactosylceramide	chemical - endogenous mammalian	0.00862	ICAM1
L-aspartic acid	chemical - endogenous mammalian	0.00862	CCND1
beta-glucan	chemical drug	0.00862	IL1RN
ILX-23-7553	chemical drug	0.00862	CCND1
L-alpha-lysophosphatidylcholine, palmitoyl	chemical - endogenous mammalian	0.00862	ICAM1
globotriaosylceramide	chemical - endogenous mammalian	0.00862	CD44
resatorvid	chemical drug	0.00862	SCARB1
norethindrone acetate	chemical drug	0.00862	PLAT
hesperidin	chemical drug	0.00862	HMOX1
IntegrinÎ±	group	0.00862	TLR2
ATPase	group	0.00862	ICAM1
edratide	biologic drug	0.00862	CD44
Ho	group	0.00862	ICAM1
IFN alpha receptor	complex	0.00862	MX1
SWI-SNF	complex	0.00862	PPARG
RNF187	enzyme	0.00862	CCND1
LGALS12	other	0.00862	PPARG
TRIM29	transcription regulator	0.00862	CD44
BPI	transporter	0.00862	ICAM1
SGMS1	enzyme	0.00862	SCARB1
TRIM25	transcription regulator	0.00862	IFIT2
CDH16	enzyme	0.00862	CCND1
ACOT13	enzyme	0.00862	PPARG
FEV	transcription regulator	0.00862	ICAM1
PXN	other	0.00862	CCND1
RAP1GAP	other	0.00862	CCND1
AGTRAP	g-protein coupled receptor	0.00862	HMOX1
BAD	other	0.00862	CCND1
PAPPA	peptidase	0.00862	SCARB1
ERN2	kinase	0.00862	ICAM1
MC3R	g-protein coupled receptor	0.00862	HMOX1
HAS1	enzyme	0.00862	CD44
SNIP1	other	0.00862	CCND1
PSAP	other	0.00862	CCND1
AIF1	other	0.00862	CCND1
ARAF	kinase	0.00862	CCND1
Ifi202b	other	0.00862	AIM2
BRD8	transcription regulator	0.00862	PPARG
NME3	kinase	0.00862	ITGA2
BCAR3	other	0.00862	CCND1
CEL	enzyme	0.00862	CCND1
ADAM8	peptidase	0.00862	CXCL10
CCL15	cytokine	0.00862	ICAM1
DBI	other	0.00862	PPARG
SENP6	peptidase	0.00862	ICAM1
ECT2	other	0.00862	CCND1
ARL5B	enzyme	0.00862	CXCL10
PSMD4	other	0.00862	CD14
CDC27	other	0.00862	CCND1
SPRY4	other	0.00862	ISG15
sobetirome	chemical drug	0.00862	SCARB1
Ifna4	other	0.00862	ISG15
KRT10	other	0.00862	CCND1
PDE4D	enzyme	0.00862	PLAT
sulfamethoxazole/trimethoprim	chemical drug	0.00862	CXCL10
2-cyclohexen-1-one	chemical - endogenous non-mammalian	0.00862	ICAM1
silicon phthalocyanine	chemical drug	0.00862	CCND1
temsirolimus	chemical drug	0.00862	CCND1
mevalonolactone	chemical reagent	0.00862	ICAM1
famotidine	chemical drug	0.00862	ICAM1
dimaprit	chemical drug	0.00862	ICAM1
butylated hydroxytoluene	chemical toxicant	0.00862	PTGES
ethacrynic acid	chemical drug	0.00862	HMOX1
Collagen type V	complex	0.00862	ITGA2
aurothiomalate	chemical drug	0.00862	HMOX1
JWH-015	chemical reagent	0.00862	ICAM1
orantinib	chemical drug	0.00862	ICAM1
ferric chloride	chemical toxicant	0.00862	PLAT
tin mesoporphyrin	chemical drug	0.00862	ICAM1
1-chloro-2,4-dinitrobenzene	chemical drug	0.00862	HMOX1
azelaic acid	chemical - endogenous mammalian	0.00862	PPARG
N-arachidonoyl-dopamine	chemical - endogenous mammalian	0.00862	PTGES
Hg2+	chemical - endogenous non-mammalian	0.00862	HMOX1
N-cor	group	0.00867	CCND1,CXCL10
ITK	kinase	0.00867	CD44,TIRAP
gentamicin	chemical drug	0.00869	CXCL10,HMOX1,ICAM1
ERBB3	kinase	0.00887	CCND1,HMOX1
zinc	chemical drug	0.00887	CCND1,HMOX1
glutamine	chemical - endogenous mammalian	0.00908	CCND1,ICAM1
CFTR	ion channel	0.00908	BLNK,RETNLB
ATF2	transcription regulator	0.00908	CCND1,PPARG
AG490	chemical - kinase inhibitor	0.00908	ICAM1,PLA2G2A
tamoxifen	chemical drug	0.00928	CCND1,IL1RN,MX1
FGF19	growth factor	0.00929	CCND1,IL1RN
cholecalciferol	chemical - endogenous mammalian	0.00929	CD14,CXCL10
ZFHX3	transcription regulator	0.00972	CCND1,IFITM3
ERBB4	kinase	0.00972	CCND1,HMOX1
MYOC	other	0.0102	ANXA1,CD44
miR-291a-3p (and other miRNAs w/seed AAGUGCU)	mature microrna	0.0102	CCND1,CD44
FGFR1	kinase	0.0102	CCND1,PLAUR
BRD4	kinase	0.0102	CCND1,HMOX1
adenosine dialdehyde	chemical reagent	0.0103	ICAM1
3-deoxy-2-octulosonic acid(2)-lipid A	chemical - endogenous non-mammalian	0.0103	CXCL10
pervanadate	chemical reagent	0.0103	MX1
nitrite	chemical - endogenous mammalian	0.0103	ICAM1
thioinosine	chemical toxicant	0.0103	PPARG
TGFBR	group	0.0103	CD44
Stat5 dimer	complex	0.0103	CCND1
Cbp/p300-Maf-Nfe2l2	complex	0.0103	HMOX1
vanillyl-N-nonylamide	chemical drug	0.0103	CCND1
CCAR1	transcription regulator	0.0103	PPARG
GPAT3	enzyme	0.0103	PPARG
KCNK2	ion channel	0.0103	ICAM1
PDZK1IP1	other	0.0103	SCARB1
DAZ2	translation regulator	0.0103	IFITM3
WISP3	growth factor	0.0103	ICAM1
RDH8	enzyme	0.0103	CXCL10
GPBAR1	g-protein coupled receptor	0.0103	CCND1
Ap2 alpha	group	0.0103	PLAUR
LDL-cholesterol	complex	0.0103	ICAM1
peptide T	biologic drug	0.0103	ICAM1
GUCY2C	kinase	0.0103	RETNLB
Cdk	group	0.0103	CXCL10
SMPD2	enzyme	0.0103	SCARB1
TFPI	other	0.0103	ITGA2
CD27	transmembrane receptor	0.0103	CXCL10
PRKD2	kinase	0.0103	ITGA2
PLSCR1	enzyme	0.0103	CCND1
AP2M1	transporter	0.0103	BST2
AKAP12	transporter	0.0103	CCND1
Msx3	transcription regulator	0.0103	PPARG
HSPB2	other	0.0103	ICAM1
TNFRSF10A	transmembrane receptor	0.0103	CD14
MCL1	transporter	0.0103	CCND1
UBA1	enzyme	0.0103	CCND1
DAB2	other	0.0103	CCND1
miR-219a-5p (and other miRNAs w/seed GAUUGUC)	mature microrna	0.0103	CD14
HTR2C	g-protein coupled receptor	0.0103	PPARG
PDE3A	enzyme	0.0103	CCND1
PLA2G6	enzyme	0.0103	PPARG
MSLN	other	0.0103	MMP7
YES1	kinase	0.0103	HMOX1
DRD5	g-protein coupled receptor	0.0103	HMOX1
SIX3	transcription regulator	0.0103	CCND1
RFC1	transcription regulator	0.0103	PPARG
SH2B3	other	0.0103	HMOX1
C4A/C4B	other	0.0103	CXCL10
DDX3X	enzyme	0.0103	CCND1
WAC	other	0.0103	PPARG
STX2	transporter	0.0103	CCND1
TFF2	other	0.0103	CCND1
IL12RB1	transmembrane receptor	0.0103	OAS2
FIGF	growth factor	0.0103	CCND1
CDH13	other	0.0103	CCND1
WNT10B	other	0.0103	PPARG
HLA-B	transmembrane receptor	0.0103	OAS2
SF1	transcription regulator	0.0103	ICAM1
SULT1E1	enzyme	0.0103	SCARB1
OBP2B	transporter	0.0103	PPARG
ambroxol	chemical drug	0.0103	ICAM1
delta-aminolevulinic acid	chemical - endogenous mammalian	0.0103	HMOX1
vadimezan	chemical drug	0.0103	CXCL10
dibenzoylmethane	chemical toxicant	0.0103	CCND1
(S)-mevalonic acid	chemical - endogenous mammalian	0.0103	NOX1
curcuminoids	chemical drug	0.0103	ICAM1
propyl gallate	chemical toxicant	0.0103	PLA2G2A
3-hydroxyanthranilic acid	chemical - endogenous mammalian	0.0103	HMOX1
copper sulfate	chemical drug	0.0103	HMOX1
gamma-tocotrienol	chemical drug	0.0103	CCND1
Z-VEID-FMK	chemical reagent	0.0103	CCND1
CV 3988	chemical reagent	0.0103	ICAM1
poly(U)RNA	chemical reagent	0.0103	MX1
zofenopril	chemical drug	0.0103	HMOX1
mercury	chemical toxicant	0.0103	PLAT
COL18A1	other	0.0104	CCND1,ICAM1
MTOR	kinase	0.0104	CCND1,OAS1,PPARG
RICTOR	other	0.0105	IFIT2,ISG15,OAS2
uric acid	chemical - endogenous mammalian	0.0108	HMOX1,ICAM1
CCND1	transcription regulator	0.011	CCND1,CD44,PPARG
PDLIM2	other	0.0111	IFIT3,OAS3
aspirin	chemical drug	0.0115	CCND1,ICAM1
GLI2	transcription regulator	0.012	CCND1,CXCL10
SNAI1	transcription regulator	0.012	CCND1,ITGA2
plicamycin	chemical drug	0.012	HMOX1,PLAUR
16,16-dimethylprostaglandin E2	chemical - endogenous mammalian	0.012	CD44
L-proline	chemical - endogenous mammalian	0.012	CCND1
N-Cadherin	group	0.012	CCND1
triamcinolone hexacetonide	chemical drug	0.012	ICAM1
tectorigenin	chemical - endogenous non-mammalian	0.012	ICAM1
KDM3A	transcription regulator	0.012	HMOX1
VTCN1	other	0.012	CCND1
IL1RL2	transmembrane receptor	0.012	CXCL10
SAV1	other	0.012	CCND1
AKIRIN2	other	0.012	CCND1
C1orf61	other	0.012	CCND1
TRIM38	other	0.012	IFIT2
ZNF521	other	0.012	PPARG
IgG2a	complex	0.012	HMOX1
Sfk	group	0.012	ICAM1
Collagen type III	complex	0.012	ITGA2
ASCL2	transcription regulator	0.012	CXCL10
GPR132	g-protein coupled receptor	0.012	ICAM1
FGR	kinase	0.012	HMOX1
WISP1	other	0.012	CCND1
CTNNBIP1	other	0.012	CCND1
miR-494-3p (miRNAs w/seed GAAACAU)	mature microrna	0.012	HMOX1
miR-126a-5p (and other miRNAs w/seed AUUAUUA)	mature microrna	0.012	MMP7
salinomycin	chemical - endogenous non-mammalian	0.012	CCND1
HAS2	enzyme	0.012	CD44
MLH1	enzyme	0.012	CCND1
P2RY4	g-protein coupled receptor	0.012	ICAM1
TBXA2R	g-protein coupled receptor	0.012	ICAM1
SETD7	enzyme	0.012	CCND1
MSH2	enzyme	0.012	CCND1
OCLN	enzyme	0.012	MMP7
NF2	other	0.012	HMOX1
FZD5	g-protein coupled receptor	0.012	CD14
ZNF423	transcription regulator	0.012	PPARG
PLA2G2A	enzyme	0.012	CD44
MVP	other	0.012	ICAM1
CAPNS1	peptidase	0.012	CCND1
NEU3	enzyme	0.012	MMP7
HP	peptidase	0.012	HMOX1
SNW1	transcription regulator	0.012	CCND1
ROR2	kinase	0.012	PPARG
TSPO	transmembrane receptor	0.012	ICAM1
PDZK1	transporter	0.012	SCARB1
IQGAP1	other	0.012	CCND1
ANPEP	peptidase	0.012	IL1RN
MRC1	transmembrane receptor	0.012	CXCL10
EWSR1	other	0.012	CCND1
GNMT	enzyme	0.012	SCARB1
15-E2-isoketal modified phosphatidylethanolamine	chemical reagent	0.012	ICAM1
2-mercaptoethanol	chemical - endogenous mammalian	0.012	HMOX1
IC87114	chemical - kinase inhibitor	0.012	ICAM1
vandetanib	chemical drug	0.012	CCND1
rabeprazole	chemical drug	0.012	ICAM1
polyphosphate	chemical - endogenous mammalian	0.012	ICAM1
sanguinarine	chemical - endogenous non-mammalian	0.012	HMOX1
vinpocetine	chemical drug	0.012	ICAM1
L-glutamic acid	chemical - endogenous mammalian	0.0122	CCND1,NOX1
SOD2	enzyme	0.0122	HMOX1,MMP7
GNA15	enzyme	0.0125	HMOX1,PLAT
GW501516	chemical drug	0.013	CCND1,PLAT
CREB1	transcription regulator	0.013	CCND1,HMOX1,PLAT,PPARG
dihydrotestosterone	chemical - endogenous mammalian	0.0131	CCND1,ITGA2,MMP7,PPARG
MKNK1	kinase	0.0132	IFIT2,ISG15
CTGF	growth factor	0.0135	CCND1,CD44
1,4-bis[2-(3,5-dichloropyridyloxy)]benzene	chemical toxicant	0.0135	CCND1,ICAM1
GATA2	transcription regulator	0.0137	CCND1,ITGA2,PPARG
sphingosylphosphocholine	chemical - endogenous non-mammalian	0.0138	ICAM1
12(S)-hydroxyeicosatetraenoic acid	chemical - endogenous non-mammalian	0.0138	PPARG
2',3'-dialdehyde ATP	chemical reagent	0.0138	CXCL10
ganglioside GM3	chemical - endogenous mammalian	0.0138	ICAM1
rhodamine 6G	chemical toxicant	0.0138	CCND1
Aldose Reductase	group	0.0138	ICAM1
CpG ODN 1585	chemical reagent	0.0138	CXCL10
MEDAG	other	0.0138	PPARG
IRF	group	0.0138	ISG15
C10orf54	other	0.0138	CXCL10
PPT1	enzyme	0.0138	CXCL10
kremezin	chemical drug	0.0138	HMOX1
ZNF384	transcription regulator	0.0138	MMP7
SOX17	transcription regulator	0.0138	CCND1
HRH3	g-protein coupled receptor	0.0138	CXCL10
NLRX1	other	0.0138	OAS1
TCF/LEF	group	0.0138	CCND1
ZC3HAV1	other	0.0138	CXCL10
ADGRF5	g-protein coupled receptor	0.0138	IL1RN
SMAD1/5	group	0.0138	PLAUR
IL26	cytokine	0.0138	ICAM1
N-propyl bromide	chemical reagent	0.0138	HMOX1
CSNK2B	kinase	0.0138	CCND1
ABCC1	transporter	0.0138	NOX1
ARHGEF1	other	0.0138	CCND1
TH-302	chemical drug	0.0138	CCND1
ACACA	enzyme	0.0138	PPARG
MIA	other	0.0138	PLAT
RNF40	enzyme	0.0138	PPARG
MED14	transcription regulator	0.0138	ISG15
S100a7a	other	0.0138	CCND1
CXCR1	g-protein coupled receptor	0.0138	CCND1
LIPC	enzyme	0.0138	SCARB1
miR-208a-3p (and other miRNAs w/seed UAAGACG)	mature microrna	0.0138	CD14
miR-193a-3p (and other miRNAs w/seed ACUGGCC)	mature microrna	0.0138	CCND1
HBP1	transcription regulator	0.0138	CCND1
PRKCG	kinase	0.0138	CCND1
MAOA	enzyme	0.0138	CCND1
MFGE8	other	0.0138	CCND1
LPA	other	0.0138	ICAM1
SDC2	other	0.0138	MMP7
WNT7B	other	0.0138	CCND1
ARF6	transporter	0.0138	ISG15
MMP8	peptidase	0.0138	CXCL10
PLP2	transporter	0.0138	ICAM1
YBX3	transcription regulator	0.0138	CCND1
LY86	other	0.0138	CD14
CYP3A4	enzyme	0.0138	HMOX1
PIWIL2	other	0.0138	CCND1
RBP1	transporter	0.0138	PPARG
CISH	other	0.0138	CXCL10
SULF1	enzyme	0.0138	CCND1
GLPG0634	chemical drug	0.0138	MX1
CCL7	cytokine	0.0138	ICAM1
PRKCH	kinase	0.0138	CCND1
proteasome inhibitor	chemical drug	0.0138	PPARG
naproxen	chemical drug	0.0138	CCND1
allyl isothiocyanate	chemical toxicant	0.0138	HMOX1
chlorpyrifos	chemical toxicant	0.0138	HMOX1
aristolochic acid I	chemical toxicant	0.0138	HMOX1
orlistat	chemical drug	0.0138	ICAM1
SC-58125	chemical drug	0.0138	PTGES
PD 168393	chemical - kinase inhibitor	0.0138	CXCL10
glimepiride	chemical drug	0.0138	PPARG
5-nitro-2-(3-phenylpropylamino)benzoic acid	chemical reagent	0.0138	CCND1
artemisinin	chemical drug	0.0138	CCND1
mannan	chemical - endogenous non-mammalian	0.0138	TLR2
lead acetate	chemical toxicant	0.0138	CCND1
PRKCA	kinase	0.014	CCND1,ICAM1
NCOA1	transcription regulator	0.014	CCND1,PPARG
VIP	other	0.0142	CCND1,CXCL10
WNT5A	cytokine	0.0142	CCND1,CD14
MMP3	peptidase	0.0142	MMP7,PTGES
miR-30c-5p (and other miRNAs w/seed GUAAACA)	mature microrna	0.0153	ITGA2,PPARG
ciprofloxacin	chemical drug	0.0153	ICAM1,LGMN
ganglioside	chemical - endogenous mammalian	0.0155	ICAM1
U46619	chemical reagent	0.0155	NOX1
R 59022	chemical - kinase inhibitor	0.0155	PPARG
L-threonine	chemical - endogenous mammalian	0.0155	CCND1
1L-6-hydroxymethyl-chiro-inositol 2-(R)-2-O-methyl-3-O-octadecylcarbonate	chemical - kinase inhibitor	0.0155	PPARG
geneticin	chemical toxicant	0.0155	PLAT
tannic acid	chemical toxicant	0.0155	PPARG
ganglioside GD3	chemical - endogenous mammalian	0.0155	ICAM1
MSGN1	transcription regulator	0.0155	PPARG
Pde	group	0.0155	HMOX1
C8	complex	0.0155	ICAM1
FBXO42	other	0.0155	ICAM1
MEMO1	other	0.0155	CCND1
ABCA4	transporter	0.0155	CXCL10
LTB4R2	g-protein coupled receptor	0.0155	NOX1
N(2)-(gamma-D-glutamyl)-meso-2,2'-diaminopimelic acid	chemical reagent	0.0155	ICAM1
Ferritin	complex	0.0155	ICAM1
SRA1	transcription regulator	0.0155	PPARG
Torin1	chemical reagent	0.0155	CCND1
AZD8055	chemical drug	0.0155	CXCL10
immune complex	complex	0.0155	IL1RN
IL10RB	transmembrane receptor	0.0155	ICAM1
SERPINB2	other	0.0155	CD14
FGF3	growth factor	0.0155	PLAT
ZIC2	transcription regulator	0.0155	CCND1
TNFRSF17	transmembrane receptor	0.0155	ICAM1
mir-515	microrna	0.0155	CD44
RB1CC1	other	0.0155	CCND1
CCND2	other	0.0155	CCND1
ING4	transcription regulator	0.0155	CXCL10
MGAT3	enzyme	0.0155	ITGA2
EIF3A	other	0.0155	ISG15
NEK6	kinase	0.0155	CXCL10
C9	other	0.0155	ICAM1
Mup1 (includes others)	other	0.0155	PPARG
GFAP	other	0.0155	ITGA2
C7	other	0.0155	ICAM1
S100P	other	0.0155	CCND1
bosutinib	chemical drug	0.0155	CCND1
4-(2-aminoethyl)benzenesulfonylfluoride	chemical - protease inhibitor	0.0155	HMOX1
acetone	chemical - endogenous non-mammalian	0.0155	SCARB1
pimozide	chemical drug	0.0155	CCND1
cysteamine	chemical drug	0.0155	HMOX1
phenyl-N-tert-butylnitrone	chemical reagent	0.0155	HMOX1
quinidine	chemical drug	0.0155	CCND1
2,4-dinitrobenzenesulfonic acid	chemical reagent	0.0155	ICAM1
hexarelin	chemical toxicant	0.0155	PPARG
hexamethoxyflavone	chemical toxicant	0.0155	ICAM1
iodine	chemical - endogenous mammalian	0.0155	ICAM1
D-thioctic acid	chemical - endogenous mammalian	0.0155	PPARG
arachidonyltrifluoromethane	chemical reagent	0.0155	PLA2G2A
L-N6-(1-iminoethyl)-lysine	chemical reagent	0.0155	HMOX1
N-chlorotaurine	chemical - kinase inhibitor	0.0155	HMOX1
aurothioglucose	chemical drug	0.0155	HMOX1
CDKN1B	kinase	0.0161	BLNK,CCND1
black raspberry extract	chemical drug	0.0163	CD44,HMOX1
MAP4K4	kinase	0.0166	PPARG,PTGES
TET2	other	0.0169	IFITM3,ITGA2
Ins1	other	0.0169	CCND1,PLAT,PPARG
6-mercaptopurine	chemical drug	0.0172	CXCL10
anacardic acid	chemical - endogenous non-mammalian	0.0172	PLAT
Stat1-Stat2	complex	0.0172	OAS1
CAMK2N2	other	0.0172	CCND1
NQO2	enzyme	0.0172	CCND1
Shc	group	0.0172	PPARG
CREB3L2	transcription regulator	0.0172	MX1
Kallikrein	group	0.0172	ICAM1
EIF4G2	translation regulator	0.0172	PLAT
JMJD6	transmembrane receptor	0.0172	CCND1
TXK	kinase	0.0172	CD44
EEF1A2	translation regulator	0.0172	NOX1
GFPT1	enzyme	0.0172	PPARG
CCL1	cytokine	0.0172	ITGA2
PTBP1	enzyme	0.0172	CD44
PIAS2	transcription regulator	0.0172	ITGA2
ITGA4	transmembrane receptor	0.0172	IL1RN
DYRK1B	kinase	0.0172	CCND1
miR-451a (and other miRNAs w/seed AACCGUU)	mature microrna	0.0172	CCND1
ADAM12	peptidase	0.0172	IL33
BCAR1	enzyme	0.0172	MMP7
PDE4B	enzyme	0.0172	CXCL10
HOXB5	transcription regulator	0.0172	PLAUR
ADIPOR2	other	0.0172	PPARG
ITGB4	transmembrane receptor	0.0172	CCND1
FZR1	kinase	0.0172	CCND1
NFKBIE	transcription regulator	0.0172	ICAM1
TEAD2	transcription regulator	0.0172	CCND1
AEBP1	peptidase	0.0172	PPARG
HBB	transporter	0.0172	ICAM1
CDKN1C	other	0.0172	CCND1
candesartan cilexetil	chemical drug	0.0172	NOX1
RV 538	chemical reagent	0.0172	ICAM1
2-hydroxy-1-naphthylaldehyde isonicotinoyl hydrazone	chemical reagent	0.0172	CCND1
SU1498	chemical - kinase inhibitor	0.0172	ICAM1
pterostilbene	chemical drug	0.0172	CCND1
tin protoporphyrin IX	chemical reagent	0.0172	HMOX1
mastoparan	chemical toxicant	0.0172	CXCL10
delphinidin	chemical - endogenous non-mammalian	0.0172	ICAM1
midostaurin	chemical drug	0.0172	HMOX1
sphingomyelin	chemical - endogenous mammalian	0.0172	ICAM1
8-oxo-7-hydrodeoxyguanosine	chemical - endogenous mammalian	0.0172	ICAM1
dextran	chemical drug	0.0172	ICAM1
S-equol	chemical drug	0.0172	PLAT
bisphenol A	chemical - endogenous non-mammalian	0.0175	CXCL10,PPARG
Alpha catenin	group	0.018	CXCL10,TNFRSF12A
BCR (complex)	complex	0.018	CCND1,CD44
PML	transcription regulator	0.0186	CCND1,HMOX1
L-serine	chemical - endogenous mammalian	0.0189	CCND1
teriflunomide	chemical drug	0.0189	ICAM1
Rac	group	0.0189	CCND1
Ciap	group	0.0189	CCND1
Integrin	complex	0.0189	CCND1
Adaptor protein 2	complex	0.0189	HMOX1
LXR ligand-LXR-Retinoic acid-RXRÎ±	complex	0.0189	SCARB1
naringin	chemical - endogenous non-mammalian	0.0189	HMOX1
coal tar	chemical drug	0.0189	HMOX1
Adaptor protein 1	complex	0.0189	CD44
T 0070907	chemical reagent	0.0189	HMOX1
TLR2/3/4/9	group	0.0189	ICAM1
E2F8	transcription regulator	0.0189	CCND1
S100A12	other	0.0189	CCND1
OSCAR	other	0.0189	ICAM1
LECT2	other	0.0189	CXCL10
hemoglobin	complex	0.0189	HMOX1
Collagen Alpha1	group	0.0189	PLAUR
astragalin	chemical - endogenous non-mammalian	0.0189	ICAM1
vismodegib	chemical drug	0.0189	CXCL9
MALT1	peptidase	0.0189	CD44
miR-196a-5p (and other miRNAs w/seed AGGUAGU)	mature microrna	0.0189	ANXA1
miR-135a-5p (and other miRNAs w/seed AUGGCUU)	mature microrna	0.0189	PPARG
mir-373	microrna	0.0189	CD44
SOX6	transcription regulator	0.0189	CCND1
SFRP4	transmembrane receptor	0.0189	CCND1
ibrutinib	chemical drug	0.0189	CD44
EPHX2	enzyme	0.0189	ICAM1
APOA2	transporter	0.0189	SCARB1
RUVBL2	transcription regulator	0.0189	CCND1
LIMA1	other	0.0189	MMP7
MAPK10	kinase	0.0189	CD44
CCNT1	transcription regulator	0.0189	CCND1
AFP	transporter	0.0189	TNFRSF12A
LY6E	other	0.0189	CD14
DDX17	enzyme	0.0189	CCND1
ITGA3	other	0.0189	ITGA2
PARP2	enzyme	0.0189	PPARG
KAT2A	enzyme	0.0189	CCND1
ELK3	transcription regulator	0.0189	HMOX1
DSP	other	0.0189	PPARG
2-[[9-isopropyl-6-[[4-(2-pyridyl)phenyl]methylamino]purin-2-yl]amino]butan-1-ol	chemical reagent	0.0189	CCND1
TAS1R3	g-protein coupled receptor	0.0189	PPARG
vatalanib	chemical drug	0.0189	CCND1
sevoflurane	chemical drug	0.0189	HMOX1
ferric ammonium citrate	chemical drug	0.0189	HMOX1
meloxicam	chemical drug	0.0189	PTGES
1,10-phenanthroline	chemical toxicant	0.0189	HMOX1
clioquinol	chemical drug	0.0189	CCND1
putrescine	chemical - endogenous mammalian	0.0189	TLR2
phospholipid	chemical - endogenous mammalian	0.0189	CXCL10
adaphostin	chemical drug	0.0189	CCND1
beta-cyclodextrin	chemical - endogenous non-mammalian	0.0189	SCARB1
nandrolone	chemical drug	0.0189	HMOX1
Fe2+	chemical - endogenous mammalian	0.0189	HMOX1
IRS1	enzyme	0.0192	CCND1,PPARG
WNT1	cytokine	0.0192	CCND1,PPARG
LIPE	enzyme	0.0192	PPARG,SCARB1
camptothecin	chemical drug	0.0194	CCND1,ICAM1,PTGES,TLR2
CD28	transmembrane receptor	0.02	ANXA1,CCND1,REL
dimethyl sulfoxide	chemical drug	0.0201	ANXA1,HMOX1
5'-methylthioadenosine	chemical - endogenous mammalian	0.0206	CCND1
clobetasol propionate	chemical drug	0.0206	ICAM1
TCIRG1	enzyme	0.0206	CD44
SULF2	enzyme	0.0206	CCND1
FH	enzyme	0.0206	HMOX1
liquiritigenin	chemical - endogenous non-mammalian	0.0206	HMOX1
YWHAQ	other	0.0206	MMP7
CTSG	peptidase	0.0206	MMP7
TRAF5	transporter	0.0206	ICAM1
LILRB4	other	0.0206	CXCL10
CDK5R1	kinase	0.0206	CD14
mir-33	microrna	0.0206	PPARG
HIF3A	transcription regulator	0.0206	PLAUR
HSPB8	kinase	0.0206	ICAM1
CCL19	cytokine	0.0206	CXCL10
CDH5	other	0.0206	ICAM1
UGCG	enzyme	0.0206	ICAM1
EPCAM	other	0.0206	CCND1
RALA	enzyme	0.0206	PLAUR
MAML1	transcription regulator	0.0206	CCND1
BET	group	0.0206	HMOX1
DUSP14	phosphatase	0.0206	PLAT
CXCL1	cytokine	0.0206	ICAM1
Mt2	other	0.0206	CCND1
PITX1	transcription regulator	0.0206	CCND1
LY-2510924	biologic drug	0.0206	CD14
clotrimazole	chemical drug	0.0206	CCND1
dimethyl fumarate	chemical drug	0.0206	HMOX1
abscisic acid	chemical - endogenous non-mammalian	0.0206	PPARG
1,2-dimethylhydrazine	chemical toxicant	0.0206	CCND1
hydroquinone	chemical - endogenous mammalian	0.0206	HMOX1
methylene blue	chemical drug	0.0206	PTGES
amiloride	chemical drug	0.0206	PLAUR
KT5720	chemical - kinase inhibitor	0.0206	HMOX1
zinc sulfate	chemical drug	0.0206	HMOX1
N,N-dimethylsphingosine	chemical reagent	0.0206	ICAM1
myristoylated protein kinase A inhibitor 14-22 amide	chemical - kinase inhibitor	0.0206	CCND1
buthionine sulfoximine	chemical drug	0.0206	HMOX1
mannose	chemical - endogenous mammalian	0.0206	ICAM1
EBF1	transcription regulator	0.0207	CXCL10,TLR2
MKL1	transcription regulator	0.021	ICAM1,SCARB1
KDM5A	transcription regulator	0.0213	CCND1,HMOX1
FOXA1	transcription regulator	0.0219	ANXA1,TNFRSF12A
alvespimycin	chemical drug	0.0223	CCND1
cetuximab	biologic drug	0.0223	PLAUR
Actin	group	0.0223	CD44
Gli	group	0.0223	CCND1
selumetinib	chemical drug	0.0223	CCND1
COL1A1	other	0.0223	ICAM1
ALDH1A1	enzyme	0.0223	PPARG
IDH2	enzyme	0.0223	PPARG
HOXA11	transcription regulator	0.0223	ANXA1
NDUFA13	enzyme	0.0223	CCND1
EN1	transcription regulator	0.0223	CCND1
miR-100-5p (and other miRNAs w/seed ACCCGUA)	mature microrna	0.0223	CCND1
mir-196	microrna	0.0223	ANXA1
miR-19b-3p (and other miRNAs w/seed GUGCAAA)	mature microrna	0.0223	CCND1
CCL21	cytokine	0.0223	CXCL10
PER2	transcription regulator	0.0223	CCND1
FABP2	transporter	0.0223	PPARG
PLA2G4A	enzyme	0.0223	PLA2G2A
MAZ	transcription regulator	0.0223	PPARG
IL1RAP	transmembrane receptor	0.0223	CXCL10
FRS2	other	0.0223	CD44
NBEAL2	other	0.0223	CXCL10
TMBIM6	other	0.0223	HMOX1
PTGER1	g-protein coupled receptor	0.0223	ICAM1
CXCR2	g-protein coupled receptor	0.0223	CXCL10
PLD2	enzyme	0.0223	SCARB1
CCL3L3	cytokine	0.0223	CXCL10
nelfinavir	chemical drug	0.0223	PPARG
bisphenol A diglycidyl ether	chemical reagent	0.0223	ICAM1
formoterol	chemical drug	0.0223	CXCL10
clenbuterol	chemical drug	0.0223	IL1RN
icatibant	biologic drug	0.0223	ICAM1
poly-L-lysine	chemical reagent	0.0223	IL1RN
[D-Ala2,N-Me-Phe4,Gly5-ol]-Enkephalin	chemical reagent	0.0223	CXCL10
farnesyl pyrophosphate	chemical - endogenous mammalian	0.0223	ICAM1
biochanin A	chemical toxicant	0.0223	CXCL10
KT5823	chemical - kinase inhibitor	0.0223	PLAUR
gamma-linolenic acid	chemical - endogenous mammalian	0.0223	HMOX1
loxoribine	chemical drug	0.0223	PTGES
cyclomaltodextrin	chemical drug	0.0223	SCARB1
auranofin	chemical drug	0.0223	HMOX1
cyproterone acetate	chemical drug	0.0223	CCND1
RBPJ	transcription regulator	0.0225	CCND1,CD44
ritonavir	chemical drug	0.0225	ICAM1,PPARG
BMP4	growth factor	0.0228	CCND1,SCARB1
SYVN1	transporter	0.0228	CCND1,CD44
KDM5B	transcription regulator	0.0228	CCND1,ISG15
IL7	cytokine	0.0228	BLNK,MX1
ATF4	transcription regulator	0.0231	PPARG,TNFRSF12A
INSR	kinase	0.0236	CCND1,PPARG,SCARB1
isoproterenol	chemical drug	0.0238	HMOX1,PLAT
octanoic acid	chemical - endogenous mammalian	0.0239	PPARG
15(S)-HETE	chemical - endogenous mammalian	0.0239	PPARG
xanthine	chemical - endogenous mammalian	0.0239	PLAUR
nystatin	chemical drug	0.0239	ICAM1
ADP	chemical - endogenous mammalian	0.0239	HMOX1
lonafarnib	chemical drug	0.0239	CCND1
alpha-amanitin	chemical toxicant	0.0239	CCND1
Nos	group	0.0239	HMOX1
NFkB (family)	group	0.0239	CCND1
dihydroartemisinin	chemical drug	0.0239	CCND1
PI-103	chemical - kinase inhibitor	0.0239	CCND1
CCK	other	0.0239	CXCL10
APOA4	transporter	0.0239	SCARB1
APBB1	transcription regulator	0.0239	CCND1
miR-503-5p (miRNAs w/seed AGCAGCG)	mature microrna	0.0239	CCND1
GHRHR	g-protein coupled receptor	0.0239	CCND1
STIM1	ion channel	0.0239	HMOX1
P2RY2	g-protein coupled receptor	0.0239	ICAM1
CSF3R	transmembrane receptor	0.0239	CD14
SPRY1	other	0.0239	ISG15
GTF2I	transcription regulator	0.0239	CCND1
PTGFR	g-protein coupled receptor	0.0239	NOX1
PRDX2	enzyme	0.0239	ICAM1
ADAM15	peptidase	0.0239	CD44
PARK7	enzyme	0.0239	ICAM1
GAB1	other	0.0239	CXCL10
HNRNPA1	other	0.0239	CD44
IL37	cytokine	0.0239	CXCL10
TRIM21	enzyme	0.0239	CXCL10
SOCS2	other	0.0239	PPARG
3-aminobenzamide	chemical toxicant	0.0239	ICAM1
N-(3-oxododecanoyl)-homoserine lactone	chemical reagent	0.0239	PTGES
picryl chloride	chemical toxicant	0.0239	CXCL10
pyruvaldehyde	chemical - endogenous mammalian	0.0239	ICAM1
gallic acid	chemical - endogenous non-mammalian	0.0239	PLAT
zymosan A	chemical - endogenous non-mammalian	0.0239	ANXA1
N1,N11-diethylnorspermine	chemical drug	0.0239	CCND1
spermidine	chemical - endogenous mammalian	0.0239	HMOX1
spermine	chemical - endogenous mammalian	0.0239	TLR2
myricetin	chemical - endogenous non-mammalian	0.0239	CCND1
neuroprotectin D1	chemical - endogenous mammalian	0.0239	HMOX1
gambogic acid	chemical - endogenous non-mammalian	0.0239	CCND1
chitin	chemical - endogenous non-mammalian	0.0239	IL33
methapyrilene	chemical drug	0.0241	CCND1,HMOX1
17-alpha-ethinylestradiol	chemical drug	0.0247	CXCL10,SCARB1
CNR1	g-protein coupled receptor	0.0247	CXCL10,SCARB1
tetrachlorodibenzodioxin	chemical toxicant	0.0252	BLNK,CCND1,HMOX1
NR1H4	ligand-dependent nuclear receptor	0.0254	PPARG,SCARB1
geldanamycin	chemical - endogenous non-mammalian	0.0254	CCND1,IFIT2
leukotriene C4	chemical - endogenous mammalian	0.0256	ICAM1
amphotericin B	chemical drug	0.0256	IL1RN
trastuzumab	biologic drug	0.0256	CCND1
picropodophyllin	chemical drug	0.0256	IFITM3
Fgfr	group	0.0256	HMOX1
Fcgr3	group	0.0256	IL1RN
obeticholic acid	chemical drug	0.0256	PPARG
PLC	group	0.0256	CXCL10
THRAP3	transcription regulator	0.0256	CCND1
VIMP	other	0.0256	PPARG
TCF7L1	transcription regulator	0.0256	PPARG
IGFBP7	transporter	0.0256	CCND1
PPP1R1B	phosphatase	0.0256	CCND1
BCOR	transcription regulator	0.0256	ISG15
SLC9A3R1	other	0.0256	SCARB1
CBS/CBSL	enzyme	0.0256	SCARB1
KLF9	transcription regulator	0.0256	CCND1
AIMP1	cytokine	0.0256	ICAM1
MDK	growth factor	0.0256	PLAT
ZBTB33	other	0.0256	MMP7
CDH2	other	0.0256	CCND1
PNN	other	0.0256	MMP7
YWHAZ	enzyme	0.0256	MMP7
CRKL	kinase	0.0256	CXCL10
STK3	kinase	0.0256	CCND1
IL36G	cytokine	0.0256	CXCL10
GPI	enzyme	0.0256	CCND1
TNFAIP2	other	0.0256	PLAT
AKR1B1	enzyme	0.0256	CCND1
ODC1	enzyme	0.0256	TLR2
S1PR2	g-protein coupled receptor	0.0256	ICAM1
ITIH1	other	0.0256	PPARG
PLAGL1	transcription regulator	0.0256	PPARG
SP2	transcription regulator	0.0256	CCND1
RND3	enzyme	0.0256	CCND1
BCL10	transcription regulator	0.0256	CD44
CNR2	g-protein coupled receptor	0.0256	CCND1
EDNRA	transmembrane receptor	0.0256	ICAM1
DDX5	enzyme	0.0256	CCND1
Mt1	other	0.0256	CCND1
ENPP2	enzyme	0.0256	PPARG
NDN	transcription regulator	0.0256	PPARG
FABP1	transporter	0.0256	HMOX1
ginkgolide B	chemical drug	0.0256	ICAM1
coenzyme Q10	chemical drug	0.0256	HMOX1
N-ethyl-N-nitrosourea	chemical toxicant	0.0256	ICAM1
glycyrrhetinic acid	chemical drug	0.0256	ICAM1
cobalt	chemical toxicant	0.0256	ICAM1
NR1I2	ligand-dependent nuclear receptor	0.0257	PPARG,SCARB1
MED1	transcription regulator	0.0264	CCND1,PPARG
ciprofibrate	chemical drug	0.0264	PPARG,SCARB1
CLOCK	transcription regulator	0.0267	ICAM1,MMP7
PSEN1	peptidase	0.0272	CCND1,PPARG,SCARB1
PD173074	chemical reagent	0.0273	CCND1
dasatinib	chemical drug	0.0273	CXCL10
RNASEL	enzyme	0.0273	ISG15
C1QBP	transcription regulator	0.0273	CCND1
TNFRSF6B	transmembrane receptor	0.0273	ICAM1
miR-199a-3p (and other miRNAs w/seed CAGUAGU)	mature microrna	0.0273	CD44
MAFG	transcription regulator	0.0273	HMOX1
[truncated: 333 more rows]
