# Supplementary material for: Widespread parainflammation in human cancer
Source: Genome Biol. 2016 Jul 8;17:145. doi: 10.1186/s13059-016-0995-z (PMC4937599; doi:10.1186/s13059-016-0995-z)
Supplement: Additional file 5: — Results from a differential expression analysis of organoid cultures from APC-mutated normal gut epithelium (MIN) versus adenomatous polyps of APCmin/+ mice (Adenoma). See “Methods” for organoid culture. Each set has three biological replicates. Raw reads and counts are available at the GEO under accession GSE81836. The analysis was performed using the RSEM software package. (XLSX 773 kb) [file 13059_2016_995_MOESM5_ESM.xlsx]

## Sheet: Sheet1
Adenoma vs. Min differential expression
	PPEE	PostFC	RealFC
Defa-rs7	0	33581.3	882278
Moxd1	0	4530.67	119012
Mme	0	3175.12	83396.7
Reg3a	0	2843.29	74678.4
Lrig3	0	2830.76	74349
Fam174b	0	2405.06	63164.4
Unc5cl	0	2106.26	55313.8
Slc6a4	0	2061.83	54146.4
2010106E10Rik	0	2038.08	53522.6
Fam83f	0	1820.91	47816.8
Slc26a3	0	1806.8	47446
Slc6a19	0	1778.2	46694.6
Pde3a	0	1747.61	45890.8
Slco2b1	0	1709.42	44887.5
Gm5485	0	1565.93	41117.3
Pitx2	0	1438.57	37771.3
Gm11437	0	1143.69	30023.6
Mcoln2	0	1022.88	26849.4
Btnl2	0	1005.46	26391.8
Npl	0	941.447	24710
S100g	0	820.139	21522.8
Lyplal1	0	783.967	20572.4
Hebp1	0	733.763	19253.4
Mptx2	0	719.834	18887.4
Armcx3	0	717.177	18817.6
Kctd12	0	715.986	18786.3
Adh4	0	712.951	18706.5
Enpp7	0	691.632	18146.4
Nrn1	0	596.738	15653.2
Zfp518b	0	593.711	15573.7
Ereg	0	573.794	15050.4
Nid1	0	544.5	14280.7
Tfpi2	0	522.315	13697.8
H2-Q9	0	483.729	12684
Htr4	0	474.989	12454.4
Angptl4	0	473.42	12413.2
Cd83	0	470.85	12345.7
Smlr1	0	453.193	11881.8
Mgmt	0	442.4	11598.2
Erc2	0	403.314	10571.3
St6galnac1	0	397.189	10410.3
Slc13a2	0	382.002	10011.3
Slc43a1	0	379.466	9944.69
Olfm4	0	8945.1	9906.41
Gm15292	0	373.38	9784.76
Pcdh8	0	366.058	9592.4
Scgn	0	357.095	9356.91
Zfp2	0	353.033	9250.17
Ces1b	0	351.199	9202
G6pc	0	345.892	9062.56
Cyp2j9	0	343.062	8988.21
A4gnt	0	337.132	8832.4
AI507597	0	323.142	8464.83
Slc39a5	0	3528.81	8280.58
Boc	0	314.937	8249.25
Gimap5	0	311.779	8166.3
Dpp4	0	4820.16	8114.55
Gramd1a	0	303.506	7948.93
Ky	0	301.471	7895.47
Hgf	0	295.139	7729.09
Cfhr2	0	292.559	7661.32
Thsd7a	0	292.284	7654.09
Slc1a3	0	289.432	7579.16
Pcsk5	0	3061.23	7087.92
Reg1	0	3015.7	6990.35
Cdhr1	0	266.407	6974.21
Gm6696	0	264.727	6930.06
Rfx6	0	264.222	6916.79
Gm8979	0	5026.59	6850.44
Cps1	0	6616.58	6849.4
Fabp1	0	5770.14	6660.28
H2-Q10	0	2966.46	6643.14
Nefm	0	251.094	6571.87
Epb4.1l3	0	3665.22	6145.41
Dmbt1	0	5420.56	6113.54
Gfra3	0	229.406	6002.05
Lmcd1	0	224.156	5864.13
Gpc2	0	206.384	5397.19
Vegfc	0	201.839	5277.77
Slc2a13	0	200.538	5243.6
Fzd8	0	191.976	5018.63
Tspan6	0	191.729	5012.14
Slc51b	0	180.532	4717.95
Jph1	0	175.071	4574.47
Apoa4	0	4252.75	4525.13
Clic6	0	3329.81	4489.84
Mycn	0	171.742	4487
Vav3	0	1900.04	4477.33
Gvin1	0	2584.9	4472.28
Cul9	0	171.007	4467.71
Gcg	0	1927.34	4467.08
Cacna2d1	0	169.785	4435.59
Dhrs9	0	169.671	4432.6
BC026585	0	167.073	4364.34
Gm17757	0	1391.93	4313.31
2610018G03Rik	0	155.807	4068.35
Prr9	0	152.663	3985.74
Xist	0	3866.76	3965.03
Apol10a	0	151.569	3956.99
Zg16	0	1655.79	3901.59
Bhlhb9	0	149.382	3899.52
Abcc8	0	148.177	3867.88
Cox6b2	0	144.882	3781.31
Mfsd7a	0	144.477	3770.66
Ccnb1ip1	0	143.656	3749.09
Gm4759	0	1575.88	3713.23
Gm4070	0	3180.36	3535.81
Gm1966	0	2875.04	3506.03
Pnmal2	0	134.13	3498.8
Plekhd1os	0	132.641	3459.69
Lipo1	0	128.586	3353.15
Cnnm1	0	127.184	3316.31
Cap2	0	126.847	3307.47
Fgr	0	125.351	3268.16
Pcdhga7	0	124.85	3255
Slc6a3	0	121.301	3161.75
Chgb	0	2765.85	3156.33
Pycard	0	2408.92	3082.51
Olfm1	0	112.55	2931.82
Slc47a1	0	112.124	2920.63
Nptx2	0	110.61	2880.86
Acpp	0	1692.18	2865.37
Eci3	0	106.579	2774.94
Xylt1	0	106.143	2763.5
Rab6b	0	104.96	2732.42
Scg3	0	104.917	2731.28
Ppp4r4	0	104.902	2730.89
Chga	0	1099.86	2579.96
Car4	0	95.9044	2494.48
Pcdhgb7	0	95.2971	2478.53
Sphkap	0	94.7872	2465.13
Slc6a20a	0	1038.99	2437.1
Sst	0	93.2457	2424.63
Lrp3	0	90.8847	2362.6
Dpep1	0	1387.1	2333.82
Cyp2c29	0	1003.14	2324.39
Mum1l1	0	87.5117	2273.97
Otop3	0	86.4996	2247.38
Acss3	0	85.9695	2233.46
1810065E05Rik	0	85.695	2226.24
Alpi	0	1737.03	2223.74
3632451O06Rik	0	85.4304	2219.29
Fam151a	0	85.2802	2215.35
Aadac	0	1623.85	2186.24
Apoa1	0	2003.86	2169.28
Esrrg	0	931.959	2159.36
Pyy	0	82.9126	2153.14
Eid2	0	81.478	2115.45
Rnls	0	80.972	2102.15
Triqk	0	78.9398	2048.76
D16Ertd472e	0	77.6415	2014.65
Thrb	0	872.942	1980.54
Itih5	0	1169.29	1968.75
Cxx1a	0	75.3111	1953.42
Trim38	0	75.1501	1949.19
Slc7a15	0	75.0471	1946.49
Slc16a7	0	74.5783	1934.17
Tac1	0	822.656	1929.38
Enpep	0	1624.18	1878.17
Btnl1	0	1102.15	1863.38
Ms4a18	0	1075.98	1822.65
Ctss	0	750.392	1759.78
Thnsl2	0	754.488	1747.91
Myrfl	0	1363.1	1743.07
Cyp2c66	0	1202.75	1614.13
Smpdl3a	0	1050.54	1532.49
Galnt6	0	1386.87	1525.91
Slc51a	0	650.609	1525.6
Cyp2c65	0	1330.12	1518.7
Car8	0	1219.44	1500.04
Slc7a8	0	884.193	1481.39
Cml5	0	621.992	1464.77
Tmem30b	0	1323.5	1448.18
AI747448	0	1380.76	1446.7
Ephx2	0	930.852	1358.44
Gas6	0	1126.02	1323.93
Chp2	0	752.886	1274.02
Cyp4f40	0	831.131	1226.67
Hkdc1	0	1101.15	1220.56
Apoc3	0	834.18	1218.45
Rec8	0	519.794	1203.79
8430419L09Rik	0	1050.42	1199.59
Fut4	0	509.427	1199.44
Cdx1	0	1028.36	1187.9
Adrbk2	0	484.8	1141.39
Prap1	0	1083.83	1140.48
Tph1	0	487.836	1129.69
Slc5a4b	0	669.656	1128.98
Clic5	0	936.086	1098.72
Ptprn2	0	686.457	1024.08
Cstf2t	0	599.515	1013.27
Gstk1	0	435.705	1007.7
Kcnk10	0	424.655	983.212
Cyp2d22	0	431.209	974.661
Ace2	0	897.795	972.164
Scin	0	771.3	954.21
Maob	0	743.643	917.45
Gip	0	539.351	903.373
Grb10	0	695.566	890.568
Aldob	0	884.591	889.287
Rragd	0	771.286	886.183
Amn	0	602.628	878.223
Ugt2a3	0	378.569	872.246
Nags	0	594.276	868.218
Spink3	0	505.838	847.546
Fgl2	0	495.354	829.626
Tmem236	0	750.508	821.454
Peg13	0	471.744	793.599
Pigr	0	780.466	783.819
Defa-ps1	0	443.848	783.723
Ugt2b5	0	576.726	776.312
Slc3a1	0	684.071	775.968
Dpyd	0	686.95	774.889
Acaa1b	0	516.52	764.841
Cyp3a25	0	520.792	761.221
Bcl2l15	0	625.11	750.385
Otc	0	684.195	737.877
Bex1	0	486.425	711.504
Gm766	0	415.878	704.433
Csf2ra	0	291.309	684.325
Prlr	0	577.341	655.163
Gal3st2	0	447.319	651.769
Sis	0	631.284	634.586
Rbp2	0	589.099	628.539
Slc1a1	0	545.595	615.313
Ces1f	0	590.052	615.283
Ces1d	0	413.742	603.276
Ces1e	0	410.382	601.066
Casp1	0	526.997	589.134
Rcn1	0	347.309	588.481
Chrm3	0	345.921	585.196
Ces2c	0	567.709	579.919
Syk	0	391.408	573.945
Leap2	0	335.356	567.303
Cck	0	375.682	550.716
Ces1c	0	229.426	537.103
Slc13a1	0	318.853	536.362
Plekhd1	0	390.044	526.951
Dao	0	223.393	522.433
Cd36	0	222.238	521.746
Gng11	0	216.521	500.107
Tmigd1	0	215.673	498.703
Akr1c14	0	427.002	476.963
Fabp6	0	201.301	473.14
Aqp4	0	457.706	472.801
Neurod1	0	203.683	470.905
Anxa10	0	364.52	467.167
Sema6d	0	362.873	462.183
Cttnbp2	0	196.663	459.762
Clec2h	0	401.248	423.848
Pde4b	0	179.771	415.468
Nid2	0	322.166	412.758
Prelid2	0	366.743	403.628
Tmem37	0	237.913	399.727
Nr1i3	0	272.996	399.044
Hsd17b2	0	295.924	398.88
Pcsk1	0	292.95	394.86
Tcf23	0	329.767	387.285
Khdrbs3	0	163.582	384.231
Plcb4	0	162.49	379.637
Klhl23	0	223.022	375.536
Fbp1	0	343.718	372.027
Alppl2	0	157.202	369.191
Pdgfrb	0	155.095	362.299
Nlrp1b	0	213.647	361.737
Btnl6	0	293.097	360.311
Adh1	0	351.565	356.229
Zfp709	0	149.679	350.958
Clec2e	0	332.166	348.294
Atp6v0e2	0	150.245	346.624
Cyp4f14	0	336.31	342.626
Gpr128	0	333.632	342.385
Npc1l1	0	327.539	334.431
Timp3	0	197.356	333.761
Gm11545	0	318.153	331.862
Slco3a1	0	260.025	321.28
Chst4	0	213.876	312.799
Trp53i11	0	253.74	310.583
Zfp783	0	241.148	307.224
Ceacam18	0	268.071	305.766
Pde1b	0	177.617	298.248
Sult1d1	0	279.265	296.33
Zfp182	0	121.37	283.224
Fmo4	0	166.377	281.101
Creb3l3	0	263.586	280.398
Bend7	0	208.181	280.31
Plbd1	0	230.259	266.189
AY761184	0	259.214	265.303
Irx4	0	113.234	265.174
Cyp3a11	0	233.509	258.97
Defa23	0	258.185	258.785
Kcnma1	0	153.807	258.667
Defa24	0	255.761	255.991
Etv1	0	108.299	253.559
Defa-rs1	0	229.222	249.937
Smim24	0	246.194	249.484
Fam20a	0	106.271	248.066
Ggt1	0	230.497	245.234
Matn2	0	216.481	243.928
Defa3	0	239.323	242.469
Slc30a10	0	222.778	238.934
Krt20	0	230.366	234.437
Scn3a	0	99.4902	234.099
9430069I07Rik	0	98.9618	231.581
Nos2	0	175.046	224.113
Galnt5	0	133.319	223.773
Duox2	0	200.376	223.626
Gm15284	0	205.694	206.151
Gm14851	0	202.886	206.101
Gdpd2	0	163.848	201.562
Reg3g	0	184.071	201.351
Ptpn22	0	116.925	197.134
Slc29a4	0	83.9635	195.52
Scg2	0	151.576	193.683
Adap2	0	82.6127	192.54
Apbb1ip	0	81.2303	189.112
Setbp1	0	111.913	188.788
Muc2	0	182.551	186.501
Zfp711	0	79.5152	186.072
Adh6a	0	180.005	185.651
Slc34a2	0	144.45	184.827
Gm7849	0	179.101	181.934
Fev	0	77.5373	181.41
Ugt2b36	0	156.532	180.931
Btnl4	0	168.493	180.765
Defa26	0	171.48	178.345
Abat	0	160.579	177.773
Rab3c	0	122.515	177.367
Cacna1h	0	105.409	176.625
Lrrc19	0	146.298	175.312
Mptx1	0	73.9186	172.136
Gm7861	0	168.492	171.95
Bche	0	166.298	169.61
Erich4	0	124.453	167.568
Dgkg	0	139.613	167.387
Gm1123	0	165.814	167.069
Cndp1	0	97.5025	164.273
Tm4sf5	0	161.572	163.161
Rftn2	0	66.9269	155.727
Defa2	0	151.975	152.073
Aldh1l1	0	146.326	149.945
Cyp2d34	0	63.2682	147.14
Nes	0	118.399	145.922
Gm5779	0	122.127	143.324
Steap3	0	127.315	142.153
Gda	0	135.883	140.023
Myo1a	0	136.656	137.608
Papln	0	133.776	137.398
Ugt1a7c	0	136.25	136.736
Mxra7	0	110.215	135.393
Scg5	0	57.0937	133.033
Slc8a1	0	56.9857	132.967
Gcnt4	0	127.477	132.892
Tldc2	0	91.2924	132.784
Lypd8	0	131.32	131.678
Slc10a2	0	101.758	129.967
Resp18	0	55.4227	129.283
P2ry1	0	124.989	129.084
Slc5a8	0	96.094	129.028
Prss30	0	102.504	122.881
Gm15299	0	84.728	121.504
Nfasc	0	82.3101	119.946
Unc5a	0	86.642	116.747
Miat	0	69.2743	115.995
Sult1b1	0	111.735	115.295
Defa17	0	114.455	114.496
Lyz1	0	113.633	113.669
Insm1	0	84.3671	112.737
Calcrl	0	51.54	110.177
Treh	0	101.605	108.384
Zfp28	0	47.1637	108.027
Bex2	0	47.3299	107.157
Clca6	0	101.46	107.05
Slc4a5	0	92.7762	107.041
Btn2a2	0	63.5441	106.893
Map1b	0	62.9688	105.771
Sdr16c5	0	43.9365	102.063
Gm3776	0	101.422	101.804
Abcc2	0	101.08	101.528
Pdzd3	0	89.8308	99.4248
Vwce	0	89.4631	99.0558
Cadps	0	43.27	98.8895
Khdc1a	0	82.9828	96.6071
Csgalnact1	0	71.5623	96.323
Trim30d	0	71.2306	95.9669
Rassf4	0	92.0403	94.4248
Cyp2d26	0	92.7699	94.0984
Spink4	0	92.7434	92.9141
Nlrp9b	0	72.2902	92.1876
Agmo	0	86.5724	92.0681
Reg3b	0	81.6041	91.8955
Trim31	0	88.8466	91.0278
Fzd1	0	61.6934	90.1696
Apob	0	89.6426	89.873
Nlrp6	0	89.1819	89.4837
Grb14	0	53.2655	89.0862
Naip1	0	87.8585	88.7872
Muc4	0	87.5313	88.5815
Nkx2-2	0	52.5131	88.2482
Acot4	0	75.0877	88.0738
Gm2061	0	75.4137	87.6163
Naaladl1	0	86.7119	87.5332
Itpripl2	0	81.5135	87.2338
Slc16a5	0	80.1368	84.7984
Lyve1	0	77.9391	84.7356
Btnl5-ps	0	83.4411	84.4601
Myl9	0	72.3965	83.6143
Card11	0	80.507	82.9464
Aoc1	0	81.0889	81.5857
Naprt1	0	79.3883	81.1492
Pcdhgb6	0	61.2053	80.4795
Arhgap24	0	47.9796	80.2513
Fabp2	0	78.0283	78.4655
Gm21498	0	78.0288	78.164
Defa5	0	77.2644	77.4946
Lhfpl2	0	65.6709	77.1124
Nat8	0	68.3687	74.6884
Pm20d1	0	62.2926	74.4994
Rimbp2	0	56.2435	73.7558
Ghrl	0	67.3984	73.6758
Dlc1	0	55.6987	72.4538
Ceacam20	0	68.1003	72.1896
Defa21	0	71.9353	72.0878
Tmem218	0	61.331	72.0245
Hspa1b	0	62.0098	71.5032
Wipf1	0	68.1654	70.5299
Cldn15	0	69.658	69.8255
Pcdhgc4	0	50.3917	69.7897
Mertk	0	63.0654	68.9302
Capn8	0	47.0373	68.4991
Tubal3	0	65.2484	67.9481
Gm5549	0	60.0283	67.5285
Duoxa2	0	59.3744	66.8334
Arhgef17	0	64.7054	66.7034
Pygl	0	45.5256	65.7847
Defa22	0	65.4658	65.5565
Sall2	0	39.1725	65.2448
Maoa	0	65.0611	65.1707
Cd302	0	61.6642	64.9562
Mttp	0	64.7384	64.8286
Defa4	0	61.6584	64.2796
Tcf24	0	54.5399	63.9893
Zfp563	0	55.944	63.6728
Kcne3	0	62.306	63.2911
Dpf3	0	51.1491	62.9272
Tdrd1	0	42.466	61.6623
Tnfrsf8	0	54.4523	61.3159
Cyp3a13	0	61.056	61.3035
Mgll	0	45.0073	60.2781
B3galt5	0	35.9017	59.7851
Gsta1	0	59.6545	59.7513
Fam115c	0	56.5278	59.5392
Arg2	0	57.7782	59.4163
Capn11	0	44.1011	59.1672
Mrc1	0	47.9095	58.9137
Slc28a2	0	56.0352	58.8202
Fam184b	0	42.6918	57.2195
Rps6ka6	0	54.5722	57.0363
Rnf152	0	55.3831	56.748
Col26a1	0	50.7603	54.4815
Piwil4	0	40.5919	54.3449
Slco2a1	0	49.1061	54.3096
Hsd11b2	0	47.5175	54.0817
Slc25a34	0	46.0636	53.1218
C530008M17Rik	0	50.8643	51.8852
H2-Q7	0	46.3176	51.7376
Slc16a10	0	50.9218	51.601
Fmo5	0	51.2604	51.5497
Ces2a	0	51.425	51.487
Ppp1r14d	0	50.6661	51.182
Cyp2c55	0	50.6223	51.175
St18	0	37.8335	50.7727
Cybrd1	0	49.9826	50.6393
C1rl	0	47.8935	49.5741
Gm15308	0	49.4207	49.4889
Gm21002	0	49.4207	49.4889
Hykk	0	39.2454	49.2849
Slc5a1	0	48.9947	49.042
Fuom	0	47.6666	48.8442
Zfp518a	0	46.45	47.9189
Zfp558	0	37.6365	47.808
Cidec	0	44.8543	47.6662
Ncf2	0	41.5061	46.1192
Nr1h4	0	44.8446	45.6838
0610005C13Rik	0	42.9592	45.4172
Igf2	0	30.6966	44.5209
Slc7a2	0	42.8223	44.4213
Glyctk	0	38.5363	43.8305
Kit	0	43.0737	43.8208
Nr2e3	0	41.2352	43.3406
Prrg1	0	39.2319	43.1068
1700040L02Rik	0	36.2823	42.4667
Prss12	0	40.7744	42.3282
4930481A15Rik	0	33.0628	42.0735
Slc2a2	0	38.9222	39.5918
Plb1	0	35.1125	39.4859
Tnfsf15	0	32.5009	39.311
Tstd1	0	38.6903	39.3074
Spdef	0	37.8524	39.0939
Gm10768	0	37.6146	38.0436
Agmat	0	37.0593	37.9496
2610528A11Rik	0	37.458	37.6038
Cox7a1	0	36.0627	37.2133
Soga1	0	35.8539	37.1498
9230110C19Rik	0	32.0297	36.8615
Mep1b	0	35.8735	36.1624
Nhlrc1	0	33.2008	35.2825
Armcx1	0	32.8618	35.1182
Peli2	0	30.8678	34.7121
Itga1	0	34.0625	34.6956
Rdh7	0	33.0969	34.4499
Tm4sf4	0	33.965	34.1656
Sprr2b	0	24.4058	33.8097
Peg3	0	23.2987	33.595
Snph	0	31.8013	33.5529
Slc26a6	0	33.2138	33.4498
Sprr2a1	0	33.2176	33.2233
Sprr2a2	0	33.2176	33.2233
Abhd11os	0	32.586	32.9243
Pla2g12b	0	32.0469	32.8247
Pax6	0	24.5628	32.7948
Ckb	0	32.7103	32.7852
Chic1	0	31.8654	32.6227
Far2	0	31.8234	32.048
Adamts15	0	31.6377	32.0307
2010107G12Rik	0	31.2272	32.0181
1700025G04Rik	0	31.7909	31.9966
Acvr1c	0	30.9101	31.697
Arhgap8	0	30.1152	31.3259
Klhl22	0	31.0833	31.3037
Oit1	0	30.8687	31
Slc22a3	0	28.6155	30.3082
Cbr3	0	30.0471	30.1779
2010003K11Rik	0	28.3624	29.904
Muc13	0	29.8563	29.8682
1700016C15Rik	0	27.6664	29.7554
G630090E17Rik	0	27.4298	29.4697
Bcl11a	0	28.7429	29.3759
Glod5	0	28.5309	29.0216
Gm13212	0	25.8444	28.7
Lmx1a	0	23.4333	28.6908
Lefty1	0	22.4684	28.4757
Nts	0	26.2608	28.354
Enpp3	0	26.2564	28.2319
Syce2	0	27.4167	27.9923
Nxf7	0	25.4979	27.9766
St3gal4	0	27.6885	27.7123
Ccl25	0	27.6354	27.7061
9130019O22Rik	0	26.2938	27.5619
Acot1	0	27.1862	27.4872
Tet1	0	24.4929	27.4132
Tmem139	0	25.9804	27.3421
Dab1	0	25.4475	27.0871
Abcg2	0	26.4793	26.6284
Irak3	0	23.9221	26.2294
Nr5a2	0	25.7945	26.1302
Celsr1	0	25.7296	26.0837
Klk1	0	25.2881	25.5493
Disp2	0	23.5801	25.2532
Tubg2	0	19.9703	25.2436
Gm10639	0	23.7993	24.7991
Ghr	0	24.2865	24.661
Slc22a1	0	24.1517	24.41
Bco2	0	23.3127	24.2939
Cped1	0	19.9114	24.2745
Znf41-ps	0	23.3324	24.1542
Pbld2	0	23.9036	24.1085
Gm14850	0	23.7955	24.0582
Fcgbp	0	23.8199	23.8277
Tmem82	0	23.351	23.7756
Lcp1	0	23.6344	23.728
Gm10104	0	22.6613	23.7016
Tinag	0	23.0469	23.3946
Apol7a	0	22.776	23.2974
Cideb	0	23.1089	23.2879
Ces2e	0	23.2354	23.2478
Gkn3	0	21.1977	23.2265
Slc15a1	0	22.6628	23.111
Nlrc3	0	19.6801	22.9698
Zc3h12d	0	22.1377	22.7123
1010001N08Rik	0	21.6761	22.3592
Cdyl2	0	18.3707	22.3301
A230050P20Rik	0	19.1571	22.0979
Prrx1	0	18.9898	21.9923
Tnfsf13	0	21.4928	21.7933
Guca2a	0	21.4151	21.4524
Nckap5	0	20.8852	21.4391
Zbtb10	0	17.3943	21.2071
Adra2a	0	20.6132	20.8776
Cebpa	0	20.6383	20.7459
Cyp2b10	0	20.5346	20.6993
Tspan1	0	20.5823	20.6303
Vwa5b2	0	19.3185	20.4921
Mnx1	0	19.4818	20.4505
Clca3	0	20.238	20.3277
Lamb1	0	19.7077	20.2156
Ret	0	19.4935	20.1808
Atp2a3	0	20.0566	20.0961
Bbox1	0	16.46	20.0745
Lbh	0	19.3779	19.6993
Mgst2	0	19.5695	19.6575
Ptk6	0	17.1374	19.5785
Zswim5	0	19.1454	19.3093
1700097N02Rik	0	17.3752	19.2399
Cds1	0	19.0109	19.0416
Ramp1	0	18.4133	18.9835
Ttr	0	18.1187	18.7518
Slc7a9	0	18.501	18.7273
Dmtn	0	17.8628	18.6866
Plod2	0	18.0604	18.6672
Cldn2	0	18.6033	18.6173
Tcea3	0	18.3722	18.5655
Oplah	0	17.8003	18.1013
E130012A19Rik	0	17.8493	18.0705
Vdr	0	18.0255	18.0444
Abcg5	0	17.8738	17.9538
Cd200	0	16.752	17.9223
Ceacam1	0	17.8543	17.8635
Rab15	0	17.7099	17.7879
Mt2	0	17.7681	17.7785
Ppara	0	17.5916	17.6999
Tm6sf2	0	17.4163	17.4808
Urah	0	16.9019	17.3031
Itgam	0	16.0473	16.9509
Rgn	0	16.3877	16.641
Celf3	0	15.908	16.5875
1700024P16Rik	0	15.2994	16.481
AI427809	0	15.6017	16.3399
Fstl4	0	15.6872	16.1946
Atp4a	0	14.9858	16.0208
Plekhg6	0	15.7085	15.9348
Cdkn1c	0	14.5093	15.7808
Tnfsf13b	0	14.5217	15.768
Tmc5	0	15.6324	15.7496
Pld1	0	15.6613	15.6764
Zdhhc15	0	15.4872	15.6757
Cmbl	0	15.4089	15.4547
Ptges3l	0	14.5468	15.4264
Dnah8	0	15.2838	15.3779
Prelp	0	15.1141	15.2051
Itln1	0	15.1982	15.199
Sepp1	0	15.1821	15.194
Tmem253	0	15.0519	15.1792
Lrat	0	14.4296	15.1348
Dnaja4	0	13.3791	15.1244
Trim40	0	14.7536	14.9935
Gstm3	0	14.8664	14.8729
Fam3b	0	14.6555	14.7674
Abcg8	0	14.7118	14.7667
Syt13	0	13.8884	14.5678
Hsd17b13	0	14.5005	14.5144
Pm20d2	0	14.3027	14.4682
Tpsg1	0	13.8621	14.432
Pcdhga9	0	12.2965	14.3196
Ehhadh	0	14.1053	14.1366
Ano7	0	13.6871	13.8931
Fam132a	0	13.7085	13.8742
1700003E16Rik	0	13.151	13.8666
Clca4	0	13.6155	13.6191
Neurog3	0	13.458	13.5974
Guca2b	0	13.5493	13.5735
Hif3a	0	12.896	13.0274
Ptprh	0	12.9532	12.9827
Ptprn	0	11.7058	12.5875
Pclo	0	11.8751	12.5404
St6galnac4	0	11.7597	12.4448
Hoxb3	0	11.128	12.4293
Bfsp1	0	11.4265	12.346
Pstpip2	0	12.211	12.2602
1700030C10Rik	0	11.4914	11.9632
Mei4	0	11.0457	11.8207
Sdcbp2	0	11.771	11.8115
4932438H23Rik	0	10.7786	11.7624
Cyp4v3	0	11.6783	11.727
Hnf4g	0	11.5682	11.58
Cyp2s1	0	11.3658	11.3759
Dak	0	11.3358	11.3383
Nr1i2	0	11.222	11.2487
Gm609	0	11.0672	11.1834
LOC100861615	0	10.8129	11.0848
Serpinb1a	0	11.0469	11.0556
4632428N05Rik	0	10.78	11.0551
BC030870	0	10.9577	11.0237
Kif27	0	10.1191	10.9179
Atoh1	0	10.8093	10.8953
St6gal1	0	10.6867	10.8829
Mreg	0	10.7479	10.8806
Cth	0	10.8542	10.8585
Btbd11	0	10.1518	10.8357
Efemp2	0	10.0277	10.5821
Acot2	0	10.4375	10.56
Gpc3	0	9.90613	10.535
Abcc6	0	10.3073	10.5038
Cftr	0	10.4723	10.4766
Aqp1	0	10.4704	10.4766
Ugt1a1	0	10.4524	10.465
Mep1a	0	10.3891	10.4445
Nr1h3	0	10.2919	10.4052
Ccdc166	0	9.95589	10.1533
Fsd1l	0	10.0691	10.098
D330045A20Rik	0	9.61104	10.044
Pdss1	0	9.94433	9.97581
Ern2	0	9.8277	9.90721
Themis3	0	9.77323	9.81164
Depdc7	0	9.73358	9.78873
Gcnt3	0	9.69933	9.70837
Wnt3	0	9.3493	9.41216
Glipr2	0	9.29385	9.34815
Anxa13	0	9.34057	9.344
Plcl2	0	9.3058	9.33523
Lgals12	0	9.27692	9.31798
2810021J22Rik	0	9.15612	9.31765
Ddc	0	9.2966	9.31101
A1cf	0	9.28402	9.30749
Atp8a1	0	9.068	9.07905
Cotl1	0	9.04256	9.04678
Capn9	0	8.25225	9.03992
Mgam	0	8.97965	8.98026
Adora2b	0	8.2394	8.96823
Rasd1	0	8.60426	8.94935
Abcb1a	0	8.9079	8.91037
Myo7a	0	8.88216	8.89758
Sertad4	0	8.56208	8.85199
Hepacam2	0	8.77018	8.81113
Fzd5	0	8.78864	8.79707
9130230L23Rik	0	8.57514	8.75117
Upp1	0	8.62864	8.73995
Rab19	0	8.54736	8.72519
Il1rap	0	8.47351	8.54795
Aldh1a7	0	8.5315	8.5437
Clps	0	8.42199	8.43894
Kcnk5	0	8.4003	8.42789
Slitrk6	0	8.11355	8.41069
9830147E19Rik	0	8.30436	8.39048
Ttl	0	8.21456	8.28897
Spats2l	0	7.91263	8.21792
Gm13139	0	8.09385	8.12793
Ces2d-ps	0	7.77398	8.08491
Fam49a	0	7.94714	8.05409
E130309D14Rik	0	7.78319	8.02941
Lgals6	0	8.00557	8.00841
H2-DMa	0	7.72028	7.88996
Sh3rf2	0	7.81112	7.84665
Itga5	0	7.71928	7.84244
Fam213b	0	7.79242	7.80401
Rasa4	0	7.76746	7.77754
Pdzd2	0	7.4898	7.76304
Oat	0	7.75533	7.75598
Fam78a	0	7.55225	7.72703
Mfsd6l	0	7.59346	7.716
Kcnf1	0	7.64653	7.70037
Rhoq	0	7.67529	7.69152
Igf1r	0	7.51759	7.53857
Clca2	0	7.41592	7.46506
Pou2f3	0	7.25423	7.43457
Agr2	0	7.42641	7.42918
Tff3	0	7.40379	7.40475
Pfkfb4	0	7.33312	7.34961
Sdsl	0	7.29798	7.31261
Mt1	0	7.24104	7.24204
Nrep	0	7.00393	7.24011
Mlxipl	0	7.21853	7.22373
Gimap1	0	7.16839	7.2064
Eppk1	0	7.16902	7.17285
E2f2	0	7.1498	7.1638
Gng4	0	6.89278	7.16185
Slc35g2	0	7.03014	7.12163
Dgat1	0	7.07386	7.07825
Khk	0	6.98865	6.99296
Cd38	0	6.94259	6.94745
Arhgef38	0	6.89374	6.93974
Dapk2	0	6.83509	6.85389
Slc28a3	0	6.69112	6.78869
Efr3b	0	6.62022	6.68185
Itga2	0	6.67361	6.67841
Fry	0	6.58654	6.67546
Gem	0	6.38251	6.5477
Mctp2	0	6.4995	6.51504
Igf2bp3	0	6.44545	6.50956
Dpysl5	0	6.40946	6.46237
Rnase1	0	6.40449	6.43502
Pla2g4a	0	6.38966	6.40371
Styk1	0	6.36358	6.36946
Ptpru	0	6.12202	6.32967
Emc9	0	6.16625	6.25517
Phgr1	0	6.22027	6.22767
Tnfrsf14	0	6.1697	6.20829
Hpd	0	6.0814	6.14509
Plce1	0	6.10193	6.11051
Fbp2	0	6.06304	6.0658
Ptger4	0	5.92031	5.94236
Nipal1	0	5.90601	5.91434
Ms4a8a	0	5.81979	5.82495
Mylk3	0	5.61826	5.79508
Lgals1	0	5.72171	5.79409
Gnao1	0	5.69136	5.78791
Cyp2u1	0	5.72871	5.78589
Slc17a4	0	5.7522	5.75865
1700001L05Rik	0	5.74905	5.7579
Tmem246	0	5.73673	5.74634
Vipr1	0	5.72052	5.72565
Atp8a2	0	5.70824	5.72509
Aim1l	0	5.71677	5.72507
Ifi30	0	5.69077	5.69239
Dhrs11	0	5.65181	5.65662
Slfn9	0	5.62798	5.63406
Pbld1	0	5.53286	5.60019
Lipg	0	5.5773	5.59205
Acss1	0	5.54021	5.54311
Socs2	0	5.50814	5.51584
Slc10a5	0	5.47	5.50208
1700016K19Rik	0	5.38021	5.49682
Mfsd9	0	5.46821	5.47863
Acp5	0	5.4628	5.4705
Slc25a15	0	5.45784	5.46008
Fam189a2	0	5.43281	5.44469
Ppargc1a	0	5.41848	5.4385
Rbks	0	5.3774	5.42934
Rapgef5	0	5.40275	5.41891
Raet1e	0	5.39113	5.41624
Cgref1	0	5.41058	5.41472
Lclat1	0	5.40368	5.40694
Slc27a2	0	5.36851	5.3762
Ccnjl	0	5.32877	5.35797
2010300C02Rik	0	5.33799	5.34271
Nadk2	0	5.33631	5.33804
Zbtbd6	0	5.17412	5.29493
Ctsc	0	5.24947	5.25197
Tmem181c-ps	0	5.1999	5.22511
Ppargc1b	0	5.14813	5.16226
Slc12a2	0	5.15301	5.1533
Irf8	0	5.14879	5.15307
Cnnm4	0	5.11218	5.11582
Ms4a10	0	5.0717	5.07883
Lgals4	0	5.06451	5.06467
Bdh1	0	5.03504	5.03638
Dll1	0	5.00258	5.01329
Rnf125	0	4.97385	5.0098
Mall	0	4.97156	4.97577
Sox12	0	4.94569	4.97019
Psmb9	0	4.90115	4.94996
Gjb1	0	4.9299	4.93821
L1cam	0	4.92677	4.92979
Il18	0	4.83263	4.87274
Lgals9	0	4.83724	4.83781
Serpina1b	0	4.8014	4.82834
Clmn	0	4.81859	4.82085
Ank	0	4.81647	4.81898
Dst	0	4.79821	4.80221
Xkr9	0	4.75442	4.79754
Homer2	0	4.69909	4.70095
Fam101b	0	4.68311	4.6851
Isx	0	4.67405	4.67541
Reg4	0	4.67301	4.67504
Zfp13	0	4.61663	4.64979
Reep6	0	4.64399	4.64516
Gucd1	0	4.60879	4.61103
Cfb	0	4.59963	4.60136
Prss23	0	4.58042	4.58432
5330417C22Rik	0	4.57933	4.58257
Copz2	0	4.49082	4.56426
Retsat	0	4.55521	4.55772
Gjb2	0	4.54586	4.54986
Decr1	0	4.54101	4.5435
Msra	0	4.53356	4.53783
H2-K2	0	4.4852	4.52949
Eepd1	0	4.41964	4.43086
Gprin3	0	4.41732	4.4247
Npas2	0	4.40852	4.41499
Asah2	0	4.36082	4.36271
Slc18b1	0	4.35561	4.36104
Ang4	0	4.30929	4.31028
Egf	0	4.2271	4.30705
Pdzk1	0	4.29505	4.30606
Cdhr5	0	4.30396	4.30503
Gpd1	0	4.29931	4.30026
Mars2	0	4.28729	4.29311
Hnf4a	0	4.28462	4.28478
Syde2	0	4.27741	4.28023
Soat2	0	4.27622	4.27939
Tnfsf10	0	4.26833	4.27435
Tm4sf20	0	4.2728	4.27342
Epsti1	0	4.26519	4.27095
Hsh2d	0	4.20435	4.23039
Ldb3	0	4.22108	4.22924
Ifngr1	0	4.2089	4.20976
Bcl6b	0	4.15102	4.19607
Myo1d	0	4.19055	4.19084
Abhd3	0	4.15787	4.16387
Cyp2j6	0	4.15049	4.15143
Slc26a2	0	4.12279	4.12585
Stc2	0	4.1063	4.10707
Agpat9	0	4.09974	4.10654
Epha1	0	4.08234	4.08595
Epdr1	0	4.03141	4.07863
Prdm16	0	4.07077	4.07619
Plac8	0	4.07339	4.07399
Cryl1	0	4.07227	4.07357
Xylb	0	4.03235	4.0363
Prkca	0	4.00131	4.00261
Slc12a8	0	3.96943	3.97098
Qsox1	0	3.95742	3.95818
Tmem86b	0	3.92452	3.95377
Dapp1	0	3.9388	3.94428
Acer1	0	3.90536	3.93159
Barx2	0	3.85945	3.90151
Bach2	0	3.84727	3.89292
Ckmt1	0	3.88896	3.88925
Ppap2a	0	3.8831	3.88675
Ces2b	0	3.85623	3.88074
Plcb3	0	3.86502	3.86524
Mical1	0	3.85391	3.85601
B3galt4	0	3.83093	3.85316
Pkdcc	0	3.83925	3.8414
Anpep	0	3.83191	3.83256
Slc9a2	0	3.82262	3.8252
Phyh	0	3.82174	3.82343
Aqp11	0	3.79953	3.8051
Urad	0	3.74873	3.79617
Heph	0	3.78995	3.79127
Cdhr2	0	3.76937	3.76986
Ctsz	0	3.75339	3.75408
Itpk1	0	3.73394	3.73509
Mmd	0	3.71998	3.72877
Qsox2	0	3.71513	3.71702
Creb3l1	0	3.70048	3.70353
Upk3b	0	3.6911	3.69718
Mgst1	0	3.6522	3.65265
Acot11	0	3.64845	3.65081
Slc7a1	0	3.63471	3.6351
Aacs	0	3.62903	3.62994
5930403L14Rik	0	3.59811	3.61287
Pklr	0	3.60547	3.60577
Insl6	0	3.58334	3.59951
Slc5a9	0	3.57096	3.57961
Tep1	0	3.57247	3.57365
Ggt6	0	3.56842	3.57295
Cbr1	0	3.56993	3.57032
Azin1	0	3.56972	3.5702
Psmb10	0	3.56467	3.5685
Tmco4	0	3.55974	3.56403
Prss32	0	3.54735	3.5483
Ada	0	3.53621	3.54027
Gna11	0	3.53004	3.53033
Acox2	0	3.52451	3.5268
Ksr1	0	3.50531	3.51048
Zfp36l2	0	3.5077	3.5083
Sec23a	0	3.49988	3.50094
Lrp1	0	3.4858	3.48717
Sgms2	0	3.48012	3.4823
Capn13	0	3.45118	3.4623
9930014A18Rik	0	3.42321	3.43125
Tgoln2	0	3.42269	3.42516
Clec2d	0	3.41646	3.42063
Car12	0	3.41846	3.42034
2210016F16Rik	0	3.40538	3.40746
Myb	0	3.38998	3.39125
Atp2c2	0	3.37942	3.38422
Isoc2a	0	3.36948	3.37766
Acaa2	0	3.37484	3.37555
Gm13251	0	3.35787	3.3667
Mgst3	0	3.35275	3.35357
Bst1	0	3.3399	3.34795
Tmem185b	0	3.33455	3.33891
Tspan8	0	3.33413	3.33429
Nars	0	3.33342	3.33355
Tmem243	0	3.32196	3.32945
Aldh9a1	0	3.31669	3.31709
Coro7	0	3.30574	3.30764
Erap1	0	3.29902	3.30016
Sytl4	0	3.27805	3.29709
Gpr35	0	3.28855	3.29553
Gsta2	0	3.2827	3.28732
Rhpn2	0	3.2847	3.28534
Apobec1	0	3.26797	3.28205
Ano6	0	3.27327	3.27367
Nomo1	0	3.27295	3.27318
Nqo2	0	3.25175	3.2546
Nod1	0	3.24523	3.2518
St3gal1	0	3.24395	3.24784
Flrt3	0	3.23999	3.24405
Aldh1b1	0	3.24032	3.24042
Msi1	0	3.23318	3.24015
Ap1g2	0	3.22656	3.22758
Camk1d	0	3.22527	3.22568
Chst15	0	3.21298	3.22071
Cdh17	0	3.19372	3.19381
Sh2d4a	0	3.18325	3.18437
B4galnt1	0	3.18196	3.18243
Tox3	0	3.17928	3.18197
Exph5	0	3.16638	3.16839
Ptpla	0	3.16578	3.16781
Chpt1	0	3.1488	3.15022
Me2	0	3.14638	3.14694
Galnt4	0	3.14161	3.14243
Plcg2	0	3.12702	3.13109
Pccb	0	3.12694	3.12773
Tmem106a	0	3.11307	3.11632
Sec14l2	0	3.11261	3.11529
Gmds	0	3.10826	3.10863
Gpr160	0	3.09129	3.10192
Brpf3	0	3.09955	3.10039
Itpka	0	3.08967	3.09553
Sema7a	0	3.0787	3.07945
Pofut1	0	3.07811	3.0792
Pag1	0	3.07386	3.07768
Elovl6	0	3.07686	3.07745
Wars	0	3.06695	3.06729
Fam83b	0	3.0592	3.06071
Entpd5	0	3.05066	3.05118
Mylk	0	3.04049	3.043
Gmppb	0	3.03443	3.03614
Abr	0	3.02989	3.03041
Aldh18a1	0	2.99838	2.99856
Dmd	0	2.99233	2.99447
Bcl2l14	0	2.98737	2.98993
Hoxa3	0	2.96973	2.98292
Samhd1	0	2.98158	2.98289
Prr5	0	2.97691	2.98001
Nlrc4	0	2.97048	2.97227
Noxo1	0	2.97002	2.97189
Rnasel	0	2.97066	2.97126
Nnt	0	2.96945	2.96983
Zzef1	0	2.96901	2.96982
Car13	0	2.96735	2.969
Cluh	0	2.96366	2.96389
Plch2	0	2.96009	2.96171
Zyx	0	2.95182	2.95273
Heatr5a	0	2.94508	2.94588
Neu3	0	2.93417	2.9391
Chchd10	0	2.93752	2.93862
Coro2a	0	2.9334	2.93361
Nek6	0	2.92357	2.92456
Mbnl3	0	2.91905	2.92045
Slc35g1	0	2.91708	2.91757
Gata6	0	2.91607	2.9172
Pon2	0	2.91427	2.91499
Prkar2a	0	2.91406	2.91434
Tifa	0	2.91226	2.91425
Ociad2	0	2.90826	2.90888
Ubqln2	0	2.90313	2.90533
Sephs2	0	2.89194	2.89232
Bin1	0	2.88631	2.89016
Gucy2c	0	2.88767	2.88794
Alpk1	0	2.88153	2.88643
As3mt	0	2.88272	2.88615
Dbi	0	2.86988	2.87007
Galnt7	0	2.86783	2.86836
Gramd2	0	2.85114	2.85667
Il17rc	0	2.85301	2.85445
Ahcyl2	0	2.84726	2.84762
Fgfbp1	0	2.8437	2.84398
Mdh2	0	2.84043	2.84053
Pck2	0	2.83666	2.83686
Slc9a3	0	2.82849	2.83545
Tesk2	0	2.82569	2.8285
Gpt	0	2.82317	2.82546
Tnfrsf11a	0	2.81968	2.82146
Dusp5	0	2.79337	2.80123
Dfna5	0	2.79223	2.79926
Fam84b	0	2.79554	2.7959
Plagl2	0	2.78972	2.79018
Rnf186	0	2.78204	2.78257
Shmt1	0	2.77824	2.77885
Mxd1	0	2.77132	2.77235
1700019G17Rik	0	2.76823	2.76964
Aamdc	0	2.75997	2.76344
Mtmr11	0	2.75866	2.76033
Stk40	0	2.75931	2.76002
Pcyt1a	0	2.75885	2.75951
Clca1	0	2.74444	2.75124
Efcab4b	0	2.73233	2.7414
Vil1	0	2.72891	2.72902
Ifrd2	0	2.72712	2.72777
Atp1a1	0	2.72736	2.72739
Chdh	0	2.72056	2.72094
Ccdc134	0	2.71547	2.71854
Ranbp1	0	2.71311	2.71361
Lgals2	0	2.71223	2.7123
Mcf2l	0	2.7043	2.7058
Hdhd3	0	2.70321	2.70554
Deptor	0	2.69378	2.69404
Nadsyn1	0	2.68887	2.69017
Stk39	0	2.68278	2.68351
Rap1gap2	0	2.68219	2.683
Ick	0	2.67965	2.68055
Slc11a2	0	2.67758	2.67808
Cox10	0	2.67264	2.67413
Zan	0	2.66596	2.67242
Sct	0	2.6528	2.66417
Gdpd1	0	2.6541	2.65462
3110057O12Rik	0	2.64308	2.64908
Ndrg1	0	2.64731	2.64739
Pde9a	0	2.64288	2.64487
Arrb1	0	2.64218	2.64248
Hexb	0	2.64086	2.64157
Acss2	0	2.63747	2.63776
Cat	0	2.6348	2.63506
Sec24d	0	2.63097	2.63162
Mgat4a	0	2.62479	2.62502
Acadl	0	2.62318	2.62373
Kctd14	0	2.61937	2.62155
Tfcp2l1	0	2.61506	2.61756
Ifi27l2b	0	2.61612	2.61688
B3glct	0	2.61015	2.61173
Ssx2ip	0	2.60576	2.60637
Odc1	0	2.59619	2.59636
Golm1	0	2.58297	2.58311
Sowahb	0	2.58116	2.58213
Zdhhc2	0	2.57875	2.58011
Ppa1	0	2.57965	2.58008
Bcl11b	0	2.57618	2.57741
Amica1	0	2.57635	2.57684
Rpia	0	2.57355	2.57419
Ppp1r1b	0	2.56927	2.56945
Sepsecs	0	2.5616	2.56374
Mcur1	0	2.5606	2.56276
Dgat2	0	2.55967	2.56078
Ttc39c	0	2.54983	2.55736
Suclg1	0	2.54855	2.54879
Rb1	0	2.54516	2.5455
Aldh16a1	0	2.5426	2.54311
Slc19a1	0	2.54072	2.54135
Naip2	0	2.54041	2.54094
Lrpprc	0	2.54013	2.5404
Rassf2	0	2.53579	2.5389
Igsf23	0	2.53585	2.53615
Birc3	0	2.53195	2.53396
Serpinb6a	0	2.53022	2.53039
Pip5k1b	0	2.52884	2.52946
Krtcap2	0	2.52222	2.5228
Hsd17b11	0	2.52136	2.52204
Pik3r1	0	2.52036	2.5208
Mapk13	0	2.49563	2.4958
Ddi2	0	2.49167	2.49224
Tcn2	0	2.49053	2.49116
Tars	0	2.48612	2.48634
Galm	0	2.47822	2.47863
Shmt2	0	2.47386	2.47401
Grtp1	0	2.47216	2.47328
Prkag2	0	2.47221	2.47299
Enpp4	0	2.45442	2.4586
Chchd7	0	2.4541	2.45651
Pex11a	0	2.44835	2.45354
Mid1	0	2.4475	2.44904
Slc25a44	0	2.44796	2.44856
Arl4a	0	2.44673	2.44804
Gpam	0	2.44381	2.44426
Gale	0	2.43446	2.43483
Ttyh2	0	2.43336	2.43436
Pxmp2	0	2.41974	2.43394
Hadh	0	2.4334	2.43352
Rph3al	0	2.43087	2.43287
Gls	0	2.42783	2.42797
Pgp	0	2.42637	2.42753
Neurl3	0	2.42694	2.42734
Bpnt1	0	2.42521	2.42538
Map2k6	0	2.42285	2.4245
Cenpv	0	2.41706	2.41776
Zfp764	0	2.40709	2.41089
Slc39a11	0	2.40894	2.40937
Gyk	0	2.40738	2.40893
Tmem86a	0	2.40548	2.40825
Ano9	0	2.40703	2.40745
Mogat2	0	2.39363	2.3943
Adap1	0	2.39307	2.39403
Dennd2d	0	2.39102	2.39163
Actg1	0	2.3903	2.39031
Cask	0	2.38208	2.38239
Akap7	0	2.37852	2.37926
Tspan3	0	2.37538	2.37561
Dnm1	0	2.37294	2.37354
Pdgfa	0	2.3702	2.37145
Nup210	0	2.36735	2.36765
Ap1ar	0	2.36591	2.36628
Slc52a3	0	2.35651	2.3576
Lrrc59	0	2.35489	2.35504
Slc16a6	0	2.35222	2.35298
Abracl	0	2.34794	2.3489
Pmm2	0	2.34804	2.3486
Shroom3	0	2.34706	2.34732
Ttc7	0	2.34044	2.34077
Klf5	0	2.33826	2.33867
Spata2	0	2.33288	2.33378
Il15ra	0	2.32597	2.33363
Fam3c	0	2.32216	2.32306
Naaa	0	2.31927	2.32124
Hook1	0	2.32016	2.32025
Slc9a5	0	2.31368	2.31731
Lpar5	0	2.31434	2.31681
Farp2	0	2.3125	2.31589
Slc7a7	0	2.31391	2.31498
Il13ra1	0	2.30152	2.30206
Fam117b	0	2.29984	2.30021
Slc37a4	0	2.2854	2.28601
Sowahc	0	2.28448	2.28537
Calm1	0	2.28385	2.2839
Neo1	0	2.28319	2.28338
Slc25a10	0	2.28067	2.28094
Trim2	0	2.28063	2.28086
Taf7	0	2.2725	2.2765
Mpp1	0	2.27437	2.27471
Auts2	0	2.27325	2.27446
Rreb1	0	2.27233	2.27261
Mcfd2	0	2.26951	2.26982
Arhgap32	0	2.26345	2.26367
Fbln1	0	2.2632	2.2636
Slc23a2	0	2.26254	2.26325
Slc35a3	0	2.26279	2.26296
Tacc2	0	2.25492	2.25545
Alg8	0	2.25068	2.25167
Ipmk	0	2.2477	2.24797
Gsr	0	2.24755	2.24764
Chchd3	0	2.24558	2.2458
Zc3h12a	0	2.24089	2.24393
P2rx4	0	2.24114	2.24186
Ifrd1	0	2.23453	2.23506
Tbc1d24	0	2.23004	2.23058
Leng9	0	2.22408	2.2297
Anks4b	0	2.22639	2.22702
Hspa9	0	2.22544	2.22547
Tmem144	0	2.2197	2.22375
Dhrs7	0	2.22247	2.22291
Ndufaf6	0	2.22008	2.22249
Lypla1	0	2.218	2.21821
Entpd8	0	2.21737	2.21809
Slc16a1	0	2.21491	2.21507
Sema4a	0	2.21367	2.21402
Pdss2	0	2.20935	2.21124
Ppp2r3a	0	2.20977	2.2102
Fam63a	0	2.2085	2.20916
Uaca	0	2.20869	2.20893
Rundc3b	0	2.20821	2.20868
Ankrd13a	0	2.20832	2.20854
Cox5b	0	2.20657	2.2069
Rab27a	0	2.20262	2.2059
Alg6	0	2.20473	2.20541
Nsd1	0	2.19814	2.19832
Ptbp3	0	2.19711	2.19719
St3gal6	0	2.19358	2.19447
Ppapdc1b	0	2.19224	2.1934
Crot	0	2.19253	2.19295
Srd5a1	0	2.18479	2.18554
Pgm1	0	2.18507	2.18531
Uap1	0	2.18472	2.18509
Selenbp2	0	2.17676	2.18154
Lima1	0	2.17723	2.17735
Pcdhgc3	0	2.17568	2.17641
Ifih1	0	2.17319	2.17443
Ppm1j	0	2.17117	2.17418
Akr1c19	0	2.16781	2.16801
Mppe1	0	2.16369	2.1677
Mfsd2a	0	2.1662	2.16757
Cdx2	0	2.167	2.16713
Pter	0	2.16408	2.16514
Myd88	0	2.16008	2.16203
Iah1	0	2.16017	2.16076
Atxn7l3b	0	2.16	2.16021
Daglb	0	2.15758	2.1593
Aco1	0	2.15637	2.15653
Mrps31	0	2.1555	2.15604
Ptprk	0	2.15518	2.15547
Ppif	0	2.15487	2.15535
Atp6v0a2	0	2.15243	2.15272
Fut8	0	2.15125	2.15146
Ahcy	0	2.15004	2.1501
Cmah	0	2.14686	2.14692
Tmem97	0	2.14424	2.14443
Mocs2	0	2.13925	2.13991
Bmp2k	0	2.13819	2.13882
Iars	0	2.12844	2.12853
Inpp5a	0	2.12711	2.12744
Pitpna	0	2.1271	2.12725
Nipsnap3b	0	2.124	2.12464
Ticam1	0	2.12031	2.12108
Sorl1	0	2.12018	2.12044
Fahd1	0	2.11641	2.11767
Stard4	0	2.11131	2.11143
Fam53b	0	2.10247	2.10336
Grk6	0	2.10268	2.10293
Lpin2	0	2.10233	2.10269
Rps6ka3	0	2.10136	2.10155
Sdhb	0	2.10102	2.10116
Cyc1	0	2.09437	2.09447
Scamp5	0	2.09275	2.09315
Ncoa1	0	2.09183	2.09223
Cldn7	0	2.09029	2.09034
Plekha6	0	2.0874	2.08756
Satb2	0	2.08138	2.08361
Hspd1	0	2.07896	2.07899
Hsd17b7	0	2.07739	2.0779
Rbm47	0	2.07405	2.07425
Tamm41	0	2.06991	2.07128
Rfk	0	2.06925	2.06942
Abcd1	0	2.06616	2.0674
Efnb1	0	2.06681	2.06725
Tbc1d4	0	2.06455	2.06517
Rundc3a	0	2.05956	2.06334
Ccser1	0	2.05503	2.05639
Wdr25	0	2.05191	2.05626
Pusl1	0	2.04582	2.04807
Lnx1	0	2.04595	2.04673
Tjp3	0	2.0431	2.04325
Insig1	0	2.0428	2.04287
Scpep1	0	2.04134	2.04153
Cib1	0	2.04036	2.04057
Fam83e	0	2.03624	2.03644
Rnf121	0	2.03434	2.0352
2015-09-05	0	2.03418	2.03424
Xpot	0	2.03344	2.03354
Rgcc	0	2.03284	2.03323
Por	0	2.03294	2.03306
Mia2	0	2.02652	2.02772
Mars	0	2.02645	2.02659
Snx9	0	2.02452	2.02483
Atp6ap2	0	2.02408	2.02424
Atp5g1	0	2.02399	2.02414
Ube2l6	0	2.02006	2.02279
Pbxip1	0	2.02155	2.02216
Mlx	0	2.02122	2.02163
Gstm6	0	2.02098	2.02158
AU040320	0	2.02049	2.02063
Sesn1	0	2.01833	2.01909
Mettl1	0	2.01725	2.01895
Fastkd1	0	2.01631	2.01784
Galnt10	0	2.0144	2.01473
Zfp770	0	2.01059	2.01192
Fam132b	0	2.00883	2.00942
Pomt1	0	2.00788	2.00862
Cmpk1	0	2.00535	2.00548
Ndfip2	0	2.00453	2.00471
Pls1	0	2.0045	2.00459
Mcm10	0	2.0034	2.00384
Ppip5k2	0	2.0021	2.00227
Ptges2	0	2.0001	2.00082
Grk4	0	1.99992	2.00065
Rnmtl1	0	1.9936	1.99591
Myo5b	0	1.99494	1.99505
Trmt61a	0	1.99338	1.99458
Clint1	0	1.99286	1.99298
Nsun4	0	1.98728	1.98834
Mlxip	0	1.98713	1.98739
Dennd5b	0	1.98221	1.98294
Pycrl	0	1.98226	1.98264
Tmem135	0	1.97776	1.97805
Heatr3	0	1.97594	1.97655
Uqcrc1	0	1.9754	1.97546
Bcar3	0	1.97419	1.97488
Akap1	0	1.96972	1.96997
Atp8b1	0	1.96808	1.96815
Rangrf	0	1.96733	1.968
Ndufa5	0	1.96613	1.96675
Efna1	0	1.96264	1.96287
Rars	0	1.96131	1.96139
Fam13a	0	1.95684	1.95722
Jade1	0	1.95631	1.95668
Plekhh1	0	1.95422	1.95442
Coq5	0	1.954	1.95442
Ngly1	0	1.95027	1.95112
Hnf1b	0	1.94732	1.94841
Acat1	0	1.94648	1.94667
Rffl	0	1.94507	1.94561
Gna13	0	1.94381	1.94398
Cyb5	0	1.94108	1.9412
Atp10b	0	1.93986	1.94006
Ptgr1	0	1.93857	1.93872
Tgoln1	0	1.93768	1.93782
Slc12a7	0	1.93298	1.93322
Kif13a	0	1.93052	1.93069
Ctage5	0	1.92955	1.92967
Zadh2	0	1.92904	1.92928
Pus10	0	1.92743	1.92814
Hnf1a	0	1.92747	1.92783
Serinc3	0	1.92723	1.92724
Fastkd2	0	1.92632	1.92691
Vwa8	0	1.92651	1.9268
Mlec	0	1.9238	1.92382
Timm10	0	1.92172	1.92293
Slc44a4	0	1.92248	1.92274
Clrn3	0	1.92179	1.9221
Rbm3	0	1.92137	1.92143
Usp43	0	1.9198	1.9202
Man1a	0	1.91922	1.91947
Fhdc1	0	1.91788	1.91841
Erbb3	0	1.91348	1.91364
Slc1a5	0	1.91342	1.91348
Il10rb	0	1.91295	1.9134
Kalrn	0	1.90994	1.9121
Mpp6	0	1.9105	1.91084
Mrps22	0	1.91004	1.91077
Abcd3	0	1.90858	1.90868
Pigl	0	1.90204	1.90361
Dag1	0	1.90051	1.90056
Dffa	0	1.89498	1.89558
Lgr4	0	1.89374	1.89388
Acad12	0	1.89104	1.89308
Atad3a	0	1.89086	1.89104
Cycs	0	1.88992	1.89001
Pank3	0	1.88123	1.8813
Ddx39	0	1.88001	1.88024
Pdia5	0	1.87694	1.87754
Fblim1	0	1.87391	1.87413
Dlg3	0	1.87089	1.87119
Rcc1	0	1.86998	1.87021
2015-03-02	0	1.86989	1.87003
Tm9sf2	0	1.86933	1.8694
Abhd11	0	1.86906	1.86932
Zfp820	0	1.86592	1.86779
Eml4	0	1.86741	1.86748
Klc4	0	1.86547	1.86581
Tmem8	0	1.86079	1.86098
Atp5g3	0	1.85938	1.85943
Pold2	0	1.8584	1.85859
Etfdh	0	1.85815	1.85842
Cpd	0	1.85707	1.85718
Ecsit	0	1.85599	1.85657
Aig1	0	1.85475	1.85537
Atp5b	0	1.85226	1.85227
Txn1	0	1.85149	1.85152
Pfas	0	1.84729	1.84758
P4hb	0	1.84718	1.84719
Ppp1r15b	0	1.84544	1.84552
Ppap2c	0	1.844	1.84412
Cdh1	0	1.84361	1.84363
Impa2	0	1.84228	1.8428
Tbl2	0	1.84242	1.84268
Fpgs	0	1.83922	1.83979
Dnajb14	0	1.83703	1.83872
Mtus1	0	1.83822	1.83837
Tmppe	0	1.83726	1.838
Mrpl12	0	1.83786	1.83797
Nadk	0	1.83667	1.83676
Lysmd3	0	1.83432	1.83517
Dsc2	0	1.83402	1.83411
Dgkq	0	1.83134	1.83192
Edem1	0	1.83037	1.83055
Numb	0	1.83004	1.83035
Stard7	0	1.82791	1.82802
Adipor2	0	1.82753	1.82759
Tbl1xr1	0	1.82686	1.82716
Larp1b	0	1.82673	1.82706
Tomm5	0	1.82597	1.82626
Cnst	0	1.82437	1.82507
Lonp1	0	1.82496	1.82501
Pdhx	0	1.8208	1.82138
Mogs	0	1.82004	1.82021
Sdad1	0	1.81909	1.81933
Erlin1	0	1.81825	1.8185
Dgkz	0	1.81736	1.81743
Ppp4r1	0	1.81707	1.81733
Pigo	0	1.81598	1.81644
Bola3	0	1.81505	1.8161
Vps13d	0	1.8155	1.81562
Golph3l	0	1.81508	1.81534
Srr	0	1.81051	1.81114
Mocs1	0	1.80996	1.8104
Wdr76	0	1.80973	1.81034
Phlpp1	0	1.80935	1.80975
Aco2	0	1.80959	1.80962
Ak2	0	1.80861	1.80868
Met	0	1.80811	1.80842
Micu1	0	1.80808	1.80823
Pigg	0	1.80376	1.80451
Selenbp1	0	1.80301	1.80311
Acy1	0	1.80028	1.80085
Sel1l3	0	1.79745	1.7976
Oxnad1	0	1.79685	1.79728
Gla	0	1.79607	1.79698
Eprs	0	1.7958	1.79585
St7	0	1.79455	1.79564
Foxn2	0	1.79377	1.79423
Gpsm2	0	1.79355	1.79373
2810417H13Rik	0	1.7935	1.79365
Coq7	0	1.79145	1.79264
Atp5o	0	1.79102	1.79109
Them4	0	1.78932	1.79098
Asph	0	1.78184	1.782
Psd4	0	1.78137	1.78181
Mcu	0	1.78091	1.78106
Rpn2	0	1.77665	1.77669
Cpox	0	1.77608	1.7762
Hadha	0	1.77546	1.77554
Abhd17c	0	1.77493	1.7751
Ampd3	0	1.77123	1.77188
Wdfy1	0	1.77031	1.77059
Imp4	0	1.76646	1.76677
Tomm40	0	1.76609	1.76627
Suclg2	0	1.76399	1.76406
Rab4a	0	1.76052	1.7611
Smpdl3b	0	1.76007	1.76083
Sdha	0	1.76004	1.76006
Cstf2	0	1.75877	1.75892
D8Ertd82e	0	1.75804	1.75848
Nup37	0	1.75574	1.75633
Atp11b	0	1.75339	1.75348
Ogdh	0	1.75286	1.75291
Txn2	0	1.75207	1.75216
Farsb	0	1.75114	1.75124
Rmdn3	0	1.74942	1.74974
Suv39h2	0	1.74701	1.74824
Stil	0	1.74693	1.7474
Wdr1	0	1.74684	1.74689
Calm3	0	1.74532	1.74536
Pex16	0	1.7447	1.7453
Amacr	0	1.74221	1.74322
Dpagt1	0	1.74239	1.74285
Atp5f1	0	1.74263	1.74268
Trappc10	0	1.74221	1.74234
Rdh11	0	1.74202	1.74215
Baiap2l2	0	1.73945	1.73967
Pnpo	0	1.73929	1.73965
Baiap2l1	0	1.73923	1.73947
Slc6a8	0	1.73905	1.73932
Gsn	0	1.73737	1.73778
Elovl7	0	1.73641	1.73664
Nacc2	0	1.73569	1.73607
Ndufs1	0	1.73558	1.73567
Apbb2	0	1.73418	1.73472
Mrpl47	0	1.73043	1.73106
Idi1	0	1.73009	1.73013
Gnpda1	0	1.7281	1.72895
Erp44	0	1.72766	1.72782
Slc30a1	0	1.72714	1.72759
Pcsk9	0	1.72477	1.7248
Lbr	0	1.72467	1.72475
Sfxn1	0	1.7219	1.722
Dnase1l1	0	1.72026	1.72148
Dcbld1	0	1.72091	1.72114
Ivns1abp	0	1.72097	1.72099
Gfm2	0	1.72038	1.72062
Hsdl2	0	1.7188	1.71939
Atp1b1	0	1.71677	1.71678
Nle1	0	1.71602	1.71671
Entpd6	0	1.71616	1.71651
Slc9a8	0	1.71606	1.71633
Tmem98	0	1.7154	1.71551
Timm8a1	0	1.7141	1.71432
Taco1	0	1.71325	1.71389
Paox	0	1.71334	1.71365
Adcy9	0	1.71091	1.71166
Htt	0	1.71039	1.71051
Zfyve21	0	1.70994	1.71045
Trip13	0	1.70954	1.71014
Trap1	0	1.70969	1.70976
Man2a1	0	1.70938	1.70945
Fuca1	0	1.70732	1.70742
Mfn2	0	1.70708	1.70728
Heatr1	0	1.70701	1.70719
Galnt1	0	1.70633	1.70644
Casp7	0	1.70561	1.70581
Stat6	0	1.70537	1.70545
Casp2	0	1.69711	1.69736
Mthfd1	0	1.69463	1.69472
Rnf128	0	1.69292	1.69299
Pus1	0	1.69046	1.69073
Tradd	0	1.68834	1.68878
Slmo2	0	1.6878	1.68798
Lman1	0	1.68599	1.6861
Eif2s3x	0	1.6859	1.68593
Nme6	0	1.68361	1.6846
Dok4	0	1.68385	1.68423
L2hgdh	0	1.68333	1.68361
Sptlc1	0	1.68331	1.68356
Slc37a1	0	1.68255	1.68275
Pmf1	0	1.6819	1.68219
Pgap3	0	1.68157	1.68211
Sdhc	0	1.68201	1.68208
Smpd3	0	1.68139	1.68147
Dhrs7b	0	1.68023	1.6805
Ndufb9	0	1.67768	1.67778
Actn4	0	1.67593	1.67596
Cnep1r1	0	1.67511	1.67549
Bak1	0	1.67473	1.67488
Hectd3	0	1.67125	1.67146
Apmap	0	1.67098	1.6714
Pdha1	0	1.67021	1.67025
Nars2	0	1.66781	1.66832
Nat2	0	1.66627	1.66754
Pi4k2b	0	1.66718	1.66731
Arhgef11	0	1.66644	1.66662
Tkt	0	1.66601	1.66602
Tbc1d8b	0	1.665	1.66528
Dhx32	0	1.665	1.66515
Sco1	0	1.66422	1.6648
Gata4	0	1.66457	1.6647
Slc30a4	0	1.6632	1.66331
Hmgn5	0	1.66226	1.66247
Hook2	0	1.66036	1.66047
Dld	0	1.65973	1.65981
Col4a3bp	0	1.65831	1.65848
Thap6	0	1.65745	1.6584
Slc35a2	0	1.65695	1.65729
Slc16a3	0	1.65683	1.65689
Tmbim6	0	1.65488	1.6549
Bri3bp	0	1.65407	1.65418
Dusp16	0	1.65377	1.654
Abcb6	0	1.65315	1.65352
Smyd5	0	1.65311	1.65345
Fhod1	0	1.65044	1.65105
Abhd16a	0	1.64997	1.65036
Rfc4	0	1.64966	1.65002
Yipf1	0	1.64929	1.64951
Supv3l1	0	1.64408	1.64437
Ptcd3	0	1.64398	1.64414
Iars2	0	1.64223	1.6423
Sigmar1	0	1.64197	1.64213
Kif23	0	1.64023	1.6404
Limk2	0	1.63967	1.63973
Cant1	0	1.63897	1.63906
Ppp5c	0	1.6357	1.63584
Pigt	0	1.6356	1.63569
Itfg3	0	1.63559	1.63567
Srp54b	0	1.63539	1.63554
Elovl1	0	1.6353	1.63544
Pdk3	0	1.63371	1.63418
Cog6	0	1.63387	1.63407
Zdhhc7	0	1.63302	1.63328
H2afx	0	1.62939	1.62974
Tmem180	0	1.62764	1.62797
Isy1	0	1.62736	1.62762
Btd	0	1.62517	1.62602
Epg5	0	1.62457	1.62489
Mapre2	0	1.62251	1.62276
Usp12	0	1.62239	1.62251
Tox	0	1.61715	1.61755
Fam120a	0	1.61682	1.61684
Rcan1	0	1.61557	1.61622
Ctsb	0	1.61545	1.61548
Inpp5b	0	1.61478	1.61503
Ssr2	0	1.61463	1.6147
Coa5	0	1.61419	1.61428
Mecr	0	1.61137	1.6117
Dnaja3	0	1.60938	1.60947
Magi1	0	1.60665	1.60685
Tbc1d13	0	1.60643	1.60655
Eef2k	0	1.6062	1.6064
Fh1	0	1.6046	1.60467
Snx25	0	1.60305	1.60325
Ino80	0	1.60264	1.60283
C1qbp	0	1.60199	1.60205
Slc5a6	0	1.60041	1.60138
Cryzl1	0	1.59977	1.60008
Slc25a32	0	1.59863	1.5993
Ints1	0	1.59851	1.59865
Sec31a	0	1.59804	1.5981
Tax1bp1	0	1.5979	1.59795
Ldha	0	1.59647	1.59647
Coa4	0	1.59439	1.59536
Gm13157	0	1.59492	1.59533
Taf4b	0	1.59257	1.5932
Ptpn2	0	1.59163	1.59185
Idh3b	0	1.58951	1.58956
Tmem175	0	1.58809	1.58872
Idh3g	0	1.58714	1.58722
Rer1	0	1.58709	1.58718
Syngr2	0	1.58703	1.58711
Atpaf1	0	1.58568	1.58608
4931406C07Rik	0	1.58496	1.58505
Sec24a	0	1.58366	1.58382
Clybl	0	1.58259	1.58289
Ssr1	0	1.58279	1.58283
Adsl	0	1.58131	1.58143
Wdr36	0	1.58073	1.58083
Wbscr16	0	1.57994	1.58026
Sec61a1	0	1.57975	1.57979
Morc4	0	1.57844	1.57876
Mapkap1	0	1.57782	1.57799
Gsto1	0	1.57738	1.57742
Nr3c1	0	1.57707	1.57716
Sipa1l1	0	1.57647	1.57653
Ldlr	0	1.57512	1.57516
Irak4	0	1.57422	1.57462
Rars2	0	1.57426	1.57453
Vat1	0	1.57053	1.57059
Preb	0	1.56924	1.56931
Dnajb11	0	1.56825	1.56839
Adpgk	0	1.56718	1.56741
Sec13	0	1.56663	1.56672
Slc52a2	0	1.5646	1.56505
Igsf5	0	1.56379	1.56416
Ccdc101	0	1.5631	1.5636
Exosc8	0	1.56257	1.56284
Ap3d1	0	1.56258	1.56268
Nat10	0	1.56215	1.56231
Rdh13	0	1.56149	1.56193
Rnf149	0	1.56132	1.56149
Immt	0	1.56113	1.56117
Nf2	0	1.56038	1.56046
2015-09-09	0	1.56012	1.5602
Net1	0	1.55911	1.55914
Dopey2	0	1.55873	1.55886
Ocln	0	1.55806	1.55814
Timm50	0	1.55776	1.55796
BC017158	0	1.5523	1.55256
Uqcrc2	0	1.5524	1.55243
Hip1r	0	1.55226	1.55239
Rab8a	0	1.55121	1.55131
Tbrg4	0	1.54843	1.54854
Ak4	0	1.54736	1.54742
Hsd17b12	0	1.54724	1.5473
Dkc1	0	1.54604	1.54615
Ndufa9	0	1.54568	1.54576
Ginm1	0	1.54291	1.54339
Gpr125	0	1.54298	1.54312
Tomm70a	0	1.54143	1.54147
Pcbd2	0	1.53942	1.5404
Ctdspl	0	1.53984	1.54001
Gpr89	0	1.53754	1.53773
Tmem65	0	1.53744	1.53764
Stt3a	0	1.53725	1.53729
Mipep	0	1.53654	1.5368
Mthfd1l	0	1.53612	1.53623
Mavs	0	1.53572	1.53589
BC004004	0	1.53501	1.53522
Stt3b	0	1.53437	1.5344
Timm9	0	1.53355	1.534
Mapk8	0	1.53345	1.53367
BC005537	0	1.53295	1.53302
Faah	0	1.53205	1.53217
Tm9sf4	0	1.53206	1.53215
Abhd14a	0	1.53168	1.53206
Alg9	0	1.53112	1.5313
Slc25a3	0	1.53044	1.53046
Pgm2	0	1.52865	1.52869
Coq9	0	1.52829	1.5284
Greb1	0	1.52819	1.52834
Sod2	0	1.52742	1.52753
Ndufv2	0	1.52585	1.52593
Picalm	0	1.52538	1.52541
Ndufs2	0	1.52456	1.5246
Msl2	0	1.52445	1.52457
Isca1	0	1.52443	1.52457
Tmem177	0	1.52386	1.5245
Ppp6c	0	1.52395	1.52416
2700029M09Rik	0	1.52225	1.52253
Etfa	0	1.52212	1.52218
Gars	0	1.52024	1.52026
Rbm38	0	1.51995	1.52025
Ccna2	0	1.51896	1.51901
C1galt1c1	0	1.51818	1.51843
Tiparp	0	1.51653	1.51679
Pptc7	0	1.51515	1.51537
Pdhb	0	1.51396	1.51402
Sdc4	0	1.51369	1.51375
B2m	0	1.51173	1.51177
Ndufa10	0	1.51138	1.51145
Dolpp1	0	1.5077	1.50802
Nab1	0	1.50311	1.50327
Slc31a1	0	1.50182	1.50187
Ccdc6	0	1.50156	1.50167
2410016O06Rik	0	1.49986	1.5002
Tmem143	0	1.49979	1.50019
Mob3b	0	1.49909	1.4993
Tom1l1	0	1.49918	1.49929
Efhd2	0	1.4982	1.49827
Map2k3	0	1.49811	1.4982
Smim13	0	1.49743	1.49791
Fbxo25	0	1.49707	1.4973
Degs1	0	1.49542	1.49561
Psme2	0	1.49485	1.49497
Mrpl42	0	1.49471	1.49486
Magt1	0	1.49422	1.49428
Plekha8	0	1.49243	1.49256
Psen1	0	1.48896	1.48906
Dlst	0	1.48773	1.48777
Gpa33	0	1.48709	1.48712
Pfkm	0	1.48525	1.4855
Ap2a2	0	1.48529	1.48536
Ppt2	0	1.48415	1.48441
Slc25a42	0	1.47557	1.47607
Opa1	0	1.47569	1.47576
Scamp2	0	1.47449	1.47457
Poc1b	0	1.47318	1.47335
Krcc1	0	1.47295	1.47306
Rcc2	0	1.47294	1.47296
Erbb2	0	1.47123	1.4713
Pkmyt1	0	1.46805	1.46833
Tlk1	0	1.46701	1.46709
Mapkapk5	0	1.46626	1.46644
Cerk	0	1.46628	1.46643
Atl2	0	1.46472	1.46479
Cln8	0	1.46442	1.46472
Ncln	0	1.46381	1.46389
Pold1	0	1.46338	1.46347
Ap1m1	0	1.46288	1.46327
Xrcc6	0	1.45557	1.45568
Degs2	0	1.45256	1.45263
Ybx1	0	1.4511	1.45111
Esrp1	0	1.45092	1.45096
Sphk2	0	1.4507	1.45085
Inpp4a	0	1.44749	1.4478
Slc30a5	0	1.44762	1.4477
Noc4l	0	1.44716	1.44734
Nipa2	0	1.44608	1.44625
Vrk1	0	1.44596	1.44614
Srm	0	1.44586	1.446
Aph1a	0	1.44562	1.44567
Pkp2	0	1.44206	1.44215
Tmem186	0	1.44179	1.44203
Galnt2	0	1.44175	1.44183
Slc38a7	0	1.44099	1.44131
Chid1	0	1.4406	1.44069
Hibch	0	1.43641	1.43665
Acadm	0	1.4361	1.43618
Camta2	0	1.43595	1.43616
Creg1	0	1.43601	1.43616
Surf4	0	1.43604	1.43607
Slc25a25	0	1.43467	1.43489
Nedd4l	0	1.434	1.43411
Dnajc30	0	1.43302	1.43343
Cs	0	1.43341	1.43342
Rpl22l1	0	1.43321	1.43326
Sqle	0	1.4318	1.43182
Ywhah	0	1.43088	1.43091
Polr3e	0	1.43043	1.43055
Dazap1	0	1.42985	1.42994
Urgcp	0	1.42841	1.42858
Map7	0	1.42766	1.42771
Sptan1	0	1.4276	1.42762
Rassf3	0	1.42629	1.42639
Glud1	0	1.42611	1.42613
Uso1	0	1.42523	1.42529
Ccdc51	0	1.42282	1.42327
Larp1	0	1.42297	1.423
Ecd	0	1.42211	1.42225
Swap70	0	1.42078	1.42092
Srf	0	1.42073	1.42089
H2afz	0	1.42037	1.42038
Fbxo5	0	1.41801	1.4183
Jagn1	0	1.41746	1.41766
Nck2	0	1.41749	1.4176
Gtf2ird1	0	1.41737	1.41745
Cmtm6	0	1.41582	1.41587
Lad1	0	1.41226	1.41228
Eif4g1	0	1.41204	1.41205
Tmx2	0	1.41171	1.41179
Trak1	0	1.41113	1.41119
Qdpr	0	1.41074	1.4108
Pnpt1	0	1.41027	1.41038
Tmem161b	0	1.40731	1.40763
Spcs2	0	1.40729	1.40735
Prdx6	0	1.40643	1.40645
Slc30a7	0	1.40359	1.40369
Phb2	0	1.39866	1.39868
Dera	0	1.3957	1.3958
Ipo13	0	1.39475	1.39494
Gphn	0	1.3947	1.39482
Scaf4	0	1.39398	1.39409
Vdac1	0	1.39255	1.39256
Kdm5c	0	1.39234	1.39237
Ppp1r8	0	1.39123	1.39136
Cgn	0	1.39006	1.3901
Ears2	0	1.38931	1.38963
Snx17	0	1.386	1.38608
Gbas	0	1.3851	1.38523
Clcn2	0	1.38455	1.38468
Alyref	0	1.38324	1.38334
Atf1	0	1.38321	1.38334
Ptk2	0	1.38197	1.38204
Cr1l	0	1.38058	1.38072
Rpl7l1	0	1.37836	1.37841
Exoc5	0	1.3779	1.37804
Hsd17b4	0	1.37701	1.37706
Lgals3bp	0	1.37667	1.3767
Trmt2b	0	1.37558	1.3757
Copg1	0	1.3746	1.37464
Nsun2	0	1.3737	1.37372
Clip2	0	1.37349	1.37356
Mrpl19	0	1.37291	1.37303
Ttc17	0	1.37228	1.37246
Cdca8	0	1.37218	1.37226
Rpn1	0	1.36987	1.36988
Psme3	0	1.36873	1.36877
Cbx1	0	1.36752	1.36766
Azi2	0	1.36748	1.36754
C2cd5	0	1.36546	1.36559
Ddost	0	1.36398	1.364
Rbbp7	0	1.36174	1.36176
Arcn1	0	1.35919	1.35921
Bspry	0	1.35854	1.35863
AI314180	0	1.3578	1.35784
Taf12	0	1.35707	1.35737
Acad9	0	1.35263	1.35272
Mybbp1a	0	1.34769	1.3477
Rps6ka1	0	1.34767	1.34769
Dctn1	0	1.34416	1.34421
Cdadc1	0	1.3434	1.34364
Ptpn3	0	1.34266	1.34273
Timm44	0	1.34178	1.34184
Clptm1	0	1.33716	1.3372
Adk	0	1.33556	1.33562
Sptssa	0	1.33439	1.33444
Zbtb22	0	1.33365	1.33379
Hdlbp	0	1.32929	1.32929
Taf4a	0	1.32661	1.32675
Mrpl2	0	1.32526	1.32536
Pus7	0	1.32469	1.32476
Gse1	0	1.31751	1.3176
Pcna	0	1.31622	1.31623
Dnajb12	0	1.31565	1.31577
Bcap31	0	1.31495	1.31498
Vkorc1l1	0	1.31271	1.31278
Serp1	0	1.31195	1.31196
Csrp2bp	0	1.30997	1.31005
Slc39a14	0	1.30604	1.30609
Lyar	0	1.30501	1.3051
Ube2c	0	1.30326	1.30331
Snrpd3	0	1.3021	1.30216
Gltp	0	1.29972	1.29981
Capza2	0	1.29695	1.29698
Stxbp3a	0	1.29024	1.29033
Got2	0	1.29011	1.29014
Tpm3	0	1.28782	1.28783
Lasp1	0	1.28719	1.28721
Ppp3r1	0	1.28482	1.28486
Zfp777	0	1.28329	1.28342
Hnrnpll	0	1.28318	1.28323
Bcar1	0	1.28287	1.28294
Vps26a	0	1.27899	1.27904
Lrrc40	0	1.27518	1.27527
Ruvbl2	0	1.27443	1.27446
Uqcc1	0	1.27018	1.27026
Gar1	0	1.26922	1.26934
Nup54	0	1.26802	1.26811
Clpx	0	1.26595	1.26603
Fbxl3	0	1.26594	1.26602
Smap1	0	1.26426	1.26432
Ftsj3	0	1.26363	1.26367
Ifngr2	0	1.25928	1.25932
Rad23a	0	1.25885	1.25889
Ppp2r5a	0	1.25867	1.25871
Irf6	0	1.25627	1.25629
Gnl3	0	1.25271	1.25275
Tmed2	0	1.25246	1.25247
Ddx56	0	1.24893	1.24898
Slc33a1	0	1.24764	1.24773
Wdr43	0	1.24587	1.2459
Cdv3	0	1.2456	1.24562
4833439L19Rik	0	1.24446	1.24448
Cpsf3	0	1.24192	1.24197
Ccz1	0	1.2355	1.23556
Uck2	0	1.23422	1.23426
Pitpnb	0	1.23114	1.23118
Ubqln1	0	1.22948	1.2295
Tram1	0	1.22832	1.22835
Rad23b	0	1.22667	1.22669
Hnrnpu	0	1.21809	1.21809
Ltv1	0	1.21093	1.21099
Cops7a	0	1.20004	1.20006
Etf1	0	1.19149	1.1915
G3bp1	0	1.19061	1.19062
Cdk16	0	1.18739	1.18741
Pttg1ip	0	1.17987	1.17989
Ddx39b	0	1.1796	1.17961
Cpsf1	0	1.17351	1.17353
Elp2	0	0.871523	0.87151
Aftph	0	0.852593	0.852574
Srp72	0	0.838301	0.838291
Cdc42se1	0	0.819947	0.81993
Lsm14b	0	0.819392	0.819357
D17Wsu92e	0	0.818956	0.818948
Akt2	0	0.817186	0.817155
Nisch	0	0.814746	0.814738
Gabpb1	0	0.813497	0.813441
Srrm1	0	0.810215	0.810206
Ambra1	0	0.809139	0.809103
Stau1	0	0.807848	0.807814
Dnmbp	0	0.807132	0.807112
Rnf220	0	0.806068	0.806034
Rab18	0	0.804986	0.804967
Ppp2r5e	0	0.801461	0.801421
Fbxo38	0	0.800459	0.80043
Ptpra	0	0.800347	0.800315
Ei24	0	0.800282	0.800266
Camsap3	0	0.796933	0.796897
Utp3	0	0.793466	0.793421
Eaf1	0	0.787949	0.787924
Cyb561	0	0.787549	0.787526
Plbd2	0	0.784087	0.784039
Prcp	0	0.782161	0.782086
Ythdc1	0	0.77705	0.777018
Cttn	0	0.777025	0.777015
Exoc7	0	0.775738	0.775692
Ppp1r13b	0	0.774418	0.774377
Slc25a17	0	0.772673	0.772625
Laptm4a	0	0.770459	0.770446
Rrn3	0	0.76964	0.7696
Hdac2	0	0.768208	0.76819
Mprip	0	0.768051	0.768036
Slc30a9	0	0.767472	0.767446
Dcaf8	0	0.766567	0.766546
Tor4a	0	0.766319	0.766277
Ranbp10	0	0.764745	0.764687
Mark2	0	0.762969	0.762948
Ifnar1	0	0.762305	0.76227
Morf4l1	0	0.762223	0.762215
Mtap	0	0.762088	0.762048
Zfp740	0	0.755263	0.755239
[truncated: 11,358 more rows]
