# Supplementary material for: Widespread parainflammation in human cancer
Source: Genome Biol. 2016 Jul 8;17:145. doi: 10.1186/s13059-016-0995-z (PMC4937599; doi:10.1186/s13059-016-0995-z)
Supplement: Additional file 6: — Results from a differential expression analysis of organoid cultures from adenomatous polyps of APCmin/+ mice (Adenoma) versus adenomatous polyps of APCmin/+ mice treated with sulindac. See “Methods” for organoid culture and sulindac treatment. Each set has three biological replicates. Raw reads and counts are available at the GEO under accession GSE81836. The analysis was performed using the RSEM software package. (XLSX 731 kb) [file 13059_2016_995_MOESM6_ESM.xlsx]

## Sheet: Sheet1
Sulindac treated adenomas vs. non-treated
	PPEE	PostFC	RealFC
Hdc	0	61.7769	152.571
Igfbpl1	0	38.7655	70.4329
Clcnka	0	35.2214	64.5901
Pla2g2a	0	55.6099	56.1503
Cd1d1	0	28.7018	40.5152
Adam11	0	35.4483	37.243
Grap	0	30.8263	37.1382
Vim	0	34.4213	34.5381
Gm12888	0	30.5637	32.312
Gper1	0	27.3649	30.357
Sfrp5	0	18.2096	25.4777
R3hdml	0	22.6667	23.576
Ces2b	0	18.5251	23.1348
Vwa2	0	20.2236	21.1122
Rgs14	0	18.2235	21.0327
Cyp2c68	0	18.8986	19.2516
Cacna1a	0	16.0897	16.3652
Slc27a2	0	15.5129	16.0564
Adamts10	0	14.1029	15.7082
Pdgfrl	0	15.0595	15.4839
Gpr179	0	14.1582	14.7267
Bhlha15	0	14.4616	14.5471
Tmem44	0	13.4529	13.827
Impg2	0	10.7418	11.3394
Ak1	0	10.815	11.1335
Ptprt	0	11.0855	11.1129
Insc	0	10.5197	10.6298
Gprc5c	0	10.1664	10.3162
Gsdma	0	10.151	10.2149
Bcas1	0	9.43574	9.46933
Dclk2	0	8.60209	8.95964
Kpna7	0	8.15395	8.85111
4933406C10Rik	0	8.62874	8.80375
Megf6	0	8.49998	8.69661
Aldh1b1	0	8.68071	8.68482
Prr18	0	8.52588	8.63384
Wnt3	0	7.85655	8.43281
Mmp20	0	8.06678	8.39459
Btbd17	0	8.04561	8.29389
Dmpk	0	7.99905	8.02274
Hvcn1	0	7.66779	7.75791
Rasd2	0	7.43788	7.69931
Mtss1l	0	7.59732	7.63446
Gpr182	0	7.27305	7.45363
Tacc1	0	7.21558	7.38312
Cplx2	0	7.29748	7.33313
Plekhg4	0	6.67902	7.16122
Ifitm1	0	7.06342	7.06514
Cbs	0	6.98185	7.03745
Lpl	0	6.80947	7.01469
Palm	0	6.69627	6.93169
Mfsd7c	0	6.74867	6.87467
Itln1	0	6.71247	6.7151
Lect2	0	6.1907	6.30043
Slc30a2	0	6.27102	6.27313
Nptx1	0	6.22143	6.24787
Olfm2	0	5.71058	5.93949
Ly6c1	0	5.6817	5.71191
C4bp	0	5.50838	5.62375
Creb3l4	0	5.52286	5.59703
Aif1l	0	5.41206	5.4853
Bambi	0	5.29671	5.4413
Ptpro	0	5.35682	5.36078
Ttll13	0	5.23922	5.35406
Ces2e	0	5.30145	5.31829
Zc4h2	0	4.97451	5.05918
Hebp2	0	4.94504	4.96994
Map4k1	0	4.81591	4.96173
BC048546	0	4.87628	4.90612
Nckap5l	0	4.64016	4.70889
Dbn1	0	4.66885	4.68984
Plch2	0	4.66343	4.6822
Stra6	0	4.64267	4.64956
Rdh9	0	4.61638	4.62114
C1qtnf6	0	4.56461	4.58038
Pla2g2f	0	4.56626	4.56713
Anxa6	0	4.5246	4.52671
Cul7	0	4.44246	4.45403
Mmp7	0	4.43469	4.43508
Cntd1	0	4.36326	4.42493
Fam65b	0	4.40434	4.41526
C630043F03Rik	0	4.27187	4.2779
Gm684	0	4.22352	4.24103
1810041L15Rik	0	4.0673	4.08124
Agr2	0	4.06413	4.07125
Fggy	0	4.03738	4.05383
D630003M21Rik	0	3.98493	3.99809
Sp6	0	3.81515	3.87627
Pcdhgc3	0	3.84151	3.85048
2210019I11Rik	0	3.79997	3.84664
Gfi1	0	3.78849	3.84538
D630039A03Rik	0	3.8342	3.836
1300002K09Rik	0	3.81112	3.82382
Dll4	0	3.73813	3.76334
Tmed6	0	3.75742	3.76161
Id3	0	3.7374	3.73874
Sis	0	3.59698	3.66298
1600020E01Rik	0	3.60228	3.62743
Marcksl1	0	3.62471	3.62582
D3Ertd751e	0	3.57638	3.59986
Psg17	0	3.55044	3.59268
Sidt1	0	3.56322	3.57732
Ubxn10	0	3.52188	3.55032
Nod1	0	3.48268	3.51648
Rap1gap	0	3.45674	3.45886
Cand2	0	3.42994	3.43719
Kif5c	0	3.39364	3.40699
Kif12	0	3.39454	3.4041
Scn2b	0	3.35689	3.35982
Rnf122	0	3.34855	3.3592
Dlx4	0	3.34034	3.35283
Capsl	0	3.30625	3.33599
Fkbp11	0	3.3126	3.32568
1700019G17Rik	0	3.28837	3.29632
Fgfr4	0	3.28904	3.29332
Ypel1	0	3.2647	3.28338
Cradd	0	3.25352	3.26981
Zfp658	0	3.20015	3.23781
4932416H05Rik	0	3.18728	3.21834
Mab21l3	0	3.18997	3.21583
Usp11	0	3.19636	3.20268
Mcam	0	3.17419	3.17605
Cc2d2a	0	3.135	3.1454
Ogdhl	0	3.13331	3.14431
Gpr56	0	3.12994	3.1327
Ifitm3	0	3.11894	3.11909
Nfkbie	0	3.09449	3.11581
Stc1	0	3.05676	3.05958
Xndc1	0	3.04817	3.05514
Mkx	0	3.03902	3.05203
Tpbg	0	3.01448	3.0251
Sorbs3	0	3.00957	3.0236
Mex3a	0	3.00951	3.01144
Eno3	0	2.94587	2.95291
Accs	0	2.92953	2.94454
Tmem173	0	2.93767	2.93916
Tgfb3	0	2.93484	2.93794
Dixdc1	0	2.91531	2.92133
Ccdc141	0	2.91082	2.91582
Tnfsf10	0	2.89118	2.90456
Rad9b	0	2.85716	2.86943
Frmd4a	0	2.83233	2.83947
Cpn1	0	2.8353	2.8371
Erich2	0	2.81343	2.82941
Fam43a	0	2.81634	2.81969
Wbp5	0	2.80747	2.80766
Abcb9	0	2.78735	2.80751
Cnpy4	0	2.80123	2.80497
Tead2	0	2.79557	2.7964
Sh3bp1	0	2.78256	2.78747
Mcc	0	2.78138	2.78314
Ell3	0	2.76677	2.77107
Nmral1	0	2.76161	2.76517
Neil1	0	2.75002	2.75486
Epsti1	0	2.73177	2.74288
Dll1	0	2.68671	2.70286
Cpm	0	2.69319	2.69599
Ace	0	2.68775	2.68865
1110019D14Rik	0	2.65668	2.67095
Trdmt1	0	2.61015	2.62122
Zranb3	0	2.60191	2.60559
Mcf2l	0	2.58285	2.58762
Slc15a2	0	2.56067	2.5684
Ccdc125	0	2.56189	2.56625
Rfesd	0	2.5488	2.55436
Sema4c	0	2.55015	2.55204
Fgd2	0	2.54433	2.55197
Fgfr2	0	2.54437	2.54569
Tmem14a	0	2.54086	2.54509
Rgs12	0	2.51947	2.52048
Cdo1	0	2.49907	2.49996
Fmnl3	0	2.48538	2.48769
Tcea2	0	2.47573	2.48557
Atp8b2	0	2.47112	2.47612
Slc35f2	0	2.47157	2.47289
Bend5	0	2.45908	2.47117
Cmtm3	0	2.44989	2.46298
Pet112	0	2.44448	2.44991
Blnk	0	2.44397	2.44442
Tmem132a	0	2.44211	2.44285
Mfsd3	0	2.43066	2.43954
Nrp1	0	2.42628	2.43106
Sardh	0	2.42884	2.43081
Hap1	0	2.42432	2.42513
2610306M01Rik	0	2.41022	2.42368
Mmachc	0	2.41687	2.42154
Hmgn2	0	2.41249	2.41291
Thtpa	0	2.409	2.41009
Cuedc2	0	2.40586	2.40683
Krt23	0	2.39646	2.39666
Zfp395	0	2.38784	2.38929
Ccl27a	0	2.37324	2.38245
Lrrc56	0	2.37124	2.38026
Slc41a1	0	2.37382	2.37423
Sh3d21	0	2.35868	2.36537
Etv5	0	2.3635	2.36436
Bmp1	0	2.35967	2.36217
Wdr31	0	2.34387	2.35223
Glt8d1	0	2.33409	2.33749
2610015P09Rik	0	2.32946	2.33251
Krba1	0	2.32905	2.33206
Phf7	0	2.31556	2.3207
Rab27a	0	2.30355	2.31447
Sptbn2	0	2.28893	2.28975
Pik3r3	0	2.2876	2.28914
Tmem198b	0	2.27839	2.28336
2810417H13Rik	0	2.28014	2.28085
Ctxn1	0	2.27416	2.27581
Mtrf1	0	2.26209	2.26888
Cntrob	0	2.26643	2.26832
Fblim1	0	2.26221	2.26314
Noxa1	0	2.25454	2.25656
Poll	0	2.24704	2.24877
Pdia5	0	2.24138	2.24392
Vash2	0	2.23687	2.23876
Lmnb1	0	2.21694	2.21735
9030617O03Rik	0	2.20995	2.21029
A830010M20Rik	0	2.2055	2.20983
Aldh7a1	0	2.19342	2.19665
Pecr	0	2.18537	2.18715
Igdcc4	0	2.17857	2.18064
2810408A11Rik	0	2.17195	2.17679
Igfbp4	0	2.1755	2.17556
Cyp4b1	0	2.17185	2.1734
Arhgef40	0	2.16524	2.16578
Mmp14	0	2.16207	2.16245
Cbr4	0	2.15607	2.15783
Eya2	0	2.15327	2.15773
Zbtb12	0	2.15632	2.15733
C330018D20Rik	0	2.14786	2.15033
Nr2f2	0	2.14704	2.14863
Tmem171	0	2.14216	2.14498
Ets2	0	2.13731	2.13736
Lca5	0	2.13155	2.13506
Maged2	0	2.12999	2.13174
Tbc1d30	0	2.12441	2.1268
Smpd3	0	2.1252	2.12561
R3hcc1	0	2.12283	2.12437
2700081O15Rik	0	2.1142	2.11629
D11Wsu47e	0	2.09102	2.09525
Rpgr	0	2.0889	2.09254
6330408A02Rik	0	2.08671	2.09075
Six5	0	2.08446	2.0872
Zfp750	0	2.07162	2.07331
Gm12504	0	2.06759	2.07316
Apobec3	0	2.06356	2.06411
Myzap	0	2.06142	2.06264
Cep41	0	2.04556	2.05246
Agbl5	0	2.0488	2.0498
Pidd1	0	2.0477	2.04957
Acy1	0	2.03015	2.03214
Zfp606	0	2.0266	2.02878
Gba2	0	2.0125	2.01578
Tmem67	0	2.0091	2.0143
Ttll5	0	2.01125	2.01202
Det1	0	2.00875	2.0113
Pigp	0	2.00956	2.01088
Tceanc	0	2.00582	2.00939
Tgif2	0	2.00469	2.00591
Fus	0	2.00483	2.00498
Arsk	0	2.00058	2.00493
Gm9776	0	1.99889	2.00237
Slc39a8	0	2.00062	2.0009
Limd2	0	1.99137	1.99284
Ptk7	0	1.99116	1.99143
Prmt6	0	1.97722	1.97847
Larp7	0	1.97162	1.97273
Cenpm	0	1.96275	1.96439
Ctps2	0	1.95967	1.96035
Ppil1	0	1.95367	1.95441
Nanos1	0	1.94565	1.94735
Prmt1	0	1.94306	1.94326
Fancg	0	1.9358	1.93843
Poli	0	1.93188	1.93305
Cep57l1	0	1.93049	1.93258
Bmp7	0	1.92877	1.92904
Zc3h6	0	1.92689	1.92821
Anapc15	0	1.92429	1.92651
Samhd1	0	1.9238	1.92535
Ccrn4l	0	1.92278	1.92518
Zfp326	0	1.9224	1.92382
Xrcc5	0	1.91741	1.91803
Pde2a	0	1.91052	1.91121
Susd1	0	1.90943	1.91007
Bbs7	0	1.90379	1.90716
Zfp90	0	1.89446	1.89702
2610008E11Rik	0	1.8787	1.8797
Ift74	0	1.87364	1.8765
Hmgn5	0	1.87051	1.87117
Pop7	0	1.8673	1.86986
Ptp4a3	0	1.86929	1.86946
Zmynd8	0	1.86852	1.8687
Timm21	0	1.86646	1.8677
Rnf170	0	1.86461	1.86608
Sephs1	0	1.85642	1.8569
Isoc2b	0	1.85421	1.85538
Foxred1	0	1.85365	1.85472
B230118H07Rik	0	1.8518	1.8545
AI467606	0	1.85289	1.85353
Cd276	0	1.84902	1.84954
Dak	0	1.84451	1.84502
Tgm2	0	1.8413	1.84152
Ints10	0	1.83823	1.83894
Smco4	0	1.83555	1.83684
Anp32e	0	1.83617	1.83631
Adck5	0	1.8353	1.83618
Trmt10a	0	1.83398	1.8356
Rbbp9	0	1.83338	1.83451
Gemin6	0	1.82885	1.83092
Pspc1	0	1.82724	1.82771
0610009B22Rik	0	1.82511	1.82632
Ccpg1os	0	1.8198	1.82267
Smyd4	0	1.81912	1.82155
Greb1	0	1.81914	1.81971
Pop1	0	1.81695	1.819
Zfp362	0	1.8177	1.8186
Hmgb2	0	1.81675	1.81682
Ccdc136	0	1.81335	1.81431
Rpa3	0	1.80605	1.80698
Cdk4	0	1.80242	1.80249
Dact2	0	1.79456	1.79501
Lyrm2	0	1.788	1.78902
Dctd	0	1.78101	1.78172
Ccnb2	0	1.77457	1.77486
Map3k15	0	1.76672	1.767
Sgsm1	0	1.76451	1.76571
Pkn3	0	1.76059	1.76173
Anxa4	0	1.75593	1.75594
Rsu1	0	1.75475	1.75541
Adarb2	0	1.75345	1.75434
Txndc5	0	1.75137	1.75144
Gstz1	0	1.74519	1.74576
Zfp825	0	1.74201	1.74267
Mlh1	0	1.73941	1.74022
Sfxn2	0	1.7371	1.73908
Echdc3	0	1.73696	1.73864
Zfp433	0	1.73445	1.73585
Fbf1	0	1.72781	1.72816
Ephb3	0	1.72696	1.72715
Cnpy2	0	1.72206	1.72241
Ephb4	0	1.72128	1.72146
Tyms	0	1.72034	1.72077
Hdac1	0	1.72023	1.72036
Zfp810	0	1.71885	1.71982
Dcaf17	0	1.7167	1.71711
Ctso	0	1.71458	1.71593
Mgme1	0	1.7148	1.71582
Hoxa10	0	1.71392	1.71528
Tfb1m	0	1.71314	1.71509
Ptma	0	1.71275	1.71276
C330006A16Rik	0	1.70683	1.70723
3830406C13Rik	0	1.70434	1.70561
Klhl17	0	1.7025	1.70389
Fam64a	0	1.70093	1.7016
Trp53	0	1.69906	1.69922
Ebag9	0	1.69475	1.69597
Mzt2	0	1.69227	1.69338
Dok7	0	1.69098	1.69243
Dph7	0	1.68718	1.68849
Arap1	0	1.68721	1.68748
Tmco6	0	1.68223	1.6829
Ccdc14	0	1.68185	1.68286
Dars2	0	1.67792	1.67841
Zfp523	0	1.6759	1.67664
Foxa3	0	1.67594	1.67626
Lsm6	0	1.6744	1.67501
Smarcd2	0	1.67109	1.67119
Tmem106c	0	1.66872	1.66903
Tecpr1	0	1.66605	1.66626
Lif	0	1.66307	1.66423
Haus1	0	1.65897	1.66009
Bivm	0	1.65729	1.65792
Pomk	0	1.6567	1.6574
2015-09-10	0	1.64306	1.64338
Itfg2	0	1.63942	1.64069
Dmwd	0	1.63377	1.63466
Ccdc90b	0	1.63317	1.63392
Tbc1d7	0	1.62004	1.62175
Pts	0	1.61568	1.61644
Ogg1	0	1.61533	1.61639
Arhgef10l	0	1.61432	1.61492
Bbs2	0	1.61293	1.61419
Narg2	0	1.61197	1.61301
Dhodh	0	1.61071	1.61161
Trib1	0	1.59948	1.60021
Nubpl	0	1.59798	1.59889
Bre	0	1.58893	1.58922
Slc37a4	0	1.58543	1.58601
Gyltl1b	0	1.58151	1.58188
Ddx39b	0	1.57704	1.57711
B4galnt4	0	1.57526	1.57557
Trmt5	0	1.57211	1.57309
Slc29a1	0	1.57174	1.57192
Armc5	0	1.57022	1.57093
Osr2	0	1.56983	1.57058
Endov	0	1.56945	1.56989
Arhgef19	0	1.56813	1.56845
Spice1	0	1.56675	1.56743
Plekhg5	0	1.56316	1.56367
Harbi1	0	1.56031	1.56107
Eid1	0	1.55731	1.55747
2810459M11Rik	0	1.5523	1.55314
Gart	0	1.54433	1.54446
Mov10	0	1.54235	1.54285
Lsm2	0	1.54189	1.54246
Rcor2	0	1.54097	1.54116
Ctc1	0	1.53853	1.5387
Chpf	0	1.53696	1.53765
Fam3c	0	1.53313	1.53386
Zkscan5	0	1.52723	1.52798
Tcf7	0	1.52527	1.52548
Taf8	0	1.52258	1.52306
Maged1	0	1.52222	1.52229
Dnlz	0	1.5197	1.52028
Trim24	0	1.51868	1.51877
Mbd3	0	1.51755	1.51772
Zfp932	0	1.51431	1.51453
Leo1	0	1.5105	1.51108
Zfp157	0	1.5087	1.50933
Crtc1	0	1.50837	1.50896
Pqlc1	0	1.50832	1.50888
Gtse1	0	1.50677	1.50699
Cpsf3	0	1.50073	1.50091
Cryz	0	1.49353	1.49381
A130010J15Rik	0	1.49196	1.49247
Myef2	0	1.49019	1.49033
Zbtb8a	0	1.48642	1.48697
Ints3	0	1.48608	1.4862
Sf3a3	0	1.48573	1.48595
Gne	0	1.48521	1.48535
Zfp7	0	1.48312	1.4834
Mcat	0	1.48122	1.48166
Nxn	0	1.47906	1.47933
Suv420h1	0	1.47296	1.4731
Dtd1	0	1.46903	1.46943
Gtf2h2	0	1.46694	1.4675
Smarcal1	0	1.46329	1.46376
Epb4.1l2	0	1.45852	1.45857
Ivns1abp	0	1.45564	1.45567
Vars2	0	1.4495	1.44968
Arhgef1	0	1.44871	1.44885
Tead3	0	1.44366	1.44411
Ascc1	0	1.44088	1.44106
Pelp1	0	1.44033	1.4405
Tmprss4	0	1.43492	1.43498
Clcn2	0	1.42862	1.4289
Vps52	0	1.42682	1.42708
Rbmxl1	0	1.42655	1.42665
Sox13	0	1.42537	1.42558
Ckap4	0	1.42247	1.42278
Traf3ip2	0	1.41807	1.41841
Ccar2	0	1.41753	1.41765
Kdm1a	0	1.41009	1.41017
Mrrf	0	1.4025	1.40281
Terf1	0	1.40083	1.40102
Cwc22	0	1.39977	1.39995
Alyref	0	1.39957	1.39978
Ldb1	0	1.3981	1.39816
Trim14	0	1.39768	1.3979
Rfc2	0	1.39742	1.39761
Dcaf8	0	1.39097	1.39103
Trappc9	0	1.38494	1.38504
Btf3l4	0	1.38006	1.38015
Lman2	0	1.37949	1.37954
Nde1	0	1.37692	1.37704
Nfkb2	0	1.37655	1.37672
Smarca4	0	1.36948	1.36951
Rbm10	0	1.36208	1.36218
Nxf1	0	1.35771	1.35777
Dhx38	0	1.35499	1.35509
Magoh	0	1.35482	1.355
St14	0	1.3495	1.34953
Inip	0	1.34496	1.34511
Nfyb	0	1.34004	1.34019
Tnfaip8l1	0	1.33321	1.33337
Ssrp1	0	1.33295	1.33298
Casp7	0	1.32507	1.32524
Cdk2	0	1.32483	1.32502
Cstf3	0	1.31868	1.31887
Cdk7	0	1.31762	1.31776
Mta2	0	1.31741	1.31743
Poldip2	0	1.31232	1.31241
Prcp	0	1.3082	1.30838
Tra2b	0	1.30743	1.30748
Mum1	0	1.30685	1.307
Grb7	0	1.30018	1.30022
Matr3	0	1.2848	1.28483
Cd2bp2	0	1.28006	1.28014
Sec23b	0	1.27429	1.27437
Dhx30	0	1.25845	1.25852
Usp5	0	1.24958	1.24963
Sumo3	0	1.24569	1.24574
Actn1	0	1.2432	1.24322
Hnrnpl	0	1.23377	1.23379
Zmat2	0	1.23034	1.23042
Brd7	0	1.22831	1.22835
Cpsf1	0	1.20627	1.20631
Kars	0	1.19937	1.1994
Pnrc2	0	1.19101	1.19105
Srsf7	0	1.16138	1.1614
Actr2	0	0.875909	0.875903
M6pr	0	0.873143	0.873133
Rab6a	0	0.855091	0.85508
Reps1	0	0.851632	0.851601
Cdk16	0	0.846626	0.84661
Mms19	0	0.846219	0.846195
Gtpbp1	0	0.841178	0.84116
Ywhah	0	0.8365	0.836486
Gdi2	0	0.83457	0.834564
Capza1	0	0.822949	0.822938
Glt25d1	0	0.821998	0.821977
Ei24	0	0.82081	0.820794
Nus1	0	0.819029	0.819004
Mkln1	0	0.819008	0.818978
Eef2	0	0.816545	0.816544
Cul2	0	0.814943	0.814899
Nrd1	0	0.814325	0.814309
Atp6v1a	0	0.813372	0.813357
Gatad2a	0	0.810958	0.810931
Cab39	0	0.810455	0.810441
Vps26b	0	0.810068	0.81004
Abcf3	0	0.809155	0.809105
Slc9a1	0	0.806837	0.806773
Scrib	0	0.806313	0.80629
Capza2	0	0.806096	0.806075
Acbd3	0	0.803831	0.803787
Rap1a	0	0.802598	0.802561
Plekhb2	0	0.802227	0.802217
Vrk3	0	0.79997	0.799912
Axin1	0	0.797696	0.79766
Smg5	0	0.796818	0.796784
Sh3glb1	0	0.795962	0.795937
Ppp2r2a	0	0.795566	0.795538
Dnaja2	0	0.794824	0.79481
Ube2q2	0	0.794283	0.794248
Ctnna1	0	0.792934	0.792929
Wac	0	0.792926	0.792904
Cog4	0	0.792908	0.792862
Cul1	0	0.789408	0.789382
Mff	0	0.789024	0.788983
Rhot1	0	0.787697	0.787641
Ralbp1	0	0.785595	0.785566
Fut8	0	0.783237	0.783196
Arpc1a	0	0.782164	0.782139
Rmdn3	0	0.781478	0.781379
Nrbp1	0	0.781308	0.781257
Rpe	0	0.78039	0.78035
Josd1	0	0.779779	0.779736
Lad1	0	0.77882	0.778807
Hook2	0	0.778819	0.778779
Coro1b	0	0.778453	0.778442
Ranbp9	0	0.778034	0.777985
Mark3	0	0.775559	0.775522
Gyg	0	0.775514	0.775462
Gpr108	0	0.775481	0.775427
Galnt3	0	0.77511	0.775069
Nmt2	0	0.774186	0.774139
Dync1li1	0	0.773482	0.773419
Limk2	0	0.772467	0.772444
Got1	0	0.772322	0.772277
Ift46	0	0.772315	0.772262
D17Wsu92e	0	0.771737	0.771726
Rab5a	0	0.771637	0.771599
Kremen1	0	0.769066	0.769008
Wbp1l	0	0.768544	0.768513
Gls	0	0.767512	0.767489
Stat3	0	0.766815	0.76678
Pnpla2	0	0.765486	0.765448
Tmem248	0	0.765448	0.765398
Atg5	0	0.765309	0.76524
2900097C17Rik	0	0.764285	0.764272
Stx12	0	0.76373	0.763698
Man1b1	0	0.763526	0.763495
Ccng2	0	0.762321	0.762268
Eif3c	0	0.762137	0.762129
Mnt	0	0.76134	0.761262
D230025D16Rik	0	0.761187	0.761065
Sdccag3	0	0.760216	0.760163
Rnf10	0	0.759646	0.759634
Pi4kb	0	0.759548	0.759481
Zc3h14	0	0.757859	0.757834
Pdcd6ip	0	0.757687	0.757675
Tomm34	0	0.757723	0.757633
Rab35	0	0.757271	0.757197
Ndfip2	0	0.756296	0.75625
Mapkapk2	0	0.755077	0.755046
AI314180	0	0.754789	0.754767
Fam21	0	0.754595	0.754537
Tmem63b	0	0.75419	0.754167
Rhoa	0	0.753966	0.753958
Dnajb12	0	0.753797	0.753703
Lonp2	0	0.75357	0.753518
Ski	0	0.753494	0.753449
Tfb2m	0	0.752765	0.752649
Ube3b	0	0.752184	0.75216
Scpep1	0	0.751982	0.751935
Vdac2	0	0.751921	0.751911
Lsm14b	0	0.751439	0.75139
Naa60	0	0.750169	0.750091
Tapt1	0	0.749147	0.749089
Sertad2	0	0.749001	0.748936
Fgfr1op2	0	0.748845	0.748805
Pcyox1l	0	0.748088	0.747964
Setd3	0	0.747904	0.747879
Tceb3	0	0.745869	0.74582
Rtn4	0	0.744807	0.744788
Chmp2b	0	0.74425	0.744218
Tmem181a	0	0.744194	0.744157
Brap	0	0.744074	0.744009
Sirt2	0	0.743878	0.743819
Bscl2	0	0.743351	0.743287
Trim26	0	0.742713	0.742641
Rab21	0	0.74231	0.742245
Ccnk	0	0.742248	0.742182
Tcn2	0	0.741423	0.741315
Faf1	0	0.740729	0.740686
Ap2a2	0	0.740452	0.740416
Cers5	0	0.740404	0.740325
Gna11	0	0.740323	0.740293
Cmpk1	0	0.739566	0.739534
Cdv3	0	0.739433	0.739416
Gnai3	0	0.739066	0.73905
Impdh1	0	0.738	0.737953
Pabpc4	0	0.737884	0.737868
Ap2m1	0	0.737366	0.737352
Clpx	0	0.736992	0.736915
Rab10	0	0.736489	0.736469
Cers2	0	0.736258	0.736232
Bahd1	0	0.7362	0.736114
Kif3a	0	0.735191	0.735113
Slc22a5	0	0.734414	0.734297
Pfkp	0	0.734257	0.734247
Arhgap18	0	0.734017	0.733962
Coro1c	0	0.733944	0.733926
Git1	0	0.733789	0.733747
Slc8b1	0	0.733315	0.733175
Atp6v1b2	0	0.73319	0.733173
Tmod3	0	0.732902	0.73289
Serinc2	0	0.732466	0.732446
Rnf14	0	0.732118	0.732056
Stk40	0	0.731869	0.731764
Sgms1	0	0.729672	0.729609
Rnf11	0	0.729266	0.729217
Scamp2	0	0.728067	0.728024
Ywhaz	0	0.727728	0.727721
Ppp1r2	0	0.726916	0.726873
Exoc3	0	0.726337	0.726274
Asna1	0	0.726325	0.726267
Slc27a4	0	0.726228	0.726124
Tnfrsf1a	0	0.725194	0.725138
Ppp6c	0	0.72509	0.724984
Tmf1	0	0.725017	0.724933
Reep1	0	0.723879	0.723795
Rnf181	0	0.72341	0.72338
Strbp	0	0.723371	0.723336
Hiat1	0	0.723235	0.723192
Tmbim4	0	0.722688	0.722584
Ctsb	0	0.722156	0.722145
Snx8	0	0.722215	0.722064
Eif5	0	0.722047	0.722036
Pitpna	0	0.722021	0.721984
Rfk	0	0.721877	0.721834
Prkcz	0	0.721851	0.721784
Ube2o	0	0.721673	0.72161
Tnfaip1	0	0.721487	0.721458
Pip4k2c	0	0.720807	0.72077
Atl2	0	0.720639	0.720599
Krcc1	0	0.720632	0.720568
Pi4k2a	0	0.720488	0.720441
Slc25a46	0	0.718728	0.718667
Rabgef1	0	0.718384	0.718268
Tbc1d10b	0	0.717835	0.71777
Mkrn1	0	0.717489	0.717444
Ywhag	0	0.717324	0.717303
Snap29	0	0.717123	0.717019
Ubxn4	0	0.716881	0.716845
Pttg1ip	0	0.716472	0.716439
Snx2	0	0.716309	0.716277
Med8	0	0.716335	0.716227
Eif2s2	0	0.715635	0.715623
Caml	0	0.715597	0.715423
Zdhhc7	0	0.71533	0.71522
Psmd11	0	0.714599	0.71456
Mlx	0	0.714146	0.714036
4933434E20Rik	0	0.713746	0.713686
Fpgt	0	0.713775	0.713634
Abhd6	0	0.713677	0.713515
Rer1	0	0.713376	0.713335
Siah2	0	0.713417	0.713277
Coq5	0	0.713211	0.713091
Rab33b	0	0.713226	0.713068
Eaf1	0	0.712896	0.712864
Rbm45	0	0.712828	0.71268
Atp6v1d	0	0.712233	0.712166
B3gnt2	0	0.712251	0.712147
Mark4	0	0.712181	0.712019
Spry2	0	0.711977	0.711829
Nedd4l	0	0.711581	0.711512
Tpp1	0	0.711575	0.711509
Lrp10	0	0.71148	0.711451
Map7	0	0.71145	0.711414
Scarb2	0	0.711249	0.711185
Leprotl1	0	0.710672	0.710596
Mpv17	0	0.70928	0.709182
Actr3	0	0.708634	0.708623
Tmem50b	0	0.707643	0.707538
Sidt2	0	0.707314	0.707282
Tcf7l2	0	0.707145	0.707005
Edrf1	0	0.70663	0.706499
Ahcyl2	0	0.706262	0.706208
Cnih4	0	0.706208	0.706124
Tax1bp1	0	0.705269	0.70525
Ppard	0	0.704969	0.704919
Maml1	0	0.703977	0.703864
Fam120a	0	0.703753	0.703743
Emc3	0	0.703595	0.703529
Ppm1a	0	0.703514	0.703476
Kras	0	0.703234	0.703184
Kif1c	0	0.703179	0.703164
Cul3	0	0.702538	0.702504
Crk	0	0.701973	0.701947
Oser1	0	0.701147	0.701053
Ptplad1	0	0.700904	0.700876
Foxj2	0	0.700436	0.70028
Ndrg1	0	0.700018	0.700006
Parp6	0	0.700149	0.699999
Wsb2	0	0.699765	0.699722
Uba3	0	0.699577	0.699535
Ppp2r5a	0	0.698361	0.698315
Cdk8	0	0.697763	0.697687
Elovl5	0	0.696654	0.696628
Yaf2	0	0.69662	0.696516
Tmem5	0	0.696628	0.696477
Spryd3	0	0.6964	0.696272
Shroom3	0	0.695721	0.695667
Tor1aip2	0	0.695553	0.695534
Icmt	0	0.695554	0.695516
Itga3	0	0.694712	0.694682
Mapk6	0	0.69376	0.693731
Wfs1	0	0.693682	0.693506
BC005537	0	0.693318	0.69328
Inpp5k	0	0.692363	0.692223
Prom1	0	0.692233	0.692222
Med15	0	0.691839	0.691788
Epb4.1l1	0	0.691322	0.691167
Isca1	0	0.690937	0.690863
Dgat2	0	0.690853	0.690651
Alkbh5	0	0.68884	0.688825
Derl1	0	0.688852	0.688817
1700047I17Rik2	0	0.688429	0.688187
Fam177a	0	0.688366	0.688123
Wars	0	0.688148	0.688101
Pdha1	0	0.687458	0.687444
Epha1	0	0.687157	0.686824
Wasl	0	0.686827	0.686794
Edem1	0	0.686693	0.686632
Sgpl1	0	0.686632	0.686594
Slc1a5	0	0.686553	0.686533
Rnf19a	0	0.686225	0.686153
Unc45a	0	0.685824	0.685733
Stam	0	0.684904	0.684832
Necap1	0	0.684911	0.684832
Yipf3	0	0.684838	0.684779
Hsdl1	0	0.683999	0.683881
Vac14	0	0.683592	0.683494
Tab2	0	0.683404	0.68338
Rnf145	0	0.683405	0.683363
Ubl3	0	0.683044	0.683
E2f5	0	0.683062	0.682936
Arfip1	0	0.682788	0.682755
Arl8b	0	0.681326	0.681288
Fam110c	0	0.681103	0.680873
Srpk2	0	0.680665	0.680602
Vdac1	0	0.680569	0.680557
Pygb	0	0.680431	0.680408
Ppp1r12c	0	0.680342	0.680258
Kdsr	0	0.680287	0.68017
Sbf1	0	0.680021	0.67999
Pcsk9	0	0.67982	0.679807
Nploc4	0	0.679572	0.679531
Hpcal1	0	0.678822	0.678773
Tmem55b	0	0.678763	0.678709
Zdhhc3	0	0.678519	0.678464
Desi2	0	0.678084	0.678047
Ap1g2	0	0.678128	0.677996
Pnpla8	0	0.676803	0.676732
Nck2	0	0.676138	0.676058
Tusc2	0	0.676173	0.676015
Gak	0	0.675458	0.675436
Tmem184b	0	0.674642	0.674601
Usp46	0	0.673772	0.673724
Sigmar1	0	0.673589	0.673519
Exoc5	0	0.673521	0.673414
Inpp5a	0	0.67303	0.672945
Vamp3	0	0.672541	0.672497
4833439L19Rik	0	0.671699	0.671669
Vps35	0	0.671574	0.671556
F11r	0	0.671251	0.671235
Cs	0	0.670996	0.670987
Atg9a	0	0.671027	0.670966
Hmgcr	0	0.670953	0.670938
Slc52a2	0	0.671151	0.670917
Atp6v1c1	0	0.670868	0.67078
Ccnd3	0	0.67039	0.670319
Zbtb7a	0	0.670158	0.670108
Slc31a2	0	0.670339	0.669955
Tspan13	0	0.669663	0.669612
Csnk1a1	0	0.669611	0.6696
Banp	0	0.6694	0.669268
Kdm1b	0	0.669217	0.669113
Stx7	0	0.669095	0.669067
Jagn1	0	0.668256	0.668115
Rnf128	0	0.667998	0.667968
Taf4a	0	0.667662	0.66754
Tmem65	0	0.667442	0.667333
Ipmk	0	0.667254	0.66719
Fam83g	0	0.666619	0.666513
Acer3	0	0.666364	0.666242
Sec24a	0	0.666156	0.666078
Kctd10	0	0.665917	0.665881
Slc25a3	0	0.665188	0.665177
Esyt2	0	0.665049	0.665012
Ptpra	0	0.664949	0.664902
Slc35a2	0	0.664712	0.664559
Ccdc6	0	0.664371	0.664304
Ttc19	0	0.663941	0.663738
Rab9	0	0.663775	0.663626
Cept1	0	0.663573	0.663511
Nt5c3	0	0.66323	0.663104
Rras2	0	0.662965	0.662922
Ihh	0	0.662997	0.662767
Mfsd1	0	0.66282	0.662756
Ppap2c	0	0.662781	0.66274
Hgs	0	0.662776	0.662723
D1Ertd622e	0	0.662355	0.662261
Efnb1	0	0.662334	0.662211
Arhgef18	0	0.662204	0.662103
Orai1	0	0.661287	0.660968
Stt3b	0	0.659125	0.659108
Abhd4	0	0.658836	0.65881
Tom1l1	0	0.658121	0.658058
Tollip	0	0.657965	0.657919
Vapb	0	0.657793	0.657758
Mpzl2	0	0.657509	0.657487
Amfr	0	0.657421	0.657391
Dram2	0	0.65731	0.657242
Slc25a19	0	0.656833	0.656603
Snap23	0	0.656619	0.65652
Ubn1	0	0.656538	0.656493
Alas1	0	0.656552	0.656449
Vti1a	0	0.655683	0.655597
Pacsin2	0	0.654841	0.654806
Ano10	0	0.65453	0.654468
Dcaf12	0	0.654467	0.654417
Nampt	0	0.654195	0.654168
Slc39a14	0	0.653275	0.653234
Pls1	0	0.653095	0.653067
Slc25a5	0	0.652433	0.652424
Mtdh	0	0.652225	0.652187
Sqle	0	0.651946	0.651926
Hbs1l	0	0.651918	0.651877
Arhgef16	0	0.651548	0.651506
Tspan12	0	0.651207	0.651201
Gns	0	0.651026	0.650982
Actb	0	0.650292	0.650288
Mlycd	0	0.650448	0.650193
Cyp4f13	0	0.649659	0.649514
Agfg2	0	0.649565	0.649394
Agpat2	0	0.649007	0.648903
Akirin2	0	0.648862	0.648778
Agps	0	0.6484	0.648358
Smim15	0	0.647917	0.647843
Herpud2	0	0.646143	0.645986
Sars	0	0.645301	0.645287
9630033F20Rik	0	0.645282	0.645112
Mcu	0	0.644857	0.644797
Abhd17c	0	0.644434	0.644365
Tmem63a	0	0.644342	0.644271
Vcl	0	0.644283	0.644255
Cdipt	0	0.643802	0.643754
Tex2	0	0.643829	0.643735
Mtmr6	0	0.643796	0.643734
Ercc3	0	0.643468	0.643387
E2f6	0	0.643227	0.643116
Srf	0	0.642521	0.642405
Fam220a	0	0.642428	0.642254
Ldlr	0	0.641674	0.641653
Tspan4	0	0.6415	0.641344
Azin1	0	0.641223	0.641166
Necap2	0	0.640767	0.640663
Tnfrsf10b	0	0.64044	0.640369
Clip1	0	0.64	0.639925
Cipc	0	0.639297	0.639178
Prmt2	0	0.63924	0.638959
Rnf13	0	0.63831	0.638256
Pon2	0	0.638211	0.638097
Clcn4-2	0	0.638139	0.638055
Pgrmc1	0	0.637209	0.637171
Lnp	0	0.636574	0.636451
Ric8	0	0.63619	0.636108
Rap1gds1	0	0.636106	0.636062
Tpm4	0	0.636024	0.636012
Prdx6	0	0.635436	0.63542
Psen1	0	0.63462	0.634559
Slc35f5	0	0.634239	0.634198
Clptm1	0	0.634071	0.634033
Tex264	0	0.633255	0.633142
Slc7a4	0	0.633191	0.633
E430025E21Rik	0	0.632113	0.632035
Ubald1	0	0.631744	0.631612
Mal2	0	0.631591	0.631563
Pcgf5	0	0.630966	0.630778
Samd8	0	0.630849	0.630744
Twf1	0	0.629539	0.629522
Epb4.1l4b	0	0.629063	0.629045
B4galt6	0	0.628741	0.628716
Ajuba	0	0.627871	0.627809
Galnt2	0	0.6273	0.627246
Wwtr1	0	0.627082	0.627008
Stxbp5	0	0.626773	0.626688
Rnf115	0	0.626665	0.626574
Ghitm	0	0.626262	0.626251
Abcd3	0	0.62589	0.625854
Osbpl2	0	0.62586	0.625788
Aldh3a2	0	0.625491	0.625455
Habp4	0	0.625305	0.624988
Psme4	0	0.624708	0.624688
Psmd5	0	0.62393	0.623864
Ubap1	0	0.623428	0.623354
Micall2	0	0.623259	0.623149
Ndel1	0	0.622922	0.622802
Papss2	0	0.622006	0.621842
Fbxo31	0	0.621062	0.62088
Coprs	0	0.620905	0.620522
Trappc10	0	0.620285	0.620229
Tmbim1	0	0.619925	0.619896
Fam63b	0	0.619602	0.619536
Ddb2	0	0.619431	0.619128
Stradb	0	0.619203	0.618996
Micu1	0	0.618576	0.618515
Tmem189	0	0.618207	0.617812
Wdr1	0	0.617016	0.616993
Rdh11	0	0.616305	0.61625
F8a	0	0.61652	0.616154
Tgm4	0	0.615095	0.614568
Dstn	0	0.614158	0.614152
Rbm47	0	0.613238	0.613178
Madd	0	0.613132	0.613029
Cln6	0	0.612767	0.612722
Kpna1	0	0.61219	0.612144
Ehd1	0	0.611378	0.611328
Zfp280b	0	0.611435	0.6113
Degs2	0	0.611302	0.611254
Aldh2	0	0.610181	0.610164
Snx15	0	0.610206	0.609959
Slc15a4	0	0.609905	0.609727
Asah1	0	0.608094	0.60807
Tpd52	0	0.607416	0.607401
Lasp1	0	0.60706	0.607044
Npnt	0	0.606852	0.606803
Tgfbr2	0	0.606405	0.60639
Fbxo7	0	0.60543	0.605213
Zfand5	0	0.604751	0.604729
Nipa2	0	0.604691	0.604571
Ctsd	0	0.604441	0.604434
Lgr4	0	0.603711	0.603659
Cep170b	0	0.603214	0.603193
Mapkapk5	0	0.602961	0.602841
Mcoln1	0	0.602718	0.60253
Zbtb18	0	0.601844	0.601757
Efna3	0	0.601531	0.601387
Rab22a	0	0.601193	0.601047
Ostm1	0	0.601019	0.600802
3110002H16Rik	0	0.600602	0.600482
Adss	0	0.599595	0.599555
Acsl5	0	0.598846	0.598834
Arl6ip5	0	0.598497	0.598423
Arfgef1	0	0.597747	0.597736
Chuk	0	0.597368	0.597328
Kctd3	0	0.596462	0.596405
Lamp1	0	0.594899	0.594888
Slc19a2	0	0.594982	0.594884
Ddrgk1	0	0.594369	0.594293
Nfe2l1	0	0.593972	0.593946
Tmem41a	0	0.59384	0.59367
Rragc	0	0.593721	0.593657
Slc30a1	0	0.593461	0.593265
Arhgap44	0	0.593436	0.593136
Fbxo6	0	0.591631	0.591443
Dnajb2	0	0.59121	0.591114
Tmem170b	0	0.590302	0.590177
Rhou	0	0.589236	0.58919
Ttc7b	0	0.589288	0.588937
Slc25a10	0	0.58764	0.587573
Tgoln1	0	0.58609	0.586045
Ttc9	0	0.584295	0.583795
Rab11fip1	0	0.583812	0.58377
Idua	0	0.582486	0.582363
Rnd3	0	0.582529	0.582308
Amotl2	0	0.581674	0.581555
Smap1	0	0.581532	0.581461
Adipor2	0	0.5813	0.581278
8430427H17Rik	0	0.581149	0.58105
P2rx4	0	0.579773	0.579585
Cndp2	0	0.579612	0.579553
Adam9	0	0.579078	0.579013
Fam160a2	0	0.578061	0.577993
Fasn	0	0.57765	0.577639
Pcx	0	0.576608	0.576505
Slc25a33	0	0.575569	0.575337
Anxa11	0	0.574854	0.574835
Usp32	0	0.574373	0.574285
Tmem41b	0	0.574046	0.573958
Pex16	0	0.573852	0.573593
Zadh2	0	0.573003	0.572918
Cnep1r1	0	0.572698	0.572514
Rpusd3	0	0.572142	0.571589
4933426M11Rik	0	0.570677	0.570644
Bspry	0	0.570135	0.570055
Rnf157	0	0.568897	0.568838
Mapk9	0	0.568352	0.568271
Atp6v0d1	0	0.568008	0.567899
Ociad2	0	0.567599	0.567492
Bcl2l1	0	0.566906	0.566882
Hs3st3b1	0	0.567091	0.56669
Vat1	0	0.566201	0.566163
Magi3	0	0.566059	0.565987
Aldoa	0	0.565972	0.56597
Kctd6	0	0.565525	0.565142
Ankrd13a	0	0.564846	0.564789
Ak4	0	0.564777	0.564741
Rnd2	0	0.565239	0.564581
Tom1	0	0.56442	0.564255
Mfsd8	0	0.564616	0.564235
Sord	0	0.56417	0.564153
3110043O21Rik	0	0.564199	0.564066
Atxn1	0	0.563694	0.563392
Stom	0	0.56266	0.562573
Mapre3	0	0.562126	0.561665
Sh2d4a	0	0.561296	0.561128
Stx3	0	0.559902	0.559847
Slc25a44	0	0.558707	0.558572
Klhl21	0	0.558499	0.558394
Lonrf3	0	0.55844	0.558266
Ppcs	0	0.558431	0.558175
Fez2	0	0.558209	0.557851
Slc38a7	0	0.557303	0.557062
Rnf19b	0	0.55715	0.556976
Pard6b	0	0.55629	0.556189
Kcnq1	0	0.555316	0.555286
Gpr146	0	0.555693	0.555198
Etv3	0	0.554844	0.554777
Pgm2	0	0.554213	0.554191
Camk2d	0	0.554025	0.55398
Adam15	0	0.553522	0.553329
Prdx1	0	0.552652	0.552648
Tmtc2	0	0.551302	0.551144
Grpel2	0	0.551161	0.551117
Spint1	0	0.550564	0.550529
Dap	0	0.549787	0.549728
Stk10	0	0.549513	0.549197
Fuca2	0	0.549196	0.549108
Aars	0	0.54852	0.548493
Elovl1	0	0.548288	0.548217
Mettl7a1	0	0.547878	0.547809
Pik3cb	0	0.547917	0.547797
Mapre2	0	0.547849	0.547719
Cdhr2	0	0.54734	0.547282
Tubgcp4	0	0.546992	0.546846
Kcmf1	0	0.546807	0.546758
Emp2	0	0.546211	0.5462
Dbi	0	0.546118	0.546085
Dhcr24	0	0.546076	0.546057
Qsox1	0	0.54574	0.545655
Nnt	0	0.545706	0.545642
Comt	0	0.545351	0.545325
Dusp3	0	0.545136	0.544975
Sc5d	0	0.543674	0.543623
Lrrc51	0	0.544314	0.543616
Mknk2	0	0.543093	0.543076
Fam84b	0	0.542633	0.542568
Lmo4	0	0.542531	0.542387
Slc48a1	0	0.541138	0.541099
St3gal6	0	0.53967	0.539423
Myo1d	0	0.538354	0.538323
Scd2	0	0.538068	0.538067
Soat1	0	0.537513	0.53748
Rundc3b	0	0.53712	0.536994
Abcd4	0	0.536999	0.536777
Klf5	0	0.536484	0.536383
Lamc1	0	0.535812	0.535776
Rock2	0	0.535636	0.535615
Il17ra	0	0.53538	0.535115
Fnip2	0	0.534744	0.534587
Cds2	0	0.534574	0.534541
Rffl	0	0.533429	0.53324
Fzd5	0	0.533026	0.53267
Eif1	0	0.532437	0.532426
Clcn7	0	0.53244	0.532264
Hps3	0	0.532231	0.532004
C2cd2l	0	0.532051	0.531852
Zbtb42	0	0.532008	0.531758
Arrb1	0	0.531039	0.530978
Idh1	0	0.53097	0.530946
Nab1	0	0.53066	0.530556
Gm1943	0	0.531137	0.530498
Cdr2	0	0.530689	0.530071
Camk1d	0	0.528298	0.528237
Tnfrsf21	0	0.527359	0.527247
Chpf2	0	0.526818	0.526686
Gars	0	0.52617	0.526154
Vdr	0	0.526402	0.526035
Slc2a1	0	0.526041	0.526016
Avpi1	0	0.526051	0.525982
Ikbkg	0	0.525722	0.525666
Ptrh1	0	0.525568	0.525292
Unc5b	0	0.524859	0.524814
Acsl3	0	0.524593	0.52455
Snx18	0	0.524543	0.524454
Lynx1	0	0.52418	0.524
Wdr47	0	0.524577	0.523929
Sptlc2	0	0.523708	0.523657
Galnt7	0	0.523584	0.523489
Wwc1	0	0.521197	0.521144
Aup1	0	0.519965	0.519921
Lats2	0	0.519889	0.519626
Scd1	0	0.519457	0.519441
Cln5	0	0.519407	0.519189
Akr1c13	0	0.518512	0.518488
Sqstm1	0	0.518215	0.518194
Hk1	0	0.517533	0.517508
Epas1	0	0.516676	0.516428
Usp12	0	0.515813	0.515752
Slc35f6	0	0.515289	0.515148
Jade3	0	0.51447	0.514292
Tspan8	0	0.514102	0.51408
Ccdc101	0	0.513593	0.513304
Kif1b	0	0.513332	0.513302
Il4ra	0	0.51339	0.513209
Dhx32	0	0.512942	0.51287
BC022687	0	0.513375	0.512607
Prkx	0	0.511266	0.511059
Sdr42e1	0	0.509958	0.509611
Glrx	0	0.508378	0.508332
Coq10b	0	0.50853	0.508312
Kazn	0	0.50774	0.507611
Fam107b	0	0.50503	0.504938
Klf4	0	0.504495	0.504396
Map6	0	0.502627	0.502379
Tmem8	0	0.500102	0.50003
Dcbld2	0	0.499864	0.499731
Fkbp5	0	0.499292	0.499228
Cfl2	0	0.498711	0.498615
Tacc2	0	0.498497	0.498356
Tango2	0	0.497891	0.497678
Slc20a2	0	0.497027	0.496967
Abi3	0	0.496873	0.496555
Tmprss2	0	0.494485	0.494465
Metrnl	0	0.494307	0.493913
Synpo	0	0.494187	0.493124
Coro2a	0	0.493147	0.493111
Cpt1a	0	0.493082	0.493018
Ctsc	0	0.493047	0.492852
Esam	0	0.491135	0.490996
Fam46b	0	0.489669	0.489379
Kctd21	0	0.489862	0.489222
Sel1l3	0	0.488743	0.488679
Cotl1	0	0.488701	0.488527
Pck2	0	0.488092	0.488056
Dhrs7	0	0.488039	0.48792
Cars	0	0.487714	0.487669
Iqsec2	0	0.48796	0.487582
Gyk	0	0.487519	0.487156
Sec23a	0	0.486989	0.48685
Slc25a48	0	0.48695	0.486729
Chp1	0	0.48643	0.486417
Lamtor3	0	0.48437	0.484232
Dok4	0	0.484288	0.484106
Ttc22	0	0.483718	0.48315
Bcl2l11	0	0.483064	0.482991
Pvr	0	0.481886	0.48179
Naip2	0	0.480891	0.480778
Hcn2	0	0.480134	0.479951
Elovl7	0	0.477992	0.477893
Fam126a	0	0.477118	0.476888
Il17rc	0	0.475792	0.475535
Abcb6	0	0.47513	0.474943
Pon3	0	0.474909	0.474547
Abcc5	0	0.474366	0.474328
Prr13	0	0.474235	0.474202
B3galnt2	0	0.472993	0.472929
Blcap	0	0.472973	0.47283
Rasgrf2	0	0.472193	0.472034
Sgtb	0	0.472041	0.471019
Bach1	0	0.470644	0.470565
Ccdc64	0	0.470546	0.46987
Cd55	0	0.46952	0.469407
Nadk2	0	0.469092	0.46896
Tom1l2	0	0.468303	0.468213
Tiparp	0	0.466881	0.466716
Cdkn2b	0	0.466847	0.466586
Fads3	0	0.465066	0.464994
Fam83e	0	0.464993	0.46493
Efemp1	0	0.464703	0.464592
Nadk	0	0.464407	0.464372
Gipc2	0	0.460941	0.460883
Rhpn2	0	0.460295	0.460202
Acadl	0	0.460314	0.460202
C77080	0	0.457457	0.457439
Entpd2	0	0.456265	0.456164
Atf4	0	0.456175	0.456153
Dnase1l1	0	0.45622	0.455663
Slc23a2	0	0.455172	0.454988
G6pdx	0	0.453842	0.453814
Lamb3	0	0.453816	0.453725
Grtp1	0	0.453675	0.453427
Cnnm4	0	0.452914	0.452625
Neu1	0	0.451673	0.451646
Cyb5	0	0.45057	0.450526
Mbnl2	0	0.449134	0.449106
Sod1	0	0.44882	0.448805
Eepd1	0	0.449816	0.448743
F3	0	0.449275	0.448602
Nabp1	0	0.448767	0.448522
Atp8b1	0	0.445848	0.445825
Rhob	0	0.445587	0.445388
Itfg3	0	0.442726	0.442684
Por	0	0.441218	0.441182
Gpr137b-ps	0	0.440946	0.44068
Stard5	0	0.440162	0.440029
Slc40a1	0	0.439014	0.438928
Zdhhc18	0	0.439107	0.438926
Crim1	0	0.437878	0.437678
Paqr8	0	0.436124	0.435825
Eif4ebp1	0	0.435746	0.435689
Gsto1	0	0.43291	0.432884
Dapp1	0	0.433195	0.43259
Me1	0	0.430148	0.430126
Ank	0	0.429767	0.429554
Prkaa2	0	0.428342	0.428131
Slc1a4	0	0.422206	0.422197
Serpinb6a	0	0.421809	0.421772
Acox1	0	0.419798	0.419771
Dpp7	0	0.420494	0.419684
Gstt3	0	0.418894	0.418812
Il17re	0	0.417057	0.416661
Rassf6	0	0.41406	0.413935
Mvp	0	0.413448	0.413406
Alcam	0	0.413315	0.413231
Mogat2	0	0.411975	0.411821
Gsr	0	0.410491	0.410469
Btc	0	0.410636	0.41044
Papd5	0	0.407373	0.407296
Marcksl1-ps4	0	0.405029	0.404729
Kcnk5	0	0.405085	0.4039
Lpcat3	0	0.40139	0.401343
Atp6v0a1	0	0.400488	0.400414
Cgnl1	0	0.400265	0.400179
Tppp	0	0.400488	0.399358
Ankrd9	0	0.399885	0.399148
Ttyh2	0	0.398746	0.398525
Tkt	0	0.39652	0.396514
Ipo13	0	0.396539	0.396386
Krt4	0	0.394823	0.394704
Fam102a	0	0.393904	0.393836
Gpr160	0	0.394581	0.392979
Gadd45a	0	0.392608	0.392287
Ccser1	0	0.389261	0.388856
Osgin1	0	0.38754	0.387395
Gstm6	0	0.387494	0.387309
Alad	0	0.38723	0.387203
Slc35d1	0	0.387077	0.386899
Isx	0	0.386675	0.386559
Pir	0	0.38591	0.385792
Dusp4	0	0.385581	0.385522
Abcc1	0	0.385161	0.385138
Ttll7	0	0.385114	0.384696
Asns	0	0.38362	0.383592
Arrdc4	0	0.379028	0.378965
Mid1ip1	0	0.376776	0.376727
Ero1l	0	0.375937	0.375931
Sqrdl	0	0.375172	0.37511
Gpx2-ps1	0	0.37579	0.374806
Taldo1	0	0.373565	0.37355
Lipa	0	0.373302	0.373164
Cryl1	0	0.37322	0.373088
Clec2f	0	0.372919	0.372652
Chchd10	0	0.371753	0.371578
Cdc42ep2	0	0.371699	0.37131
Lpin2	0	0.368047	0.367948
Dopey2	0	0.367393	0.36732
Reep6	0	0.362401	0.362302
Cytip	0	0.361673	0.361257
Ftl1	0	0.359445	0.359444
Mfap3l	0	0.359262	0.358438
Actg1	0	0.357723	0.35772
Flrt3	0	0.358171	0.357621
Bicd1	0	0.357293	0.357002
Ephx1	0	0.354802	0.35479
Mall	0	0.354702	0.35438
Ptgr1	0	0.353437	0.353387
Akr1b8	0	0.353382	0.353322
Sdcbp2	0	0.350298	0.349166
Ppap2a	0	0.348301	0.347921
Rusc2	0	0.34813	0.34738
Xpnpep2	0	0.341891	0.341723
Paqr5	0	0.342398	0.341041
Slc22a23	0	0.339822	0.339762
Samd4	0	0.340099	0.339401
Hmox1	0	0.339137	0.338907
Ddit3	0	0.33812	0.337828
Tmem125	0	0.338056	0.337722
B3gnt3	0	0.337328	0.337234
Htatip2	0	0.336485	0.336417
Pag1	0	0.336306	0.335763
Ifrd1	0	0.334287	0.334161
Acacb	0	0.332323	0.331946
Fbp2	0	0.326257	0.326098
Mir22hg	0	0.324193	0.323593
AA986860	0	0.323588	0.323484
Creg1	0	0.323049	0.322956
Foxq1	0	0.323054	0.322931
Gpx2	0	0.320776	0.320763
Car2	0	0.320401	0.320387
Txnrd1	0	0.320026	0.320018
Car13	0	0.314874	0.314634
Aldh3b1	0	0.306333	0.305746
Heph	0	0.302647	0.302515
Mgst1	0	0.300483	0.300437
Blvrb	0	0.296704	0.296654
D630045J12Rik	0	0.296406	0.296231
Adtrp	0	0.290696	0.290408
Akr1c19	0	0.29019	0.290144
Slc3a2	0	0.289661	0.289638
Xkr9	0	0.291568	0.288459
Mtm1	0	0.287129	0.286892
Esd	0	0.28381	0.283797
Slc22a4	0	0.284026	0.28324
Pgap1	0	0.282881	0.282858
Lgals4	0	0.281347	0.281336
Jdp2	0	0.277818	0.277524
Gm16596	0	0.277338	0.274909
Slc35e4	0	0.275168	0.274872
Sprr2a1	0	0.274529	0.274483
Sprr2a2	0	0.274529	0.274483
Plaur	0	0.274415	0.27419
Vnn1	0	0.274597	0.272905
Gsta3	0	0.272552	0.27254
Angptl6	0	0.271932	0.269731
Gpr137b	0	0.266493	0.266265
Gstm2	0	0.264961	0.264903
Slc22a1	0	0.267433	0.264572
Mgst3	0	0.25525	0.255163
Nqo1	0	0.249249	0.249218
Tmem117	0	0.243072	0.242555
L1cam	0	0.238574	0.238389
Stbd1	0	0.237641	0.237181
Aox1	0	0.235778	0.235051
Abcc4	0	0.233893	0.233846
Zfp185	0	0.232335	0.232134
Bin1	0	0.229313	0.228837
Lgals6	0	0.228837	0.228743
9130230L23Rik	0	0.232243	0.226892
Mpp1	0	0.223973	0.223911
Gsta4	0	0.217351	0.217336
Chac1	0	0.2148	0.214597
Gss	0	0.211211	0.211189
Acox2	0	0.209227	0.209029
Phospho1	0	0.205287	0.205174
Tsku	0	0.20524	0.205154
Styk1	0	0.203473	0.203238
Prkar2b	0	0.202036	0.201767
Gbe1	0	0.20093	0.200804
Gstm1	0	0.199226	0.19922
Ugdh	0	0.198258	0.198243
Abcc3	0	0.19191	0.191883
2210408F21Rik	0	0.195166	0.188991
Entpd5	0	0.188289	0.188238
Trim29	0	0.188489	0.186331
Cbr1	0	0.184854	0.184825
Slc6a9	0	0.182092	0.182014
Trib3	0	0.181918	0.181772
Mmp28	0	0.177425	0.17595
Cyp4f14	0	0.175836	0.172296
Gng4	0	0.176859	0.168483
Gm10768	0	0.170641	0.168468
Fgf1	0	0.166398	0.166029
Cat	0	0.164871	0.164842
Bace2	0	0.161348	0.160856
Cyp2c55	0	0.159312	0.157361
Pgd	0	0.152863	0.152852
Aldh1l2	0	0.152124	0.151966
Ddc	0	0.144906	0.144622
Rhof	0	0.145065	0.144523
Adamts15	0	0.141915	0.139879
Cyp1b1	0	0.138782	0.138727
Aldh1a1	0	0.137007	0.136982
Abcc2	0	0.132297	0.13162
2210407C18Rik	0	0.128011	0.126031
Aldh1a7	0	0.120969	0.120741
Ugt1a1	0	0.119629	0.119443
Fam189a2	0	0.117934	0.117567
Abcb1a	0	0.116227	0.116185
Areg	0	0.113118	0.112997
Slc7a11	0	0.109201	0.109183
Gclm	0	0.101828	0.101807
Cidec	0	0.101044	0.0938856
Pla2g4a	0	0.0913244	0.0910393
Srxn1	0	0.0904852	0.0904644
Gclc	0	0.0739593	0.0739532
Nlrp6	0	0.0697082	0.0694158
Gstm3	0	0.0648241	0.0647864
Pgbd5	0	0.0625674	0.0611554
Ugt1a6b	0	0.0580193	0.0575082
Gsta2	0	0.0317249	0.0316428
Cyp2c65	0	0.0364302	0.0308659
Aldh3a1	0	0.029743	0.0295895
Wdr65	0	0.0278607	0.0250284
Ces1f	0	0.0233882	0.0221619
Acta1	0	0.0173038	0.017248
Ugt1a7c	0	0.0161457	0.0160705
Cyp1a1	0	0.0150659	0.0150395
Gsta1	0	0.0132623	0.0132338
Gm10639	0	0.013577	0.0128432
Gm3776	0	0.00927354	0.00922742
Slc5a4b	0	0.00999623	0.00526688
Adh7	0	0.00304812	0.00276142
Fxyd6	1.11022e-16	7.82173	8.40071
Sbspon	1.11022e-16	4.84953	4.85143
Alpk3	1.11022e-16	4.52457	4.62232
Mpp3	1.11022e-16	3.82502	3.86075
9330162012Rik	1.11022e-16	2.63016	2.63571
Hspa1l	1.11022e-16	2.4051	2.42058
Ankrd1	1.11022e-16	2.35793	2.36554
Stmn1	1.11022e-16	2.09852	2.09866
Clec2d	1.11022e-16	1.9567	1.96099
Irgm1	1.11022e-16	1.82567	1.82713
Eps8l1	1.11022e-16	1.79153	1.79354
Naglu	1.11022e-16	1.6936	1.69427
Dnajc28	1.11022e-16	1.68353	1.68582
Pdk3	1.11022e-16	1.60291	1.60386
Cep44	1.11022e-16	1.55362	1.55448
Cbx3	1.11022e-16	1.53838	1.53844
Dtymk	1.11022e-16	1.49889	1.4992
Snrnp40	1.11022e-16	1.31775	1.31791
Emc8	1.11022e-16	1.30828	1.30849
Cul4b	1.11022e-16	0.791548	0.791498
Slc9a3r1	1.11022e-16	0.732765	0.732727
Tmem127	1.11022e-16	0.718941	0.718895
Ybx3	1.11022e-16	0.709178	0.709165
Cltb	1.11022e-16	0.70148	0.701413
Paqr4	1.11022e-16	0.688005	0.687915
B3gnt7	1.11022e-16	0.537129	0.536772
2210011C24Rik	1.11022e-16	0.373812	0.370499
Zbtb8b	2.22045e-16	7.72961	7.9502
Ptprv	2.22045e-16	7.41211	7.8529
Ssc5d	2.22045e-16	4.64798	4.75435
Paqr6	2.22045e-16	4.22732	4.32193
Syt11	2.22045e-16	2.24066	2.25259
Cited4	2.22045e-16	2.00888	2.01146
Mad2l1	2.22045e-16	1.60378	1.60394
Tmem194b	2.22045e-16	1.53235	1.53353
Nemf	2.22045e-16	1.35158	1.35169
Dcps	2.22045e-16	1.32476	1.32502
Chtop	2.22045e-16	1.20399	1.20402
Gpr107	2.22045e-16	0.82	0.819967
Rheb	2.22045e-16	0.772347	0.772297
Mboat2	2.22045e-16	0.757008	0.756874
Map2k3	2.22045e-16	0.741318	0.741272
Tdrd7	2.22045e-16	0.717994	0.717922
Insig2	2.22045e-16	0.699629	0.699535
Acaa2	2.22045e-16	0.592186	0.59209
Arhgef5	2.22045e-16	0.51493	0.514898
Gstp1	2.22045e-16	0.466863	0.46686
Ces2c	2.22045e-16	0.0507533	0.0494151
Chrnd	3.33067e-16	53.053	60.8617
Vtcn1	3.33067e-16	5.94863	6.03548
Nek8	3.33067e-16	1.75829	1.75939
Vasn	3.33067e-16	1.6697	1.67063
Snrpd1	3.33067e-16	1.56857	1.56878
Smarcd1	3.33067e-16	1.47349	1.47394
Fam98b	3.33067e-16	1.46897	1.46921
9130011E15Rik	3.33067e-16	1.43542	1.43588
Med24	3.33067e-16	1.40004	1.40023
Dhrs1	3.33067e-16	1.29766	1.29782
Gtf3c5	3.33067e-16	1.29271	1.2929
Adipor1	3.33067e-16	0.782663	0.782649
1810055G02Rik	3.33067e-16	0.767169	0.767034
Baiap2l1	3.33067e-16	0.741365	0.741283
Ltbr	3.33067e-16	0.715221	0.715181
Cdc37l1	3.33067e-16	0.714632	0.714539
Col18a1	3.33067e-16	0.71109	0.711047
Zdhhc9	3.33067e-16	0.686457	0.686398
Gucd1	3.33067e-16	0.63414	0.633949
Itgav	3.33067e-16	0.590639	0.590574
Cutal	3.33067e-16	0.449465	0.448935
Rhbdd3	4.44089e-16	2.17304	2.17635
Phc1	4.44089e-16	1.61816	1.61871
Kif20a	4.44089e-16	1.59173	1.59193
Trp53bp1	4.44089e-16	1.46539	1.4655
Csnk2a2	4.44089e-16	0.778576	0.778507
Ppp3r1	4.44089e-16	0.760622	0.760587
Syngr2	4.44089e-16	0.71331	0.713275
Slc25a12	4.44089e-16	0.699599	0.699496
Dnm2	4.44089e-16	0.636699	0.636678
Cyb561d1	4.44089e-16	0.605523	0.605254
Plat	4.44089e-16	0.512239	0.511905
2010204K13Rik	5.55112e-16	3.80826	3.85185
Parp11	5.55112e-16	1.6438	1.64498
Rab43	5.55112e-16	1.50884	1.50898
Gar1	5.55112e-16	1.48816	1.48858
Atp6v0e	5.55112e-16	0.710684	0.710614
Kctd7	5.55112e-16	0.639008	0.638424
Tead4	5.55112e-16	0.603091	0.602787
1700020L24Rik	5.55112e-16	0.270262	0.266945
Ces2a	6.66134e-16	4.99707	5.02985
C8g	6.66134e-16	3.69163	3.76257
Sp5	6.66134e-16	2.66623	2.66772
Lmnb2	6.66134e-16	1.55052	1.55076
Pdia4	6.66134e-16	1.38012	1.38018
0610040J01Rik	6.66134e-16	1.37891	1.37905
Nubp1	6.66134e-16	0.737267	0.737208
Spns1	6.66134e-16	0.698496	0.698314
Acss2	6.66134e-16	0.441685	0.441627
Mex3b	7.77156e-16	2.02998	2.03292
Nfia	7.77156e-16	1.41201	1.41232
Zc3h3	7.77156e-16	0.79117	0.79109
Azi2	7.77156e-16	0.761818	0.761775
Mafk	7.77156e-16	0.674069	0.673942
Uap1l1	7.77156e-16	0.613861	0.613785
Ethe1	7.77156e-16	0.544641	0.544481
Wnt10b	8.88178e-16	14.9385	18.835
Ogdh	8.88178e-16	0.812319	0.812306
Inppl1	8.88178e-16	0.676648	0.676613
Slc16a1	8.88178e-16	0.670591	0.670552
Slc9a3	9.99201e-16	3.69467	3.74561
Bmf	9.99201e-16	3.21793	3.23945
Mttp	9.99201e-16	2.38131	2.38748
Fam122a	9.99201e-16	1.44633	1.44689
Plekhm2	9.99201e-16	0.789583	0.789494
Numb	9.99201e-16	0.781726	0.781642
Uvrag	9.99201e-16	0.693814	0.693648
Serpinb5	9.99201e-16	0.470269	0.470111
Robo3	1.11022e-15	3.83025	3.89282
C2cd5	1.11022e-15	1.64683	1.64735
Arl8a	1.11022e-15	0.773249	0.773196
Pxdc1	1.11022e-15	0.486335	0.485811
Galns	1.22125e-15	0.767853	0.767728
Extl1	1.33227e-15	3.67449	3.67778
Gtf2h3	1.33227e-15	1.40595	1.40623
Mt3	1.33227e-15	0.381494	0.381002
Procr	1.33227e-15	0.312788	0.312133
Senp6	1.44329e-15	0.842129	0.84211
Heca	1.44329e-15	0.633319	0.63324
Irgm2	1.55431e-15	2.9899	3.02045
Gtf2h1	1.55431e-15	0.808519	0.808461
Fam65a	1.55431e-15	0.791825	0.791736
Pms1	1.66533e-15	1.91352	1.91546
Zfp93	1.66533e-15	1.74653	1.74864
Sppl3	1.66533e-15	0.792408	0.792361
Afap1l1	1.66533e-15	0.6945	0.694482
Snx13	1.66533e-15	0.691384	0.69134
Pacs2	1.66533e-15	0.662653	0.662585
Bcar3	1.66533e-15	0.578562	0.578331
Lypd8	1.77636e-15	3.92092	3.96305
Gins2	1.77636e-15	1.7329	1.73412
Tmem143	1.77636e-15	1.61826	1.61931
Gspt1	1.77636e-15	1.17976	1.17978
Ezr	1.77636e-15	0.713054	0.713047
Slc25a1	1.77636e-15	0.627793	0.627777
Parm1	1.77636e-15	0.558267	0.558137
BC006965	1.88738e-15	3.60087	3.6885
Cmpk2	1.88738e-15	2.82074	2.84052
Ankrd32	1.88738e-15	1.46893	1.46952
Rad51d	1.9984e-15	1.29592	1.2961
Brd1	2.10942e-15	0.748512	0.748478
Aftph	2.22045e-15	0.831277	0.831252
Tmem106b	2.22045e-15	0.702597	0.702542
Plin3	2.22045e-15	0.680751	0.680718
Atrn	2.22045e-15	0.539367	0.539316
Strn	2.33147e-15	0.377115	0.376952
Rsrc1	2.55351e-15	1.26704	1.26716
Slc9a6	2.55351e-15	0.715943	0.71576
Atp6v0b	2.55351e-15	0.643601	0.643554
Pdcl	2.66454e-15	1.37263	1.37279
Pdhb	2.66454e-15	0.765635	0.765605
Wnt5b	2.77556e-15	3.83652	3.91658
Lurap1l	2.77556e-15	1.32339	1.32351
Tmem55a	2.77556e-15	0.741087	0.741012
Nthl1	2.88658e-15	2.75413	2.76391
Mettl8	2.9976e-15	1.70574	1.70726
Zfp821	3.10862e-15	1.45761	1.4584
Phf10	3.10862e-15	0.591764	0.591699
Cd80	3.21965e-15	7.89511	8.53561
Plbd2	3.44169e-15	0.833623	0.833582
Esyt1	3.44169e-15	0.742222	0.742124
Zfp113	3.55271e-15	2.00102	2.00225
Fam20c	3.66374e-15	3.14842	3.1638
Rilpl1	3.66374e-15	1.78119	1.78347
Cd14	3.77476e-15	1.97795	1.98183
Grasp	3.77476e-15	0.563955	0.563596
Epor	3.88578e-15	3.01762	3.04385
Calu	3.88578e-15	0.836115	0.836105
Sptlc1	3.88578e-15	0.771794	0.77171
Tmx1	3.9968e-15	0.796857	0.79681
4732490B19Rik	4.10783e-15	2.63239	2.6512
Smarce1	4.10783e-15	1.28708	1.28713
Ist1	4.10783e-15	0.860044	0.860023
Gsk3a	4.10783e-15	0.851316	0.851293
Entpd8	4.44089e-15	2.15204	2.15398
Ginm1	4.55191e-15	0.700674	0.700427
Slc10a7	4.88498e-15	1.54579	1.54639
Sema3e	4.88498e-15	0.420609	0.419978
Usp2	4.996e-15	2.39566	2.40322
Pdia6	5.21805e-15	1.41768	1.41771
Rassf5	5.21805e-15	0.59921	0.598468
Sirt3	5.44009e-15	1.51138	1.51225
Rfwd2	5.44009e-15	0.848523	0.848503
Depdc7	5.44009e-15	0.417003	0.414981
Sel1l	5.55112e-15	0.573808	0.573748
Slc12a8	5.77316e-15	2.51166	2.51429
Akirin1	5.77316e-15	0.794047	0.794005
Nudt6	5.88418e-15	1.98994	1.99671
Enox2	6.10623e-15	1.63295	1.63351
Myh14	6.10623e-15	0.71172	0.711705
Vipr1	6.55032e-15	2.52202	2.52754
Pawr	7.43849e-15	0.755216	0.755176
Gm14295	7.54952e-15	1.27435	1.27448
Vil1	7.66054e-15	0.60246	0.602438
Zfp184	7.77156e-15	1.91316	1.91673
Acot9	7.77156e-15	0.51213	0.511939
Prkar2a	7.99361e-15	0.618069	0.618023
Smg6	8.10463e-15	1.58219	1.5825
Tsc22d3	8.10463e-15	0.530837	0.530679
2700099C18Rik	8.32667e-15	1.73204	1.7349
Atp6ap2	8.43769e-15	0.681854	0.681807
Minpp1	8.88178e-15	1.3247	1.32476
Arih2	9.4369e-15	0.773372	0.773323
Mfn1	9.54792e-15	0.738869	0.738818
Pof1b	9.88098e-15	0.617465	0.617308
Fan1	1.0103e-14	2.02935	2.03288
Rab14	1.0103e-14	0.811265	0.811251
Amt	1.02141e-14	2.11851	2.12213
Slc45a3	1.09912e-14	0.373988	0.373594
Svopl	1.11022e-14	3.61108	3.69083
Dcaf6	1.11022e-14	0.786643	0.786584
Vldlr	1.11022e-14	0.515974	0.515933
Slc17a5	1.13243e-14	0.62312	0.623053
Slc25a23	1.14353e-14	1.76714	1.76738
Zfp946	1.14353e-14	1.54479	1.54555
Tsr2	1.14353e-14	1.48939	1.49019
Syngr1	1.14353e-14	0.79436	0.794327
Capn7	1.16573e-14	0.772508	0.772454
Tssc4	1.18794e-14	1.52809	1.52866
Sdhaf1	1.21014e-14	1.52139	1.52195
Ifi30	1.22125e-14	0.490784	0.49067
E130311K13Rik	1.26565e-14	2.55087	2.56386
Fam134c	1.26565e-14	0.885389	0.885372
Sesn2	1.26565e-14	0.739994	0.739897
Crocc	1.29896e-14	1.77537	1.77693
Crlf3	1.29896e-14	0.664811	0.664541
Usp15	1.32117e-14	0.807207	0.807171
Lactb2	1.34337e-14	0.780711	0.78064
Dsc2	1.34337e-14	0.60302	0.602989
Dmkn	1.38778e-14	0.277642	0.272319
Mocos	1.42109e-14	0.680235	0.679913
Nckap1	1.45439e-14	0.743892	0.743879
Casp6	1.53211e-14	1.60103	1.60129
Gltp	1.54321e-14	0.547516	0.547424
2810442I21Rik	1.62093e-14	3.97434	4.04669
Oxr1	1.62093e-14	0.704979	0.704912
Scyl1	1.63203e-14	0.773895	0.773869
4931428F04Rik	1.64313e-14	2.40929	2.41467
Rtel1	1.65423e-14	1.66319	1.66405
Mettl10	1.65423e-14	1.49972	1.50068
Sbk1	1.65423e-14	1.48525	1.4856
Ankrd49	1.67644e-14	1.54637	1.54721
Nt5dc2	1.70974e-14	1.79352	1.79622
Fnip1	1.72085e-14	0.588676	0.588562
Klf6	1.83187e-14	0.386996	0.38692
Ildr1	1.83187e-14	0.365309	0.365206
Chmp1a	1.86517e-14	0.753716	0.75369
Slc6a13	1.9762e-14	38.4933	60.4329
Klc4	1.9762e-14	0.524037	0.523906
Oxsr1	2.03171e-14	0.656991	0.656935
Tspyl2	2.06501e-14	1.64064	1.64176
Ubtf	2.09832e-14	1.28097	1.28102
Brd2	2.09832e-14	0.852309	0.852301
Wdr7	2.24265e-14	0.553206	0.553008
Mtmr11	2.30926e-14	0.535596	0.535284
Tfe3	2.34257e-14	0.777877	0.777796
Zfp408	2.40918e-14	1.47097	1.47148
Il1f9	2.40918e-14	0.241884	0.239593
Atp2c2	2.4869e-14	2.14116	2.14771
Ap3m2	2.53131e-14	0.669264	0.668891
Chd6	2.54241e-14	2.60937	2.61016
Tmem164	2.59792e-14	0.668227	0.668188
Tle3	2.60902e-14	1.66786	1.66805
Stxbp3a	2.62013e-14	0.782074	0.782005
Thra	2.64233e-14	1.27091	1.27098
Pced1a	2.78666e-14	1.37448	1.37485
Sys1	2.86438e-14	0.601804	0.60162
BC016579	2.89768e-14	0.34106	0.339982
Cpne2	2.91989e-14	2.08892	2.09104
Trappc8	2.94209e-14	0.726404	0.726354
Enpp4	2.9754e-14	0.600507	0.599596
Trmt2b	3.09752e-14	1.23218	1.2323
Ugt1a6a	3.15303e-14	0.0821636	0.081688
Actr1a	3.27516e-14	0.823027	0.823014
Anp32a	3.475e-14	1.50125	1.50131
Mpp7	3.60822e-14	0.589689	0.589598
Ugt2b34	3.79696e-14	0.666314	0.66631
1810013L24Rik	3.86358e-14	0.607633	0.607544
Cd151	3.95239e-14	0.852068	0.852047
Ndufa12	3.95239e-14	0.67361	0.673538
Angpt2	3.9968e-14	15.4857	15.8004
Rfc3	4.05231e-14	2.7023	2.7035
Myo6	4.16334e-14	0.712906	0.712893
Def8	4.19664e-14	1.35963	1.35988
Il23a	4.37428e-14	3.77187	3.78951
Crebrf	4.40759e-14	0.519383	0.519276
Tprgl	4.50751e-14	0.754459	0.754411
Tmeff1	4.65183e-14	1.53577	1.5365
Nasp	4.65183e-14	1.49788	1.49798
Plekhh1	4.69624e-14	0.578347	0.578279
Pald1	5.01821e-14	4.09729	4.10607
Cep112	5.09592e-14	2.12532	2.12664
Ly75	5.12923e-14	2.62928	2.64243
Shisa2	5.42899e-14	1.65809	1.65876
Arhgap42	5.50671e-14	0.629319	0.629244
Als2	6.21725e-14	0.712602	0.712542
Clmn	6.23945e-14	0.562302	0.562109
5031439G07Rik	6.38378e-14	0.744356	0.744319
Cdc7	6.73905e-14	1.65244	1.65426
Kdm5b	7.04992e-14	1.12302	1.12304
Cmip	7.07212e-14	0.807111	0.807091
4930500J02Rik	7.66054e-14	6.61531	7.01828
Uap1	7.78266e-14	0.803315	0.80325
Otub2	7.78266e-14	0.463001	0.461949
Tlr5	7.86038e-14	9.75697	11.8749
Tenc1	8.00471e-14	0.592805	0.592508
Gba	8.11573e-14	0.72621	0.726059
Ankmy2	8.81517e-14	0.746122	0.746009
Chrm1	8.85958e-14	5.22555	5.39628
Efr3a	9.02611e-14	0.685077	0.685043
Hmgb1	9.14824e-14	1.43105	1.43108
Smtn	9.19265e-14	1.42158	1.42196
Prss23	9.37028e-14	2.1044	2.10776
Copb1	9.68114e-14	0.884254	0.884246
Tmem30a	1.01696e-13	0.801772	0.801755
Fam213a	1.01918e-13	0.66782	0.667765
Elmod3	1.02474e-13	1.65415	1.65545
Sh3tc2	1.03251e-13	0.651488	0.651346
Uqcrq	1.04139e-13	0.557625	0.557547
Gstt2	1.04472e-13	0.585329	0.58523
Ecscr	1.05138e-13	2.10135	2.10226
Golph3	1.09912e-13	0.77521	0.775181
Nup37	1.10467e-13	1.41925	1.41987
Hes6	1.11244e-13	1.93358	1.93369
Klhl5	1.13354e-13	1.29285	1.29305
Tmem9	1.13798e-13	1.4673	1.46749
Adamtsl5	1.14131e-13	0.48325	0.482513
Cxcl16	1.1513e-13	0.462333	0.462159
Foxk2	1.15685e-13	0.744394	0.744366
Mterfd3	1.18128e-13	2.00413	2.01099
Rapgef3	1.24234e-13	1.83211	1.83298
Homez	1.2701e-13	1.81672	1.8182
Spcs3	1.32006e-13	1.25356	1.25359
Tbccd1	1.33116e-13	1.40128	1.40189
Myb	1.36002e-13	3.72251	3.72966
Loxl2	1.36557e-13	1.57766	1.57852
Mon1a	1.4333e-13	0.720396	0.720125
Erh	1.43885e-13	1.3962	1.39626
Ltb	1.43996e-13	20.9133	26.5971
Aasdh	1.44107e-13	1.45182	1.45265
Dtx2	1.47327e-13	0.631311	0.630932
Pmm1	1.48659e-13	0.575369	0.575316
Gimap9	1.49436e-13	1.62603	1.62746
Mcur1	1.54543e-13	0.60664	0.606202
Patz1	1.55986e-13	1.68997	1.69046
Mettl7b	1.57985e-13	0.292458	0.289416
Reps2	1.6076e-13	0.491671	0.491477
Agap3	1.61093e-13	0.783276	0.78324
Acvr2a	1.61093e-13	0.620566	0.620452
Kif19a	1.61871e-13	9.62329	9.96307
Gas2l1	1.63203e-13	0.66737	0.667233
Ptprh	1.71752e-13	0.310822	0.310124
Atp8a1	1.74527e-13	0.506235	0.505782
Cdk19	1.75193e-13	1.40334	1.40343
Gfod1	1.78746e-13	0.2813	0.279436
Ppp1r14b	1.78968e-13	1.78695	1.78712
Leprel4	1.79079e-13	2.15298	2.15504
Tspan14	1.81188e-13	0.867622	0.867599
2810004N23Rik	1.82299e-13	1.35593	1.35616
Rad23b	1.83298e-13	0.901972	0.901966
Igf2r	1.89515e-13	0.53779	0.537779
Gdpd5	1.94844e-13	1.57984	1.58076
Kat2a	1.95732e-13	1.1877	1.18777
Lrrfip2	1.96398e-13	0.757767	0.757686
Dgkd	1.9873e-13	0.772609	0.772594
Mpzl1	2.16271e-13	1.26337	1.26341
Srsf10	2.17604e-13	1.29119	1.29124
Tpx2	2.21823e-13	1.51384	1.51396
Tm9sf4	2.27152e-13	0.790563	0.790527
Tnfaip8	2.36478e-13	1.62281	1.62396
Sorcs2	2.60347e-13	2.60956	2.61043
Ranbp1	2.67564e-13	1.4892	1.48949
Kazald1	2.70228e-13	2.82856	2.84984
Ssfa2	2.7145e-13	0.636728	0.636678
Rnase4	2.73448e-13	0.62701	0.626955
Abhd12	2.73559e-13	0.64219	0.642172
Fam129b	2.76446e-13	0.660065	0.66004
Zap70	2.86327e-13	33.3757	35.1187
Stat2	2.87215e-13	0.719532	0.719429
Golga4	2.93876e-13	0.633793	0.633775
Fbxo9	2.98317e-13	1.65698	1.65835
Tra2a	2.99871e-13	1.33138	1.33147
Setd8	3.0409e-13	0.785498	0.785481
Ehhadh	3.05644e-13	0.539706	0.538923
Plekho2	3.12417e-13	2.12136	2.12706
Tox3	3.14637e-13	2.21658	2.22099
4930425O10Rik	3.1608e-13	11.27	12.7352
Fgd1	3.2363e-13	1.75552	1.75736
Jarid2	3.37841e-13	1.65897	1.65935
Timeless	3.39617e-13	2.27704	2.27852
Carns1	3.40727e-13	3.99772	4.1199
Smox	3.41505e-13	1.98656	1.98681
Atp13a3	3.50608e-13	0.569717	0.569704
Hsbp1l1	3.54161e-13	3.96019	4.03155
Ncoa3	3.54272e-13	0.610001	0.609903
Pigs	3.59379e-13	0.766274	0.766236
Ripk1	3.59934e-13	0.719991	0.719909
Stoml1	3.64486e-13	1.77482	1.77714
A330102I10Rik	3.6815e-13	1.99514	2.00208
Scrn2	3.70259e-13	1.99888	2.0004
Ifit1	3.71148e-13	2.74182	2.77103
Gm17727	3.72258e-13	10.7856	12.2218
Trim63	3.77365e-13	15.5103	18.2229
Btd	3.83249e-13	0.63901	0.638595
Lrp8	3.83915e-13	0.713217	0.71315
Gpd1	3.88467e-13	1.54502	1.54534
Leprot	3.91354e-13	1.24706	1.24714
Wbscr27	3.99125e-13	1.34869	1.34885
Haus8	4.04898e-13	1.6928	1.694
Tmem104	4.12004e-13	0.652785	0.652292
Evl	4.16778e-13	2.8041	2.80745
Npc1	4.20775e-13	0.574101	0.573955
Prkci	4.2133e-13	0.689746	0.689713
Ddx47	4.41647e-13	0.801626	0.801576
Wnk2	4.60632e-13	2.0533	2.05382
Cela1	4.83502e-13	2.59257	2.59428
Mesdc1	4.84723e-13	0.723437	0.723367
Pkp4	4.9416e-13	0.666075	0.666046
Acer2	5.09814e-13	1.25305	1.2532
Arl4c	5.14144e-13	1.30821	1.30826
Ube2h	5.21472e-13	0.877991	0.877979
Kctd18	5.23137e-13	1.82614	1.82847
Slc25a15	5.25024e-13	1.51456	1.51508
Cenpj	5.45564e-13	1.9228	1.92552
Cubn	5.49671e-13	4.15922	4.16165
Pipox	5.50671e-13	8.65163	8.83665
Ube2a	5.92304e-13	0.727349	0.727226
Nmi	5.9408e-13	2.25489	2.26078
Anapc13	6.02407e-13	1.70437	1.70499
Mef2d	6.05627e-13	0.582038	0.581817
Trit1	6.14953e-13	1.27476	1.27491
Itgb6	6.26721e-13	0.534237	0.533854
Rasgef1a	6.28275e-13	0.379983	0.376693
Snta1	6.54699e-13	0.486529	0.486185
Ube2d3	6.87339e-13	0.827892	0.827883
Ampd3	6.98552e-13	0.604762	0.604493
Zfml	7.06435e-13	1.40349	1.40364
Polr3b	7.07767e-13	1.30705	1.30719
Camsap3	7.11431e-13	1.18434	1.18439
Exo5	7.44516e-13	1.37524	1.37567
Armc10	7.46958e-13	1.31994	1.32003
Cchcr1	7.63833e-13	1.54381	1.5448
Mapkap1	7.75158e-13	0.822342	0.822287
Gsk3b	7.99694e-13	0.665944	0.665905
Tarsl2	8.0369e-13	0.699454	0.699225
Arl1	8.06244e-13	0.855061	0.855027
Emc7	8.1124e-13	0.743348	0.743256
Tor3a	8.15903e-13	0.686431	0.686238
Ubac1	8.24563e-13	0.800775	0.800675
Mcl1	8.35887e-13	0.636876	0.636849
Picalm	8.59646e-13	0.759491	0.75948
Tmem109	8.71081e-13	0.702337	0.702282
Trim31	8.71081e-13	0.104866	0.101872
Prkab1	8.91398e-13	0.668983	0.668888
Dennd4b	9.0028e-13	2.45893	2.47066
Prkaa1	9.41802e-13	0.756792	0.756741
Fam134a	9.64895e-13	0.718705	0.718676
Xrcc4	9.74776e-13	1.53586	1.537
Zfp213	9.86544e-13	2.29838	2.30541
Me2	1.02207e-12	1.45011	1.45034
Vps26a	1.02496e-12	0.798632	0.798589
Mospd2	1.03062e-12	0.714513	0.714414
Wdr45b	1.03673e-12	0.854136	0.854106
Cuedc1	1.03728e-12	2.00998	2.01135
Snx14	1.03895e-12	0.799612	0.799561
2010320M18Rik	1.04905e-12	1.70904	1.71206
2200002D01Rik	1.07969e-12	0.419415	0.419327
Notum	1.09268e-12	2.10521	2.10532
Sdsl	1.12765e-12	0.599753	0.599016
Rasl11b	1.1473e-12	2.20651	2.20817
Hunk	1.14908e-12	0.688697	0.688676
Mphosph8	1.18139e-12	0.819769	0.819708
4933427D14Rik	1.19205e-12	1.37431	1.37477
Zdhhc2	1.21148e-12	0.564115	0.563834
Nostrin	1.23712e-12	2.0474	2.04917
Brms1l	1.2419e-12	0.774206	0.774044
Rnf32	1.25489e-12	1.59962	1.59972
Npepps	1.27043e-12	0.795846	0.795832
Mgrn1	1.31639e-12	0.833028	0.832995
Card6	1.38112e-12	1.55162	1.55207
Bbs9	1.44795e-12	1.46564	1.46627
Socs2	1.47748e-12	1.82377	1.82718
4930503E14Rik	1.52511e-12	1.96825	1.97404
Zdhhc21	1.528e-12	0.56965	0.569603
Erlec1	1.56952e-12	0.795584	0.795514
Ccdc91	1.61049e-12	1.18829	1.18834
Cyp51	1.6207e-12	0.766953	0.766946
Hsd17b14	1.63136e-12	0.32564	0.319348
Myadm	1.64424e-12	0.605388	0.60535
Gtf3c6	1.6519e-12	1.49951	1.50024
Tmem135	1.70275e-12	0.774991	0.774923
Zswim6	1.87572e-12	0.678772	0.678578
Zfand1	1.9964e-12	1.21038	1.21048
Ambp	2.00273e-12	5.9537	6.20937
Pa2g4	2.02238e-12	1.29509	1.29511
Srek1ip1	2.02283e-12	1.30619	1.30645
Terf2	2.06124e-12	1.27356	1.27372
Mink1	2.14317e-12	0.557994	0.557958
Pacs1	2.19036e-12	1.18331	1.18336
Tsc22d2	2.21478e-12	0.436408	0.436254
Ccl6	2.32825e-12	9.42369	11.21
Cdca7l	2.40685e-12	1.7595	1.75996
Cpeb2	2.41218e-12	0.652295	0.652095
Slc30a4	2.4456e-12	0.649161	0.64911
Tmem259	2.48257e-12	0.713796	0.713752
Melk	2.56228e-12	1.8052	1.80577
Dhx16	2.56761e-12	0.756296	0.756228
Morc3	2.6712e-12	0.79079	0.790726
Cdh17	2.70339e-12	0.732895	0.732885
Lss	2.71116e-12	0.518161	0.518124
Cdk11b	2.73881e-12	0.780619	0.780582
Mfi2	2.7498e-12	66.9264	104.415
Insl3	2.77234e-12	0.176046	0.168136
Slc27a3	2.84828e-12	2.45169	2.46453
Ap3m1	2.89302e-12	0.795275	0.795246
Egln3	2.90246e-12	0.578531	0.578521
Gstt1	2.90878e-12	0.653369	0.653303
Zbtb5	2.93832e-12	1.38825	1.38862
Kifc1	2.97351e-12	1.34108	1.3412
Pgrmc2	2.98683e-12	0.792219	0.792177
Stk17b	3.0127e-12	0.797783	0.797752
Atp6ap1	3.15292e-12	0.767735	0.767707
Gna13	3.18168e-12	0.659296	0.659244
Lhpp	3.19189e-12	2.70879	2.71057
Trim68	3.24296e-12	1.39095	1.39153
Mettl15	3.27161e-12	1.63792	1.64019
Tmem9b	3.32101e-12	0.703554	0.703436
Yars	3.32412e-12	0.581924	0.581878
Tmem201	3.32911e-12	0.732267	0.732154
Gpa33	3.60356e-12	0.779925	0.779911
Ttc25	3.62788e-12	5.35583	5.47768
Tmem229b	3.66596e-12	1.88541	1.88879
Cebpa	3.69949e-12	0.325314	0.323729
Ikbip	3.76676e-12	1.66185	1.66296
Csad	3.83116e-12	1.72002	1.72104
Mfsd12	3.95317e-12	1.62677	1.62806
Cyb5r4	3.97848e-12	0.788908	0.788857
Gas7	3.98037e-12	3.70471	3.76939
Grik5	4.00613e-12	3.55313	3.56824
Sass6	4.0894e-12	1.55319	1.55416
Hcfc2	4.09983e-12	0.641472	0.641165
Pim2	4.15301e-12	0.68385	0.683447
Acot12	4.34741e-12	51.8245	135.305
Stim1	4.34786e-12	0.786727	0.786661
Hnrnpa2b1	4.37228e-12	1.16462	1.16463
Acot1	4.52416e-12	0.137273	0.135494
1810014B01Rik	4.53682e-12	2.14054	2.14889
Trim45	4.59954e-12	1.40594	1.40664
Serinc1	4.66871e-12	0.796875	0.796853
Susd2	4.75708e-12	13.2256	14.5882
Rnft1	4.77718e-12	0.802483	0.802382
Fam222a	4.79161e-12	1.55956	1.55987
Metap1	4.89342e-12	0.804044	0.804015
Abce1	4.9365e-12	0.864589	0.86458
Map4k3	5.07017e-12	0.792504	0.792467
Usp24	5.1924e-12	0.626785	0.626761
Gramd2	5.27933e-12	0.519833	0.518848
Abr	5.40434e-12	0.738639	0.738574
Uso1	5.47806e-12	0.87199	0.871969
Cog2	5.59741e-12	0.751915	0.751821
Zwilch	5.70588e-12	1.52728	1.5278
Ass1	5.79603e-12	1.11009	1.1101
B4galt2	5.97278e-12	2.26998	2.28116
[truncated: 10,464 more rows]
