# Supplementary material for: Widespread parainflammation in human cancer
Source: Genome Biol. 2016 Jul 8;17:145. doi: 10.1186/s13059-016-0995-z (PMC4937599; doi:10.1186/s13059-016-0995-z)
Supplement: Additional file 7: — Parainflammation (PI) scores for 634 carcinoma cell lines from the CCLE project. The PI score is calculated using ssGSEA for the 40 PI genes. (XLSX 69 kb) [file 13059_2016_995_MOESM7_ESM.xlsx]

## Sheet: Sheet1
Name	Tissue	Subtype	PI score
BICR22	upper_aerodigestive_tract	squamous_cell_carcinoma	0.4245
CAL27	upper_aerodigestive_tract	squamous_cell_carcinoma	0.4017
BHY	upper_aerodigestive_tract	squamous_cell_carcinoma	0.3878
PE/CA-PJ41(cloneD2)	upper_aerodigestive_tract	squamous_cell_carcinoma	0.3739
PE/CA-PJ15	upper_aerodigestive_tract	squamous_cell_carcinoma	0.3589
SCaBER	urinary_tract	transitional_cell_carcinoma	0.3583
NCI-H596	lung	mixed_adenosquamous_carcinoma	0.3577
LS123	large_intestine	adenocarcinoma	0.3501
BxPC-3	pancreas	ductal_carcinoma	0.3374
Panc03.27	pancreas	ductal_carcinoma	0.3346
HCC70	breast	ductal_carcinoma	0.3341
BHT-101	thyroid	anaplastic_carcinoma	0.3266
BICR56	upper_aerodigestive_tract	squamous_cell_carcinoma	0.3262
SCC-15	upper_aerodigestive_tract	squamous_cell_carcinoma	0.3225
SNU-869	biliary_tract	NS	0.3204
HCC4006	lung	adenocarcinoma	0.3177
PE/CA-PJ34(cloneC12)	upper_aerodigestive_tract	squamous_cell_carcinoma	0.3176
T84	large_intestine	adenocarcinoma	0.3172
SCC-25	upper_aerodigestive_tract	squamous_cell_carcinoma	0.3164
NUGC-2	stomach	adenocarcinoma	0.3145
TUHR10TKB	kidney	NS	0.3144
PL45	pancreas	ductal_carcinoma	0.3137
CAL-33	upper_aerodigestive_tract	squamous_cell_carcinoma	0.3125
CL-40	large_intestine	NS	0.3113
SNU-1076	upper_aerodigestive_tract	squamous_cell_carcinoma	0.3108
HDQ-P1	breast	ductal_carcinoma	0.3101
MKN7	stomach	tubular_adenocarcinoma	0.3084
NCI-H1869	lung	squamous_cell_carcinoma	0.3077
YD-8	upper_aerodigestive_tract	squamous_cell_carcinoma	0.3059
BFTC-905	urinary_tract	transitional_cell_carcinoma	0.2994
TGBC11TKB	stomach	NS	0.2984
SNU-1197	large_intestine	NS	0.2969
KCI-MOH1	pancreas	ductal_carcinoma	0.2956
RERF-LC-Ad1	lung	adenocarcinoma	0.2946
T3M-10	lung	large_cell_carcinoma	0.2941
Panc08.13	pancreas	ductal_carcinoma	0.293
NCI-H1648	lung	adenocarcinoma	0.2912
SK-RC-20	kidney	renal_cell_carcinoma	0.289
ESS-1	endometrium	carcinosarcoma-malignant_mesodermal_mixed_tumour	0.2866
SNU-1066	upper_aerodigestive_tract	squamous_cell_carcinoma	0.2852
CAL-29	urinary_tract	transitional_cell_carcinoma	0.2836
RERF-LC-Ad2	lung	adenocarcinoma	0.2806
HCC-78	lung	adenocarcinoma	0.2805
SW900	lung	squamous_cell_carcinoma	0.2794
HCC1937	breast	ductal_carcinoma	0.2794
CFPAC-1	pancreas	ductal_carcinoma	0.2772
SK-MES-1	lung	squamous_cell_carcinoma	0.2754
SNU-601	stomach	NS	0.2748
JHOM-2B	ovary	adenocarcinoma	0.2747
HCC-366	lung	mixed_adenosquamous_carcinoma	0.274
PE/CA-PJ49	upper_aerodigestive_tract	squamous_cell_carcinoma	0.2722
HuCCT1	biliary_tract	NS	0.2698
TCCSUP	urinary_tract	transitional_cell_carcinoma	0.2698
SNU-8	ovary	adenocarcinoma	0.2696
CW-2	large_intestine	NS	0.2695
LCLC-97TM1	lung	large_cell_carcinoma	0.2681
AsPC-1	pancreas	ductal_carcinoma	0.2674
SNU-1214	upper_aerodigestive_tract	squamous_cell_carcinoma	0.2665
B-CPAP	thyroid	papillary_carcinoma	0.2653
HCC1806	breast	ductal_carcinoma	0.2647
CAL-85-1	breast	NS	0.2646
SNU-213	pancreas	NS	0.264
Panc10.05	pancreas	ductal_carcinoma	0.2634
JHOM-1	ovary	adenocarcinoma	0.2624
SNU-478	biliary_tract	NS	0.2623
HCC1143	breast	ductal_carcinoma	0.2615
SNU-840	ovary	Brenner_tumour	0.2613
SNU-61	large_intestine	NS	0.261
Panc05.04	pancreas	NS	0.2598
NCI-H2347	lung	adenocarcinoma	0.2589
Caov-3	ovary	adenocarcinoma	0.2573
Panc04.03	pancreas	NS	0.2561
SNU-899	upper_aerodigestive_tract	squamous_cell_carcinoma	0.2554
NCI-H2228	lung	adenocarcinoma	0.255
KMRC-3	kidney	clear_cell_renal_cell_carcinoma	0.2546
Capan-2	pancreas	ductal_carcinoma	0.2543
OV56	ovary	NS	0.2541
HT-1197	urinary_tract	NS	0.2537
SCC-4	upper_aerodigestive_tract	squamous_cell_carcinoma	0.2536
HPAF-II	pancreas	ductal_carcinoma	0.2534
KMBC-2	urinary_tract	NS	0.253
Capan-1	pancreas	ductal_carcinoma	0.2516
HCC-2279	lung	adenocarcinoma	0.2499
NCI-H1650	lung	bronchioloalveolar_adenocarcinoma	0.2498
NCI-H2291	lung	adenocarcinoma	0.2474
HSC-4	upper_aerodigestive_tract	squamous_cell_carcinoma	0.2462
Hs766T	pancreas	ductal_carcinoma	0.2453
SNU-324	pancreas	NS	0.2438
HCC1954	breast	ductal_carcinoma	0.2437
KMRC-1	kidney	clear_cell_renal_cell_carcinoma	0.2434
NCI-H1666	lung	bronchioloalveolar_adenocarcinoma	0.2431
NCI-H1975	lung	non_small_cell_carcinoma	0.2402
JH-EsoAd1	oesophagus	barrett_associated_adenocarcinoma	0.2393
NCI-H2405	lung	adenocarcinoma	0.2376
COV504	ovary	NS	0.2372
SNU-410	pancreas	NS	0.2368
YD-10B	upper_aerodigestive_tract	squamous_cell_carcinoma	0.2364
Calu-3	lung	adenocarcinoma	0.2331
MDA-MB-415	breast	NS	0.233
BICR6	upper_aerodigestive_tract	squamous_cell_carcinoma	0.2325
EFE-184	endometrium	NS	0.2306
UM-UC-1	urinary_tract	transitional_cell_carcinoma	0.2295
SNU-407	large_intestine	NS	0.2292
HCC-1438	lung	large_cell_carcinoma	0.229
RERF-LC-MS	lung	non_small_cell_carcinoma	0.2267
HCC1187	breast	ductal_carcinoma	0.2265
HCC-44	lung	adenocarcinoma	0.226
SU.86.86	pancreas	ductal_carcinoma	0.2258
JHUEM-3	endometrium	adenocarcinoma	0.2247
MKN74	stomach	tubular_adenocarcinoma	0.2239
COLO-680N	oesophagus	squamous_cell_carcinoma	0.2229
Panc02.03	pancreas	NS	0.2229
RCC10RGB	kidney	renal_cell_carcinoma	0.2224
NCI-H3255	lung	adenocarcinoma	0.2215
SNU-5	stomach	undifferentiated_adenocarcinoma	0.2213
Panc02.13	pancreas	NS	0.22
SW837	large_intestine	adenocarcinoma	0.2184
HT-1376	urinary_tract	transitional_cell_carcinoma	0.2175
MDA-MB-231	breast	NS	0.2174
HCC-15	lung	squamous_cell_carcinoma	0.2166
PSN1	pancreas	ductal_carcinoma	0.2161
NCI-H747	large_intestine	adenocarcinoma	0.2148
FaDu	upper_aerodigestive_tract	squamous_cell_carcinoma	0.2126
MDA-MB-468	breast	NS	0.2124
PK-1	pancreas	NS	0.2123
T3M-4	pancreas	ductal_carcinoma	0.2122
MDA-MB-436	breast	NS	0.2116
RT-112	urinary_tract	transitional_cell_carcinoma	0.2114
NCI-H2087	lung	adenocarcinoma	0.211
YAPC	pancreas	NS	0.2107
COV318	ovary	NS	0.2102
SW780	urinary_tract	transitional_cell_carcinoma	0.2099
YD-38	upper_aerodigestive_tract	squamous_cell_carcinoma	0.2099
NCI-N87	stomach	NS	0.2096
TT2609-C02	thyroid	follicular_carcinoma	0.2082
HCC2935	lung	non_small_cell_carcinoma	0.2081
VM-CUB1	urinary_tract	transitional_cell_carcinoma	0.2052
TE-15	oesophagus	squamous_cell_carcinoma	0.205
PK-59	pancreas	NS	0.2047
TE-5	oesophagus	squamous_cell_carcinoma	0.2045
JIMT-1	breast	ductal_carcinoma	0.2043
TCC-PAN2	pancreas	NS	0.2042
KP-3	pancreas	ductal_carcinoma	0.2038
SK-LU-1	lung	adenocarcinoma	0.2035
SNU-C2A	large_intestine	adenocarcinoma	0.202
NCI-H1792	lung	adenocarcinoma	0.2017
HUP-T4	pancreas	NS	0.1997
RCM-1	large_intestine	adenocarcinoma	0.1996
SNU-878	liver	hepatocellular_carcinoma	0.1994
COLO201	large_intestine	adenocarcinoma	0.1986
MKN1	stomach	mixed_adenosquamous_carcinoma	0.1973
SK-RC31	kidney	renal_cell_carcinoma	0.1973
Hs675.T	large_intestine	NS	0.1972
HUP-T3	pancreas	NS	0.1969
KNS-62	lung	squamous_cell_carcinoma	0.1967
RT4	urinary_tract	transitional_cell_carcinoma	0.1936
OV7	ovary	NS	0.1934
LS1034	large_intestine	adenocarcinoma	0.1921
U-BLC1	urinary_tract	transitional_cell_carcinoma	0.1917
LCLC-103H	lung	large_cell_carcinoma	0.1913
TUHR4TKB	kidney	NS	0.1913
KP-2	pancreas	NS	0.1911
HCC-2108	lung	adenocarcinoma	0.1904
ML-1	thyroid	follicular_carcinoma	0.1884
TE-11	oesophagus	squamous_cell_carcinoma	0.1859
TE-9	oesophagus	squamous_cell_carcinoma	0.1856
59M	ovary	NS	0.1853
AGS	stomach	adenocarcinoma	0.1846
SCC-9	upper_aerodigestive_tract	squamous_cell_carcinoma	0.1845
SNU-46	upper_aerodigestive_tract	squamous_cell_carcinoma	0.1843
EFO-27	ovary	mucinous_carcinoma	0.1836
CL-34	large_intestine	adenocarcinoma	0.1832
A-253	salivary_gland	mucoepidermoid_carcinoma	0.1831
NCI-H2009	lung	adenocarcinoma	0.183
JHOS-4	ovary	adenocarcinoma	0.1827
BICR31	upper_aerodigestive_tract	squamous_cell_carcinoma	0.1824
TE-14	oesophagus	squamous_cell_carcinoma	0.1824
SNU-475	liver	hepatocellular_carcinoma	0.1821
HPAC	pancreas	ductal_carcinoma	0.1819
VMRC-LCP	lung	squamous_cell_carcinoma	0.1818
NUGC-3	stomach	NS	0.181
OS-RC-2	kidney	renal_cell_carcinoma	0.1798
SLR20	kidney	renal_cell_carcinoma	0.1796
COV644	ovary	NS	0.1793
MCAS	ovary	adenocarcinoma	0.1792
NCI-H292	lung	mucoepidermoid_carcinoma	0.1791
COV362	ovary	NS	0.1787
PC-3	prostate	adenocarcinoma	0.1786
BICR16	upper_aerodigestive_tract	squamous_cell_carcinoma	0.1786
SW1990	pancreas	ductal_carcinoma	0.1777
TYK-nu	ovary	undifferentiated_carcinoma	0.1774
NCI-H358	lung	bronchioloalveolar_adenocarcinoma	0.1772
EPLC-272H	lung	squamous_cell_carcinoma	0.177
PA-TU-8902	pancreas	ductal_carcinoma	0.1767
Detroit562	upper_aerodigestive_tract	NS	0.1767
NCI-H1355	lung	adenocarcinoma	0.1753
647-V	urinary_tract	transitional_cell_carcinoma	0.1752
COR-L23	lung	large_cell_carcinoma	0.1744
COLO-678	large_intestine	adenocarcinoma	0.1738
OVMANA	ovary	clear_cell_carcinoma	0.1737
HCC364	lung	adenocarcinoma	0.1736
DFCI024	lung	adenocarcinoma	0.1726
NCI-H1373	lung	adenocarcinoma	0.1725
5637	urinary_tract	NS	0.1724
HT115	large_intestine	NS	0.1723
NCI-H441	lung	adenocarcinoma	0.1722
GSU	stomach	adenocarcinoma	0.1715
EC-GI-10	oesophagus	NS	0.171
HEC-59	endometrium	adenocarcinoma	0.1701
CL-11	large_intestine	adenocarcinoma	0.167
Hs172.T	urinary_tract	NS	0.167
HCC-1195	lung	mixed_adenosquamous_carcinoma	0.1669
SW1116	large_intestine	adenocarcinoma	0.1656
RERF-LC-KJ	lung	non_small_cell_carcinoma	0.1656
HCC-1897	lung	squamous_cell_carcinoma	0.1656
KLM-1	pancreas	ductal_carcinoma	0.1654
RT112/84	urinary_tract	NS	0.1653
KYSE-520	oesophagus	squamous_cell_carcinoma	0.1649
KYSE-410	oesophagus	squamous_cell_carcinoma	0.1647
SW1417	large_intestine	adenocarcinoma	0.1642
LoVo	large_intestine	adenocarcinoma	0.1633
SNU-81	large_intestine	NS	0.1619
NCI-H1437	lung	adenocarcinoma	0.1613
T24	urinary_tract	transitional_cell_carcinoma	0.1613
EFO-21	ovary	serous_carcinoma	0.161
SNU-620	stomach	NS	0.1609
LOU-NH91	lung	squamous_cell_carcinoma	0.1608
LU65	lung	non_small_cell_carcinoma	0.1607
Caki-2	kidney	clear_cell_renal_cell_carcinoma	0.1603
J82	urinary_tract	transitional_cell_carcinoma	0.1602
NCI-H2122	lung	adenocarcinoma	0.1594
Hs746T	stomach	NS	0.1594
SNU-886	liver	hepatocellular_carcinoma	0.1592
DU145	prostate	NS	0.1591
IM95	stomach	intestinal_adenocarcinoma	0.1589
253J-BV	urinary_tract	transitional_cell_carcinoma	0.1589
A-498	kidney	renal_cell_carcinoma	0.1584
Calu-1	lung	squamous_cell_carcinoma	0.158
HSC-3	upper_aerodigestive_tract	squamous_cell_carcinoma	0.1578
KYSE-30	oesophagus	squamous_cell_carcinoma	0.1574
HCC1569	breast	metaplastic_carcinoma	0.1569
DAN-G	pancreas	NS	0.1568
IA-LM	lung	large_cell_carcinoma	0.1561
NCI-H647	lung	mixed_adenosquamous_carcinoma	0.1557
HCC-827-GR5	lung	adenocarcinoma	0.1557
Sq-1	lung	squamous_cell_carcinoma	0.1546
DV-90	lung	adenocarcinoma	0.1546
TUHR14TKB	kidney	NS	0.1538
NCI-H2110	lung	non_small_cell_carcinoma	0.1535
KATOIII	stomach	adenocarcinoma	0.1522
HSC-2	upper_aerodigestive_tract	squamous_cell_carcinoma	0.151
NCI-H2444	lung	non_small_cell_carcinoma	0.1503
KYSE-270	oesophagus	squamous_cell_carcinoma	0.1496
Hs255.T	large_intestine	adenocarcinoma	0.1493
COR-L105	lung	adenocarcinoma	0.1483
CAL-12T	lung	non_small_cell_carcinoma	0.1479
BC-3C	urinary_tract	transitional_cell_carcinoma	0.1476
LS180	large_intestine	adenocarcinoma	0.1471
OVTOKO	ovary	clear_cell_carcinoma	0.1466
KYSE-510	oesophagus	squamous_cell_carcinoma	0.1466
Caov-4	ovary	adenocarcinoma	0.1466
HEC-265	endometrium	adenocarcinoma	0.1452
NCI-H1781	lung	bronchioloalveolar_adenocarcinoma	0.1444
YD-15	salivary_gland	mucoepidermoid_carcinoma	0.1441
FTC-133	thyroid	follicular_carcinoma	0.1436
OVISE	ovary	clear_cell_carcinoma	0.1432
Hs571.T	ovary	NS	0.143
KURAMOCHI	ovary	undifferentiated_carcinoma	0.1427
SK-CO-1	large_intestine	adenocarcinoma	0.1419
LUDLU-1	lung	squamous_cell_carcinoma	0.1409
PANC-1	pancreas	ductal_carcinoma	0.1387
SNU-1041	upper_aerodigestive_tract	NS	0.1385
HARA	lung	squamous_cell_carcinoma	0.1378
Hs281.T	breast	NS	0.1373
NCI-H1755	lung	adenocarcinoma	0.1371
SH-10-TC	stomach	NS	0.137
Hs698.T	large_intestine	adenocarcinoma	0.1367
JHH-2	liver	hepatocellular_carcinoma	0.1366
RMUG-S	ovary	adenocarcinoma	0.136
NCI-H1944	lung	non_small_cell_carcinoma	0.1347
SW1463	large_intestine	adenocarcinoma	0.1343
MDA-MB-175-VII	breast	ductal_carcinoma	0.1334
SLR25	kidney	renal_cell_carcinoma	0.1333
Caki-1	kidney	clear_cell_renal_cell_carcinoma	0.1329
CL-14	large_intestine	NS	0.1329
BT-20	breast	ductal_carcinoma	0.1325
8505C	thyroid	anaplastic_carcinoma	0.1324
639-V	urinary_tract	transitional_cell_carcinoma	0.1324
NCI-H2126	lung	adenocarcinoma	0.1323
Hs343.T	breast	NS	0.132
NCI-H1734	lung	adenocarcinoma	0.1305
HT-29	large_intestine	adenocarcinoma	0.1295
SNU-1077	endometrium	carcinosarcoma-malignant_mesodermal_mixed_tumour	0.1295
NCI-H2023	lung	adenocarcinoma	0.1287
8305C	thyroid	anaplastic_carcinoma	0.1287
HLF-a	lung	squamous_cell_carcinoma	0.1286
786-O	kidney	clear_cell_renal_cell_carcinoma	0.1283
Li-7	liver	hepatocellular_carcinoma	0.1279
L3.3	pancreas	NS	0.1276
HCC827	lung	adenocarcinoma	0.1275
RERF-LC-Sq1	lung	squamous_cell_carcinoma	0.1271
HEC-6	endometrium	adenocarcinoma	0.1269
SNU-216	stomach	NS	0.1262
SNU-719	stomach	NS	0.1261
HCC-1588	lung	squamous_cell_carcinoma	0.126
Hs274.T	breast	NS	0.1257
NCI-H226	lung	squamous_cell_carcinoma	0.1254
PLC/PRF/5	liver	hepatocellular_carcinoma	0.1247
OE19	oesophagus	adenocarcinoma	0.1241
KLE	endometrium	adenocarcinoma	0.1235
NCC-StC-K140	stomach	NS	0.1232
HCC-1171	lung	non_small_cell_carcinoma	0.1229
HCC1395	breast	ductal_carcinoma	0.1219
CAL-54	kidney	renal_cell_carcinoma	0.1219
NCI-H196	lung	small_cell_carcinoma	0.1216
SNU-C5	large_intestine	adenocarcinoma	0.1205
RL95-2	endometrium	mixed_adenosquamous_carcinoma	0.1204
HCC1428	breast	NS	0.1199
TE-1	oesophagus	squamous_cell_carcinoma	0.1194
SNU-1079	biliary_tract	NS	0.1194
KU-19-19	urinary_tract	transitional_cell_carcinoma	0.1191
ACHN	kidney	renal_cell_carcinoma	0.1189
LMSU	stomach	adenocarcinoma	0.1187
TE-4	oesophagus	squamous_cell_carcinoma	0.1185
HCC38	breast	ductal_carcinoma	0.1183
NCI-H1651	lung	adenocarcinoma	0.1182
NCI-H2030	lung	non_small_cell_carcinoma	0.1177
KYSE-450	oesophagus	squamous_cell_carcinoma	0.1175
SNU-308	biliary_tract	NS	0.1173
PA-TU-8988S	pancreas	ductal_carcinoma	0.117
MDA-MB-157	breast	ductal_carcinoma	0.1166
TE-6	oesophagus	squamous_cell_carcinoma	0.1154
NCI-H1395	lung	adenocarcinoma	0.1144
SNU-1272	kidney	clear_cell_renal_cell_carcinoma	0.1144
SNU-761	liver	hepatocellular_carcinoma	0.1144
UOK101	kidney	clear_cell_renal_cell_carcinoma	0.1143
SW1271	lung	small_cell_carcinoma	0.1134
KMRC-20	kidney	renal_cell_carcinoma	0.1133
OC314	ovary	serous_carcinoma	0.1131
253J	urinary_tract	transitional_cell_carcinoma	0.1126
SNU-1033	large_intestine	NS	0.1123
RERF-LC-AI	lung	squamous_cell_carcinoma	0.1118
BFTC-909	kidney	NS	0.1113
JHH-6	liver	hepatocellular_carcinoma	0.1111
HuG1-N	stomach	NS	0.1104
Hs606.T	breast	NS	0.1102
SK-HEP-1	liver	adenocarcinoma	0.1098
SNU-423	liver	hepatocellular_carcinoma	0.1096
SNU-387	liver	hepatocellular_carcinoma	0.1091
KE-39	stomach	NS	0.1091
JHOC-5	ovary	clear_cell_carcinoma	0.1086
RCC-4	kidney	clear_cell_renal_cell_carcinoma	0.1085
DLD-1	large_intestine	adenocarcinoma	0.1084
SNU-668	stomach	signet_ring_adenocarcinoma	0.1081
GCIY	stomach	adenocarcinoma	0.107
SNU-1040	large_intestine	NS	0.1068
SNU-16	stomach	undifferentiated_adenocarcinoma	0.1066
OC315	ovary	serous_carcinoma	0.1062
KYSE-150	oesophagus	squamous_cell_carcinoma	0.106
HCC202	breast	ductal_carcinoma	0.1059
LXF-289	lung	adenocarcinoma	0.1058
MDST8	large_intestine	adenocarcinoma	0.1054
SLR24	kidney	renal_cell_carcinoma	0.1052
HLF	liver	hepatocellular_carcinoma	0.105
SNG-M	endometrium	adenocarcinoma	0.1047
JHH-4	liver	hepatocellular_carcinoma	0.1031
SNU-349	kidney	clear_cell_renal_cell_carcinoma	0.1031
OC316	ovary	adenocarcinoma	0.1025
Hs739.T	breast	NS	0.1018
OVKATE	ovary	adenocarcinoma	0.1006
SUIT-2	pancreas	ductal_carcinoma	0.1003
NCI-H1339	lung	small_cell_carcinoma	0.1002
HCC-56	large_intestine	adenocarcinoma	0.0999
Hs742.T	breast	NS	0.0993
NCI-H2286	lung	small_cell_carcinoma	0.0991
OV-90	ovary	mixed_carcinoma	0.099
PC-14	lung	non_small_cell_carcinoma	0.0987
NCI-H1573	lung	adenocarcinoma	0.0987
SK-OV-3	ovary	adenocarcinoma	0.0986
BICR18	upper_aerodigestive_tract	squamous_cell_carcinoma	0.0985
SLR26	kidney	renal_cell_carcinoma	0.0985
HEC-108	endometrium	adenocarcinoma	0.098
SNU-C4	large_intestine	adenocarcinoma	0.0977
NUGC-4	stomach	signet_ring_adenocarcinoma	0.0974
OVCAR-4	ovary	NS	0.0972
KMRC-2	kidney	clear_cell_renal_cell_carcinoma	0.0968
HEC-251	endometrium	adenocarcinoma	0.0961
IGROV1	ovary	adenocarcinoma	0.0952
EBC-1	lung	squamous_cell_carcinoma	0.0952
PK-45H	pancreas	NS	0.0941
SW-1710	urinary_tract	transitional_cell_carcinoma	0.0937
TE-8	oesophagus	squamous_cell_carcinoma	0.0936
NCI-H1793	lung	non_small_cell_carcinoma	0.0935
TOV-21G	ovary	clear_cell_carcinoma	0.0934
HT55	large_intestine	adenocarcinoma	0.0927
KYSE-180	oesophagus	squamous_cell_carcinoma	0.0926
SLR21	kidney	renal_cell_carcinoma	0.0911
Alexandercells	liver	hepatocellular_carcinoma	0.0905
HCC-1359	lung	large_cell_carcinoma	0.0895
Hs618.T	lung	adenocarcinoma	0.0893
TE-10	oesophagus	squamous_cell_carcinoma	0.0885
HEC-1-A	endometrium	adenocarcinoma	0.0881
A549	lung	non_small_cell_carcinoma	0.0879
SNU-245	biliary_tract	NS	0.0872
NCI-H2342	lung	adenocarcinoma	0.0871
NCI-H1568	lung	non_small_cell_carcinoma	0.0866
NCI-H1563	lung	adenocarcinoma	0.0855
HepG2	liver	hepatocellular_carcinoma	0.0842
T.T	oesophagus	squamous_cell_carcinoma	0.0842
COLO205	large_intestine	adenocarcinoma	0.0841
NCI-H508	large_intestine	adenocarcinoma	0.0835
SW403	large_intestine	adenocarcinoma	0.0832
NCI-H1915	lung	large_cell_carcinoma	0.082
C2BBe1	large_intestine	adenocarcinoma	0.0815
VMRC-RCW	kidney	NS	0.0815
NCI-H2085	lung	adenocarcinoma	0.0815
SLR23	kidney	renal_cell_carcinoma	0.0796
OCUM-1	stomach	diffuse_adenocarcinoma	0.0793
CAL-120	breast	NS	0.0793
Calu-6	lung	undifferentiated_carcinoma	0.0785
ABC-1	lung	non_small_cell_carcinoma	0.0785
MKN-45	stomach	diffuse_adenocarcinoma	0.0784
SW480	large_intestine	adenocarcinoma	0.0783
HuH28	biliary_tract	NS	0.0775
OAW28	ovary	NS	0.0772
Hs578T	breast	ductal_carcinoma	0.077
NCI-H650	lung	bronchioloalveolar_adenocarcinoma	0.0758
HCT-8	large_intestine	adenocarcinoma	0.075
SNU-283	large_intestine	NS	0.0748
SW579	thyroid	anaplastic_carcinoma	0.0741
BT-549	breast	ductal_carcinoma	0.0734
Hs229.T	lung	adenocarcinoma	0.0734
HLE	liver	hepatocellular_carcinoma	0.0733
769-P	kidney	clear_cell_renal_cell_carcinoma	0.0729
huH-1	liver	hepatocellular_carcinoma	0.0726
LS513	large_intestine	adenocarcinoma	0.0703
JHOS-2	ovary	adenocarcinoma	0.07
AU565	breast	NS	0.0681
TEN	endometrium	clear_cell_carcinoma	0.0681
23132/87	stomach	adenocarcinoma	0.0681
NCI-H460	lung	large_cell_carcinoma	0.0672
A2780	ovary	adenocarcinoma	0.0669
HCT116	large_intestine	NS	0.0663
SNU-449	liver	hepatocellular_carcinoma	0.0663
HCT-15	large_intestine	adenocarcinoma	0.066
NCI-H23	lung	non_small_cell_carcinoma	0.0658
NCI-H1623	lung	adenocarcinoma	0.0649
NCI-H1838	lung	non_small_cell_carcinoma	0.0643
JHH-1	liver	hepatocellular_carcinoma	0.0632
LU99	lung	large_cell_carcinoma	0.062
MIAPaCa-2	pancreas	ductal_carcinoma	0.0605
SNU-C1	large_intestine	adenocarcinoma	0.0589
LS411N	large_intestine	adenocarcinoma	0.0587
HCC-95	lung	squamous_cell_carcinoma	0.0577
RMG-I	ovary	clear_cell_carcinoma	0.056
EFM-192A	breast	NS	0.0548
ES-2	ovary	clear_cell_carcinoma	0.0548
MFE-296	endometrium	adenocarcinoma	0.0542
FTC-238	thyroid	follicular_carcinoma	0.0537
SNU-685	endometrium	carcinosarcoma-malignant_mesodermal_mixed_tumour	0.0527
A-704	kidney	renal_cell_carcinoma	0.0526
SNU-503	large_intestine	NS	0.0502
HEC-50B	endometrium	adenocarcinoma	0.0497
PA-TU-8988T	pancreas	ductal_carcinoma	0.0494
OAW42	ovary	NS	0.0493
OVCAR-8	ovary	NS	0.0488
HLC-1	lung	adenocarcinoma	0.0485
SNU-520	stomach	NS	0.0476
NCI-H1435	lung	non_small_cell_carcinoma	0.0471
LC-1F	lung	squamous_cell_carcinoma	0.0465
MDA-MB-361	breast	NS	0.0456
JHH-5	liver	hepatocellular_carcinoma	0.0455
AN3CA	endometrium	adenocarcinoma	0.0455
SNU-182	liver	hepatocellular_carcinoma	0.0448
SW1573	lung	squamous_cell_carcinoma	0.0448
BT-483	breast	ductal_carcinoma	0.0447
CGTH-W-1	thyroid	follicular_carcinoma	0.0446
CAL-62	thyroid	anaplastic_carcinoma	0.0429
HuH-7	liver	hepatocellular_carcinoma	0.0422
SNU-1196	biliary_tract	NS	0.0415
LC-1/sq-SF	lung	squamous_cell_carcinoma	0.0408
OUMS-23	large_intestine	adenocarcinoma	0.0405
HCC2218	breast	ductal_carcinoma	0.0381
NCI-H1299	lung	non_small_cell_carcinoma	0.0376
OVSAHO	ovary	adenocarcinoma	0.0367
FU97	stomach	diffuse_adenocarcinoma	0.0364
JHUEM-1	endometrium	adenocarcinoma	0.0353
C3A	liver	hepatocellular_carcinoma	0.0353
GP2d	large_intestine	adenocarcinoma	0.0324
HEC-151	endometrium	adenocarcinoma	0.0297
Hey-A8	ovary	NS	0.0288
SW948	large_intestine	adenocarcinoma	0.0287
JMSU-1	urinary_tract	NS	0.0278
NCI-H2170	lung	squamous_cell_carcinoma	0.0276
FU-OV-1	ovary	serous_carcinoma	0.0273
NCI-H838	lung	non_small_cell_carcinoma	0.0273
HCC1599	breast	ductal_carcinoma	0.0265
SNU-119	ovary	adenocarcinoma	0.025
KYSE-70	oesophagus	squamous_cell_carcinoma	0.0203
MFE-319	endometrium	adenocarcinoma	0.0202
SK-BR-3	breast	NS	0.0192
NCI-H322	lung	adenocarcinoma	0.0191
UM-UC-3	urinary_tract	transitional_cell_carcinoma	0.0186
KP4	pancreas	ductal_carcinoma	0.0174
RERF-GC-1B	stomach	NS	0.0173
NCI-H1693	lung	adenocarcinoma	0.0168
JHH-7	liver	hepatocellular_carcinoma	0.0159
HCC2157	breast	ductal_carcinoma	0.0145
RKO	large_intestine	adenocarcinoma	0.0137
ChaGo-K-1	lung	NS	0.0132
T-47D	breast	ductal_carcinoma	0.0124
UMRC6	kidney	renal_cell_carcinoma	0.0121
ONCO-DG-1	ovary	adenocarcinoma	0.0115
VMRC-RCZ	kidney	renal_cell_carcinoma	0.0095
KM12	large_intestine	adenocarcinoma	0.0092
SNU-1	stomach	undifferentiated_adenocarcinoma	0.0077
CAL-51	breast	NS	0.0075
MCF7	breast	NS	0.0071
HMC-1-8	breast	NS	0.0052
HEC-1-B	endometrium	adenocarcinoma	0.0038
HCC1500	breast	ductal_carcinoma	0.0017
SW620	large_intestine	adenocarcinoma	0.0011
Ishikawa(Heraklio)02ER-	endometrium	adenocarcinoma	-0.0008
SBC-5	lung	small_cell_carcinoma	-0.002
HCC-2814	lung	squamous_cell_carcinoma	-0.0034
TT	thyroid	medullary_carcinoma	-0.0044
NCI-H1341	lung	small_cell_carcinoma	-0.0045
UACC-893	breast	ductal_carcinoma	-0.0055
NIH:OVCAR-3	ovary	NS	-0.007
NCI-H661	lung	large_cell_carcinoma	-0.0071
UMRC2	kidney	clear_cell_renal_cell_carcinoma	-0.008
AZ-521	stomach	NS	-0.0104
CCK-81	large_intestine	adenocarcinoma	-0.0116
NCI-H2172	lung	non_small_cell_carcinoma	-0.0118
MOR/CPR	lung	adenocarcinoma	-0.0134
Hep3B2.1-7	liver	hepatocellular_carcinoma	-0.0135
JHUEM-2	endometrium	adenocarcinoma	-0.0137
SW48	large_intestine	adenocarcinoma	-0.0149
ZR-75-1	breast	ductal_carcinoma	-0.0154
ZR-75-30	breast	ductal_carcinoma	-0.0164
VCaP	prostate	adenocarcinoma	-0.0183
KPL-1	breast	ductal_carcinoma	-0.0197
BT-474	breast	ductal_carcinoma	-0.0206
SNU-175	large_intestine	NS	-0.0214
KYSE-140	oesophagus	squamous_cell_carcinoma	-0.024
CAMA-1	breast	NS	-0.0257
YMB-1	breast	NS	-0.027
NCI-H1703	lung	adenocarcinoma	-0.0288
NCI-H2196	lung	small_cell_carcinoma	-0.0301
MDAPCa2b	prostate	adenocarcinoma	-0.0315
NCI-H854	lung	adenocarcinoma	-0.0315
DU4475	breast	ductal_carcinoma	-0.0317
DMS114	lung	small_cell_carcinoma	-0.033
NCI-H716	large_intestine	adenocarcinoma	-0.0356
NCI-H446	lung	small_cell_carcinoma	-0.0361
HuTu80	small_intestine	adenocarcinoma	-0.0381
LNCaPcloneFGC	prostate	adenocarcinoma	-0.0382
OVK18	ovary	endometrioid_carcinoma	-0.0394
NCI-H841	lung	small_cell_carcinoma	-0.041
MFE-280	endometrium	adenocarcinoma	-0.0457
NCI-H520	lung	squamous_cell_carcinoma	-0.0484
EFM-19	breast	ductal_carcinoma	-0.0502
22Rv1	prostate	NS	-0.055
DMS53	lung	small_cell_carcinoma	-0.0601
UACC-812	breast	ductal_carcinoma	-0.0608
SNU-398	liver	hepatocellular_carcinoma	-0.0616
TOV-112D	ovary	endometrioid_carcinoma	-0.0628
HGC-27	stomach	undifferentiated_adenocarcinoma	-0.0637
NCI-H1048	lung	small_cell_carcinoma	-0.064
MDA-MB-453	breast	NS	-0.0679
NCI-H1581	lung	large_cell_carcinoma	-0.072
LK-2	lung	squamous_cell_carcinoma	-0.0723
NCI-H660	prostate	small_cell_carcinoma	-0.0773
DMS454	lung	small_cell_carcinoma	-0.081
NCI-H522	lung	non_small_cell_carcinoma	-0.0829
DMS273	lung	small_cell_carcinoma	-0.0831
EVSA-T	breast	NS	-0.0833
NCI-H211	lung	small_cell_carcinoma	-0.0859
NCI-H526	lung	small_cell_carcinoma	-0.0882
MDA-MB-134-VI	breast	ductal_carcinoma	-0.0896
COLO-320	large_intestine	adenocarcinoma	-0.09
HCC1419	breast	ductal_carcinoma	-0.0912
VMRC-LCD	lung	adenocarcinoma	-0.0919
EN	endometrium	NS	-0.0921
COLO668	lung	small_cell_carcinoma	-0.0965
DMS79	lung	small_cell_carcinoma	-0.1018
BEN	lung	NS	-0.1034
NCI-H1385	lung	squamous_cell_carcinoma	-0.1097
HCC-1833	lung	adenocarcinoma	-0.1151
NCI-H1155	lung	large_cell_carcinoma	-0.1184
QGP-1	pancreas	NS	-0.1228
GSS	stomach	adenocarcinoma	-0.1256
NCI-H889	lung	small_cell_carcinoma	-0.1272
SHP-77	lung	small_cell_carcinoma	-0.1299
COR-L95	lung	small_cell_carcinoma	-0.135
NCI-H1436	lung	small_cell_carcinoma	-0.1406
NCI-H2029	lung	small_cell_carcinoma	-0.1407
DMS153	lung	small_cell_carcinoma	-0.1409
CPC-N	lung	small_cell_carcinoma	-0.1457
COLO684	endometrium	adenocarcinoma	-0.1485
CAL-148	breast	ductal_carcinoma	-0.1504
NCI-H1876	lung	small_cell_carcinoma	-0.1537
NCI-H1618	lung	small_cell_carcinoma	-0.1548
COR-L311	lung	small_cell_carcinoma	-0.1582
NCI-H510	lung	small_cell_carcinoma	-0.1607
ECC10	stomach	small_cell_adenocarcinoma	-0.164
NCI-H2066	lung	small_cell_carcinoma	-0.1642
NCI-H2106	lung	non_small_cell_carcinoma	-0.1657
NCI-H2227	lung	small_cell_carcinoma	-0.1681
NCI-H1930	lung	small_cell_carcinoma	-0.169
NCI-H524	lung	small_cell_carcinoma	-0.1747
COR-L47	lung	small_cell_carcinoma	-0.175
NCI-H1184	lung	small_cell_carcinoma	-0.1751
NCI-H1105	lung	small_cell_carcinoma	-0.1756
ECC12	stomach	small_cell_adenocarcinoma	-0.1778
COR-L279	lung	small_cell_carcinoma	-0.184
NCI-H2141	lung	small_cell_carcinoma	-0.1853
NCI-H1694	lung	small_cell_carcinoma	-0.1857
SCLC-21H	lung	small_cell_carcinoma	-0.1869
COR-L24	lung	small_cell_carcinoma	-0.1874
NCI-H146	lung	small_cell_carcinoma	-0.1876
NCI-H69	lung	small_cell_carcinoma	-0.1891
NCI-H1836	lung	small_cell_carcinoma	-0.1891
COLO-704	ovary	NS	-0.1933
NCI-H2171	lung	small_cell_carcinoma	-0.1983
NCI-H2081	lung	small_cell_carcinoma	-0.2015
NCI-H209	lung	small_cell_carcinoma	-0.2053
NCI-H1963	lung	small_cell_carcinoma	-0.2058
NCI-H82	lung	small_cell_carcinoma	-0.2166
NCI-H810	lung	large_cell_carcinoma	-0.2201
COR-L51	lung	small_cell_carcinoma	-0.228
COR-L88	lung	small_cell_carcinoma	-0.239
HCC-33	lung	small_cell_carcinoma	-0.247
NCI-H1092	lung	small_cell_carcinoma	-0.2581
