# Supplementary material for: Widespread parainflammation in human cancer
Source: Genome Biol. 2016 Jul 8;17:145. doi: 10.1186/s13059-016-0995-z (PMC4937599; doi:10.1186/s13059-016-0995-z)
Supplement: Additional file 8: — Spearman coefficients of correlations between gene expression profiles and the PI scores across the carcinoma cell lines. Many genes not in part of the PI signature are highly correlated with the PI score, suggesting their role in PI. (XLSX 422 kb) [file 13059_2016_995_MOESM8_ESM.xlsx]

## Sheet: ccle_pi_correlations.txt
Gene Symbol	Correlation with PI
IFIT3	0.826
IFIT2	0.7919
DDX60	0.7794
OAS2	0.7665
APOL6	0.7517
IFIT1	0.7354
OAS3	0.7331
SAMD9	0.7209
OASL	0.7206
DDX60L	0.7169
OAS1	0.7162
IFI44	0.7154
PARP14	0.7153
PARP9	0.7121
MX1	0.7064
IRF1	0.7052
DTX3L	0.7035
RTP4	0.6993
GBP3	0.6976
IFI27	0.6969
SAMD9L	0.6936
SP100	0.6899
PML	0.6875
PLSCR1	0.6874
RARRES3	0.6825
HERC6	0.6812
IL15RA	0.6745
ISG15	0.6716
IRF9	0.67
PRIC285	0.6692
XAF1	0.6641
F3	0.6511
IFI44L	0.6487
GPRC5A	0.6443
CASP1	0.6422
TRIM22	0.6418
CFB	0.6418
ITGA3	0.6415
ZNFX1	0.6404
LAMB3	0.6399
ITGA2	0.6358
C10orf54	0.6351
SP110	0.6344
HLA-E	0.6325
PARP12	0.6311
NMI	0.6308
TNFAIP3	0.6289
PTGES	0.628
CARD6	0.6266
IFI16	0.6252
TNIP1	0.6227
PSMB9	0.622
MYOF	0.6215
LAMC2	0.6196
TRIM21	0.6195
CASP4	0.6178
LCN2	0.6166
B2M	0.6151
GBP1	0.6129
RAC2	0.6123
APOL1	0.6122
DDX58	0.6116
IL4R	0.6085
TMEM173	0.6078
IFITM1	0.6078
TINAGL1	0.6056
EPHA2	0.6044
APOL3	0.6044
ANXA2	0.5999
SMAD3	0.5979
IFI35	0.5974
UBA7	0.5972
PSMB8	0.5932
FXYD5	0.593
CDA	0.5923
ALDH1A3	0.5915
PLAU	0.5896
CTSS	0.5893
S100A11	0.586
RHBDL2	0.5843
HLA-C	0.5841
SRPX2	0.5824
CAST	0.5824
TMBIM1	0.5814
HLA-B	0.5805
CCL5	0.5805
EMP1	0.5796
ALS2CL	0.579
EPSTI1	0.579
IGFBP6	0.5785
ARHGDIB	0.5781
TBC1D2	0.5769
SLFN5	0.5751
PLAUR	0.5739
C19orf33	0.573
CAPG	0.5726
LGALS3BP	0.572
GJB3	0.5709
SDC4	0.5708
IFIH1	0.5702
TAPBP	0.5702
PXN	0.5671
MOB3C	0.5666
RBMS2	0.5661
HLA-F	0.5647
TAP2	0.5642
TAP1	0.5638
GNA15	0.5635
CARD16	0.563
MVP	0.5626
ZC3H12A	0.5605
TNFAIP2	0.5599
BIRC3	0.5598
DHX58	0.5592
TLR3	0.5582
GPR115	0.5579
DHRS3	0.557
TMOD3	0.5566
DTX2	0.5563
ALDH3B1	0.5552
PARP10	0.5544
PLAT	0.5542
ARL14	0.552
CAPN1	0.5518
CD59	0.5518
EHD2	0.5481
CXCL2	0.5471
SH3TC2	0.5467
C15orf52	0.5446
ANXA2P2	0.5443
UBE2L6	0.5443
GBP2	0.5423
BCL9L	0.542
CD109	0.5418
TRIM38	0.5414
SH3RF2	0.5409
TGFA	0.5403
MET	0.5402
ADRB2	0.54
IFI6	0.5399
S100A10	0.5398
GPR110	0.5397
BST2	0.5377
CAPN2	0.5374
C5orf56	0.5369
IFIT5	0.5362
CAV1	0.5348
SEMA4B	0.5347
TNFRSF21	0.5335
CAV2	0.5325
FOSL1	0.5323
NCF2	0.5318
UCA1	0.5313
C3	0.5313
ANXA3	0.5311
LOC100507463	0.5303
HRH1	0.5296
TRANK1	0.5295
NTN4	0.5289
EGFR	0.5288
IL8	0.5288
CDCP1	0.5288
GBP4	0.5284
FAM83A	0.5283
TGFBI	0.5269
LMNA	0.5252
ITGB4	0.525
TNFRSF1A	0.5238
S100A2	0.5231
C19orf66	0.5208
NFKBIZ	0.5208
CD55	0.5206
IL18	0.5194
ERAP1	0.5192
STAT1	0.5182
KRT80	0.5181
ANXA1	0.5172
ADORA2B	0.5171
C15orf48	0.5161
EHBP1L1	0.5155
DOCK5	0.5153
ACSL5	0.5146
IL1A	0.5137
AHNAK2	0.5132
PSMB10	0.5132
ANXA2P1	0.5129
CASP10	0.5123
MILR1	0.5115
DGKA	0.5113
TACSTD2	0.511
SPATS2L	0.5105
MYO1E	0.5101
CD44	0.5095
LIPA	0.5093
ERO1L	0.5092
IL1B	0.5091
CAB39	0.5091
NT5E	0.5087
RPS6KA4	0.5086
FGFBP1	0.5078
ABLIM3	0.507
FAM129B	0.5069
FLNB	0.5067
ANXA11	0.5062
NCEH1	0.5057
FNDC3B	0.5053
HLA-J	0.5047
UPP1	0.5042
KCNN4	0.504
PCDH1	0.5031
BTN3A3	0.5026
OSMR	0.5016
TCIRG1	0.5014
IKBKE	0.5003
HLA-G	0.5002
ERAP2	0.4997
AHR	0.4984
S100A6	0.4976
AGRN	0.4974
ZNF185	0.4958
TNFRSF12A	0.4952
TNFSF10	0.4952
GPR87	0.495
ICAM1	0.494
TTC7A	0.494
KIAA1609	0.494
TMEM154	0.4935
CD274	0.4935
AVPI1	0.4934
RND3	0.4923
PLEC	0.4923
9.627502	0.4921
PPP1R13L	0.4917
IL1RAP	0.4915
8.620543	0.4906
BMP1	0.4902
CXCL1	0.4901
PTPRE	0.4899
CSTB	0.4897
OSBPL3	0.4893
8.256542	0.4893
RAP2B	0.4888
FOXQ1	0.488
OBFC2A	0.4874
SQRDL	0.4873
PHF11	0.4872
PDLIM1	0.487
DHRS9	0.4866
HSPG2	0.4866
PTGS2	0.4863
IL15	0.4861
LTBR	0.4861
TRADD	0.486
TRIP10	0.4859
MYD88	0.4851
ITPRIPL2	0.485
CLDN1	0.4847
MED15	0.484
POLD4	0.484
KRT17	0.4832
TMEM140	0.483
BCAR3	0.483
RNF149	0.4827
TRIOBP	0.4826
LIPH	0.4823
SGMS2	0.4817
SFN	0.4813
SERPINB1	0.481
TRIM25	0.4809
MR1	0.4801
EHD4	0.4797
AHNAK	0.4796
PSME1	0.4794
ALPK1	0.4793
C10orf47	0.4784
EHD1	0.4782
CTSH	0.4778
TYMP	0.4768
C1orf116	0.4767
EREG	0.4766
EFHD2	0.4761
PLEK2	0.4757
ADAM8	0.4751
CSF2	0.475
TMEM92	0.475
GPR39	0.4747
LGALS3	0.4747
TAPBPL	0.4746
STK10	0.4743
MMP28	0.4742
DAPP1	0.474
FHL2	0.4734
JUNB	0.4734
TGM2	0.4729
NPC2	0.4726
B3GNT3	0.4724
IRAK2	0.4724
LYN	0.4721
ARPC2	0.4717
LY6E	0.4715
IQGAP1	0.4715
INPP4B	0.4713
BHLHE40	0.471
RHOD	0.4706
LGALS9	0.4703
VNN1	0.4703
SH3KBP1	0.4701
EXT1	0.4699
STAT6	0.4699
GRAMD3	0.4698
KRT7	0.4695
NLRC5	0.4695
PRKCDBP	0.4689
LOC284454	0.4681
TNFAIP8	0.4679
CASP8	0.4677
RRAS	0.4672
TGFBR2	0.4671
FGD6	0.4666
SLC22A4	0.4658
TRIM6	0.4657
THBS1	0.4656
MMP7	0.4653
RSAD2	0.4652
SLC2A1	0.465
CST6	0.4649
IL1RN	0.4645
MLKL	0.4644
CD82	0.4643
MIR31HG	0.464
GIMAP2	0.4635
APOBEC3C	0.4633
MB21D1	0.4631
F2RL1	0.463
LOC100507575	0.4627
FLJ23867	0.4619
LUZP1	0.4617
DCBLD2	0.4613
XDH	0.4613
S100A16	0.4606
RIN3	0.4606
RIN2	0.4605
AFAP1L2	0.4601
TAOK3	0.4598
SLC24A6	0.4597
SPOCD1	0.4596
RUNX1	0.4594
SNX33	0.4583
IER3	0.4582
LIMA1	0.4578
CTSD	0.4569
IL7R	0.4567
AIM1	0.4564
RELB	0.4554
BCL10	0.4551
C9orf167	0.455
SLPI	0.4549
THBD	0.4547
PRSS23	0.4541
ACTN1	0.4541
B4GALT1	0.4539
UBE2H	0.4539
PHF15	0.4538
PPP1R15A	0.4538
SERPINB5	0.4531
IFFO2	0.4524
GSDMD	0.4518
TRIM56	0.4516
GALNT5	0.451
LPCAT2	0.451
CD74	0.4509
MX2	0.4507
KRT16	0.4505
SLC15A3	0.4505
SLC37A2	0.4497
ANXA2P3	0.4494
HLA-A	0.4489
MMP14	0.4486
TJP1	0.4485
P2RY2	0.4481
HBEGF	0.4479
SMURF1	0.4478
PTPRR	0.4477
DYSF	0.4475
CFH	0.4473
RAB27B	0.4463
ADTRP	0.4463
CLDN23	0.446
IER5	0.4454
HCP5	0.4449
EIF2AK2	0.4444
IFNGR1	0.4443
ELF4	0.4441
FAS	0.4434
CCL20	0.4434
CLCF1	0.4429
PDXK	0.4429
PHLDB2	0.4429
ZDHHC5	0.4422
SP140L	0.442
C1QTNF6	0.4415
ITGA6	0.4412
PTRF	0.4409
BAG3	0.4406
SSH3	0.4401
ARPC1B	0.4397
RALB	0.439
RNF213	0.4388
CD97	0.4388
ASPH	0.4382
LRP10	0.4381
ZBED2	0.4381
SERPINB7	0.4381
SCEL	0.438
CARD11	0.4379
LIF	0.4377
IL20RB	0.4369
RIPK4	0.4365
CXCL3	0.4364
TNS4	0.4363
LOC100506377	0.4359
TRIM29	0.4359
MYEOV	0.4359
CTSZ	0.4357
PPARG	0.4356
PKM2	0.4355
UNC93B1	0.4353
SSFA2	0.435
MPZL2	0.4341
SECTM1	0.434
CLIP4	0.434
IL6	0.4338
ITGB6	0.4338
PTAFR	0.4338
ZFP36	0.4338
SLC16A5	0.4327
SH2D3A	0.4325
CIB1	0.4325
PEAR1	0.4325
CLEC2B	0.4325
STEAP4	0.4319
THSD4	0.4315
PDLIM5	0.4314
DKK1	0.4314
ARAP3	0.4312
LOC100505746	0.4311
GIPC1	0.431
TNKS1BP1	0.431
PDZK1IP1	0.4308
TLR2	0.4308
IDO1	0.4306
PI3	0.4306
HDAC7	0.4305
ABCC3	0.4303
CYP2S1	0.429
KIAA1522	0.4289
OPTN	0.4288
MUC16	0.4288
EDEM1	0.4288
SERPINB2	0.4287
RNF207	0.4286
EPAS1	0.4282
TIMP1	0.428
PLEKHM1	0.428
KIAA0494	0.4277
PLD1	0.4273
MOCOS	0.4266
RNASE1	0.426
DENND3	0.4259
ITPRIP	0.4259
APOL2	0.4257
KRT6A	0.4257
MST1R	0.4252
VGLL1	0.4252
CD68	0.4252
PRNP	0.4248
RUNX1-IT1	0.4242
DIAPH1	0.424
TRIM5	0.4239
ACSF2	0.4238
PHLDA1	0.4232
TES	0.4231
MAFF	0.4227
KLK10	0.4225
ZFP36L1	0.4222
BTN3A2	0.4221
AJUBA	0.4213
LPAR5	0.4212
EDN1	0.421
REEP3	0.421
FERMT1	0.4207
AXL	0.4202
CNGA1	0.4201
PYCARD	0.4193
LDLR	0.4192
S100A3	0.4192
ZDHHC7	0.4189
LAMA5	0.4187
NFKB1	0.4184
PIEZO1	0.4182
CATSPER1	0.418
LITAF	0.4176
MYH9	0.4173
ECE1	0.4172
BTN3A1	0.4167
ARHGAP27	0.4167
GALNT2	0.4165
KYNU	0.4164
LOC100506119	0.4161
ADAM10	0.4154
NFKBIA	0.4148
CLTB	0.4145
EZR	0.414
STAT2	0.4139
GABRE	0.4138
RHOG	0.4134
SLC52A3	0.4133
MAT2B	0.4133
PPL	0.4127
FLII	0.4125
PHLDA3	0.4125
CLIP1	0.4117
RASAL2	0.4114
ESYT2	0.4113
LTBP2	0.4111
CD58	0.4111
IL32	0.411
PPP1R18	0.4109
ARHGAP23	0.4109
PTPRK	0.4109
BACE2	0.4105
TRIM47	0.4105
APLP2	0.4102
TRIM8	0.4102
TNFRSF14	0.4098
GJB2	0.409
LASP1	0.409
ADAM9	0.4089
SERINC2	0.4087
DSG2	0.4085
EVI2B	0.4084
TDRD7	0.4077
MICALL2	0.4077
CTSB	0.4076
ETV6	0.4076
SPSB1	0.4075
COL17A1	0.4071
C6orf132	0.4071
LOC100505668	0.407
MT2A	0.407
PTK2B	0.4068
C9orf169	0.4067
VCL	0.4067
FUCA1	0.4063
CEACAM1	0.4061
CLIC3	0.406
PMEPA1	0.4055
VDR	0.4055
RARRES1	0.4054
LRRK1	0.4053
PORCN	0.4043
LPAR1	0.4041
ZC3HAV1	0.4039
LPCAT4	0.4038
LY6D	0.4033
SQSTM1	0.4031
TGFB2	0.4029
TPBG	0.4028
PTK6	0.4026
CCDC80	0.4023
DTX4	0.4022
PADI1	0.4022
STK17A	0.4022
CSDA	0.4021
EVPL	0.4019
SYPL1	0.4016
ERRFI1	0.4015
KLK6	0.4014
FADD	0.4014
ENDOD1	0.4013
GJB5	0.4012
MAP3K8	0.4011
FLJ32255	0.4008
MKNK1	0.4007
TMEM171	0.4006
AIM2	0.4006
WNT7B	0.4001
DUSP5	0.3999
RAB38	0.3996
VEGFC	0.3996
KLF5	0.3995
EPS8L2	0.3994
ARAP2	0.3991
ACTN4	0.399
PRSS22	0.3981
PLCD3	0.3975
SH2D4A	0.3973
PDP1	0.397
SFXN3	0.397
UNC13D	0.3966
ANLN	0.3966
P4HA2	0.3965
MAML2	0.396
SLC16A3	0.3957
GRN	0.3946
ITCH	0.3945
HS3ST1	0.3944
CPA4	0.3937
RELA	0.3936
TCN1	0.3936
YAP1	0.3934
NFKB2	0.3931
TM4SF1	0.3924
PPARD	0.3924
SPTLC3	0.3924
MIR22HG	0.3924
CCRL2	0.3924
FSTL3	0.3922
PLK2	0.3918
GLIPR1	0.3918
GPC1	0.3918
GALE	0.3917
PLXNB2	0.3915
ITGB2	0.3915
OTUD1	0.3914
APOBEC3G	0.3909
KCTD11	0.3902
SVIL	0.39
ULBP2	0.3899
C10orf116	0.3896
GNG12	0.3894
VAMP8	0.3894
IRF7	0.3893
SGK223	0.3892
LY75	0.3892
HLA-DMA	0.3888
SLCO1B3	0.3886
IFITM10	0.3881
EFEMP1	0.388
TRIM14	0.3875
TMEM159	0.3872
NPC1	0.3869
PLEKHF1	0.3869
ALPP	0.3868
HSH2D	0.3865
ARHGAP26	0.3862
LOC387895	0.386
GCOM1	0.3859
SLC12A6	0.3859
MPP5	0.3857
PHLDA2	0.3857
MAN2A1	0.3854
ITGBL1	0.3851
KCNK1	0.385
BHLHE41	0.385
ITPR3	0.3849
ARNTL2	0.3848
MBNL1	0.3847
PTPRB	0.3842
IFNE	0.3839
LINC00460	0.3837
PRICKLE3	0.3834
LOC100505633	0.3832
PLS3	0.383
VPS37B	0.3829
CCND1	0.3827
SDCBP	0.3826
CTTN	0.3825
LRRC8A	0.3825
PROCR	0.3824
CCDC68	0.3823
PI4K2A	0.3822
SDR16C5	0.3817
ANO1	0.3816
ITGA5	0.3815
CD14	0.3815
TPRA1	0.3814
FLNA	0.3813
ODF3B	0.3812
SERPINE1	0.381
RHBDF2	0.3809
LOC100507429	0.3808
EXT2	0.3804
LEPREL1	0.3802
FCHSD1	0.3802
WWTR1	0.38
S100A9	0.3797
MTMR11	0.3791
WNT10A	0.3789
PLA2G16	0.3788
CXCL10	0.3785
LHFPL2	0.3783
SH3BGRL3	0.3782
IRF2	0.378
FOXL1	0.3779
PCDH7	0.3778
RARG	0.3777
LOC643650	0.3777
SFTA1P	0.3773
SLC25A37	0.3772
TIPARP	0.3771
CDH3	0.3769
STAT4	0.3769
FOSL2	0.3768
HERC4	0.376
NPTN	0.3759
BTC	0.3757
TXK	0.3757
PLSCR2	0.3756
ABCG2	0.3755
LY6K	0.3754
DUSP10	0.3753
HLA-DOB	0.3753
CMTM6	0.3752
SPTBN1	0.3749
ARHGAP42	0.3748
8.235013	0.3746
SAMD4A	0.3745
TMEM133	0.3745
TSPAN1	0.3744
IVL	0.3738
SEC14L2	0.3736
C15orf39	0.3732
JUP	0.373
ARHGEF5	0.3728
ATP6V0E1	0.3727
CNN2	0.3723
CXCL16	0.3723
BCL3	0.3722
LINC00525	0.3722
RASA1	0.3721
RHOF	0.3719
WFDC3	0.3717
DRAM1	0.3716
PLIN3	0.3715
LOC100506484	0.3714
ANKRD22	0.3714
VANGL1	0.3713
RAB11FIP5	0.3712
RRBP1	0.3711
RRAS2	0.371
RNF39	0.3709
FAM113B	0.3709
TNFSF15	0.3705
CDC42EP1	0.3702
ELK3	0.3701
ARHGAP29	0.3701
KRT15	0.37
KRT19	0.37
NRP1	0.3698
GALNT3	0.3695
LOC100507507	0.3691
FYB	0.369
STEAP1	0.3689
TMEM87B	0.3689
TMEM51	0.3687
MMP1	0.3686
CRIM1	0.3684
CPZ	0.3681
INHBA	0.3677
INPP1	0.3677
TAGLN2	0.3677
OLFML2A	0.3676
CXCL11	0.3676
KCNK6	0.3676
MICALL1	0.3675
GM2A	0.3673
UBD	0.3669
FAM114A1	0.3668
CEBPB	0.3665
TMEM40	0.3663
TTC22	0.366
C10orf26	0.3658
FER1L4	0.3658
LOC344887	0.3656
TPD52L2	0.3656
ETS1	0.3655
FRK	0.3654
IGFL1	0.3653
SLC9A7	0.3653
PXDC1	0.3652
TRIP6	0.3652
SLK	0.365
SLC10A3	0.3649
SYNPO	0.3647
ANXA10	0.3645
CHST15	0.3642
ATP2B4	0.3641
YIPF5	0.364
ARHGAP18	0.3634
KRT13	0.3633
SSPN	0.3632
TNFRSF9	0.363
MBNL2	0.3629
EPHB2	0.3627
ASAP2	0.3627
KLK5	0.3626
C16orf74	0.3625
PLXNA1	0.362
CARD10	0.3618
RRAD	0.3618
EFR3A	0.3616
AMOTL2	0.3616
SEMA7A	0.3614
NUMB	0.3613
SERINC3	0.3612
CFI	0.3612
LAMA3	0.3612
LOC100507086	0.3611
HRASLS2	0.361
AKAP13	0.3609
ERBB2IP	0.3609
GDA	0.3607
GADD45B	0.3604
IL7	0.3602
GBP1P1	0.3601
SNAI2	0.36
TIMP4	0.36
TLR1	0.3599
SHISA5	0.3597
KIAA1217	0.3597
MAST4	0.3596
SBNO2	0.3595
CYP24A1	0.3594
EHF	0.3594
TMBIM6	0.3589
SERPINH1	0.3588
ADAP1	0.3586
SERPINB6	0.3586
CDC42EP2	0.3583
CD9	0.3583
B3GNT7	0.3581
SMAGP	0.3576
BCAR1	0.3576
TMED7	0.3572
QSOX1	0.3572
HFE	0.3571
ISG20	0.357
TMEM71	0.3565
MIR205HG	0.3564
RGNEF	0.3563
CD151	0.3556
PRRG1	0.3554
ELF1	0.3552
ORAI3	0.3551
TSKU	0.3549
LOC728431	0.3548
SLFN12	0.3545
IGFBP3	0.3542
PYROXD2	0.3542
NR1H2	0.3539
SERPINA1	0.3537
BAIAP2	0.3535
CTSA	0.3535
PELO	0.3532
TNS3	0.3532
PERP	0.353
TNFRSF10B	0.3526
NPAS2	0.3525
KLK8	0.3524
JPH2	0.3524
TLR6	0.3521
TNFRSF10A	0.3521
HCG4	0.3518
LOC100505839	0.3517
PKP3	0.3514
BATF2	0.3514
RASGRP3	0.3513
GPR126	0.351
NR1D1	0.3506
HOXA-AS2	0.3504
AP1S3	0.3503
SOCS3	0.3503
DHX32	0.3502
PTPN14	0.3502
RBMS1	0.3502
MAFK	0.3502
MARVELD1	0.3501
ZYX	0.35
FZD6	0.3497
SEMA3B	0.3496
PDCD1LG2	0.3493
SLC44A2	0.3492
STX4	0.3492
SLC31A2	0.3486
CDC42EP5	0.3486
UPK3B	0.3486
PTHLH	0.3485
HERC5	0.3484
KIAA1462	0.3482
PTGER4	0.3481
MATL2963	0.348
ELOVL1	0.3477
TRAM1	0.3476
MSLN	0.3475
TPCN1	0.3474
INF2	0.3472
NCOA7	0.3471
CCL28	0.347
SLC35C1	0.3463
MCU	0.3463
NECAP2	0.3461
KRT5	0.3458
GPR107	0.3455
KRT81	0.3454
CMPK2	0.3452
C3orf52	0.345
LIMK1	0.3449
UGCG	0.3449
FUT3	0.3447
C19orf21	0.3446
TMEM156	0.3444
FANK1	0.3443
TSPAN2	0.3441
FAM214B	0.3438
PARVA	0.3436
STXBP2	0.3436
FKBP15	0.3435
LAMP2	0.3421
SLAMF7	0.3419
HLA-DRA	0.3416
DDIT4	0.3414
CCL26	0.3413
RHOC	0.3413
TSPO	0.3413
OAF	0.341
AQP3	0.3409
NRP2	0.3408
LNPEP	0.3405
GPX8	0.3405
ETV7	0.3403
TFPI	0.34
PSORS1C1	0.3399
MBOAT7	0.3397
TBC1D10A	0.3397
PRKD2	0.3394
METRNL	0.3393
UXS1	0.3393
DUOX1	0.3392
MFI2	0.3391
KLK7	0.3391
STAT5A	0.3391
AFAP1L1	0.339
MT4	0.339
C9orf89	0.3389
CAPNS2	0.3388
MIR155HG	0.3387
SAT1	0.3387
CYTH3	0.3387
MEGF6	0.3386
CD40	0.3386
NEURL3	0.3383
ARL6IP5	0.3382
MGAT1	0.3377
KIAA1671	0.3377
PROM2	0.3376
CYR61	0.3376
TMEM43	0.3376
IL22RA1	0.3375
NRIP1	0.3375
OSBPL7	0.3373
TNFRSF1B	0.3371
UPK2	0.337
NAMPT	0.3367
ZBTB38	0.3366
PARP3	0.3364
PTTG1IP	0.3364
N4BP1	0.3364
RHBDF1	0.3363
PLK3	0.3362
AMIGO2	0.336
SDC1	0.336
TMC5	0.336
PANX1	0.3359
MAOA	0.3359
TNC	0.3357
C1R	0.3357
SERPINB8	0.3355
PLEKHA7	0.3351
PCSK9	0.3351
IFITM2	0.3349
TMEM87A	0.3348
LOC100506714	0.3347
RTN4	0.3347
CLIC1	0.3346
PRRG4	0.3346
MMRN2	0.3345
CD63	0.3345
GATA6	0.3339
PRELID2	0.3338
SPTLC1	0.3336
S100P	0.3336
TMEM184B	0.3335
INSIG2	0.3335
MGAT4B	0.3333
FOXC1	0.3329
DCBLD1	0.3329
ADCY7	0.3328
NFE2L3	0.3327
TMPRSS11E	0.3325
FAM83B	0.3324
MPRIP	0.3322
TIMP2	0.3322
IGFBP4	0.332
TMEM106A	0.3319
VMP1	0.3318
ARHGEF18	0.3317
KCNJ15	0.3316
C10orf10	0.3315
KRT34	0.3312
LINC00520	0.3312
ELFN2	0.331
AFAP1-AS1	0.331
ST5	0.3306
BATF	0.3301
COL7A1	0.33
FURIN	0.3299
FRMD6	0.3297
A4GALT	0.3294
KLF4	0.3291
SPTAN1	0.329
LOC374443	0.3285
PSEN1	0.3285
DHRS1	0.3279
ICAM2	0.3279
MYO1B	0.3277
TMEM41A	0.3277
BDKRB2	0.3273
LIPG	0.3273
TMEM63A	0.3268
ADK	0.3267
HES1	0.3266
EPB41L1	0.3265
PLP2	0.3263
CTSL1	0.3262
SERPINB4	0.3262
PSCA	0.3262
MUL1	0.3259
ALDH3A1	0.3258
SPRR1A	0.3257
ITGB5	0.3256
KRT86	0.3256
CTSC	0.3254
DMKN	0.3254
DDR1	0.3253
LGALS1	0.3251
GSDMC	0.3247
G0S2	0.3246
EFNB2	0.3245
TNFSF9	0.3245
PLA2R1	0.3244
SERPINB3	0.3242
NR3C1	0.3238
OGFR	0.3237
ARSI	0.3237
LTBP3	0.3237
C11orf68	0.3236
RXRA	0.3235
RIN1	0.3234
CFLAR	0.323
C14orf182	0.3228
CYP4F11	0.3228
LPP	0.3227
CNKSR1	0.3224
ST3GAL1	0.3221
ZCCHC6	0.3221
PTPRH	0.322
CFLAR-AS1	0.322
SH3GLB1	0.3216
KRT4	0.3214
LOC100652770	0.321
NADSYN1	0.3209
SMOX	0.3207
STYXL1	0.3206
STAT3	0.3206
MAN2B2	0.3201
STK17B	0.3201
OSTF1	0.32
NCOA4	0.32
GSTK1	0.3199
LOC100507309	0.3198
SLC38A9	0.3198
EIF6	0.3196
WASF2	0.3195
EDEM2	0.3195
ADM	0.319
ITGAV	0.3189
CD47	0.3188
IRS1	0.3186
ETHE1	0.3185
IGFBP7	0.3184
TRIM31	0.3183
ANKRD1	0.3183
TNK1	0.3183
EPHA1	0.3182
PPP4R1	0.3178
RNH1	0.3177
FAIM3	0.3175
MMP13	0.3174
SIK1	0.3173
CHST3	0.3173
HLA-DRB1	0.3169
ARRDC1	0.3169
SLC35A2	0.3164
RAET1E	0.3163
MGLL	0.3162
C8orf73	0.3161
ACOT9	0.316
LRG1	0.3159
ARSJ	0.3158
FEZ2	0.3158
GLG1	0.3156
MOV10	0.3156
CCDC69	0.3155
TMC7	0.3155
TMC8	0.3154
CITED4	0.3153
CDK7	0.3152
MAP2K1	0.3152
RNF217	0.3151
SPRR1B	0.3151
ZNF311	0.3148
TEAD3	0.3145
ABCC1	0.3144
MAP3K11	0.3143
PFKP	0.3143
JRKL	0.3143
ROR1	0.3138
HMGA1P4	0.3137
COPZ2	0.3134
ATXN1	0.3129
RUNX2	0.3129
FAM111A	0.3128
VAMP5	0.3124
VAMP3	0.3124
HERPUD2	0.3122
TICAM1	0.3121
NEDD9	0.3115
14.22389	0.311
DSG3	0.3108
DSE	0.3107
SEMA3A	0.3105
CBLC	0.3104
ADAM28	0.3103
VILL	0.3103
PYGL	0.31
GALNT12	0.31
RAB31	0.3099
C11orf45	0.3098
ALOX5	0.3098
IL6ST	0.3098
GALNT7	0.3096
PVRL4	0.3096
PITPNM3	0.3096
OPN3	0.3095
MCFD2	0.3094
LOC100505562	0.3092
COL13A1	0.3087
LOC100130938	0.3084
MIR100HG	0.3084
RNASEL	0.3084
UBTD1	0.3083
CEBPD	0.3078
SERTAD1	0.3078
BCL2L1	0.3077
SLMAP	0.3076
LOC100499467	0.3072
KLF6	0.307
CLINT1	0.307
PDGFA	0.3069
KLHDC7B	0.3068
ECM1	0.3067
VSIG1	0.3065
FN1	0.3064
URGCP	0.3064
RASSF7	0.3063
TSC22D2	0.3062
ITPKC	0.3061
NUDT16P1	0.306
LOC100129960	0.3059
JAK1	0.3058
TMCO4	0.3056
HKDC1	0.3054
PLSCR4	0.3053
STAP2	0.3052
RNPEPL1	0.305
WHAMM	0.3049
STEAP2	0.3045
STYK1	0.3042
SLC3A2	0.3041
SNCG	0.304
PAQR7	0.3038
PSD4	0.3038
ABCA1	0.3035
ARF6	0.3032
S100A14	0.3031
TSC22D4	0.303
LRP5	0.3027
HIVEP2	0.3026
IL1RL2	0.3025
CSTA	0.3022
ABTB2	0.3022
SSH1	0.3022
SPRYD3	0.3022
FADS3	0.3021
NEDD4	0.3021
LAMP3	0.302
VEGFA	0.302
DNMBP	0.3019
TM9SF4	0.3018
MBP	0.3017
FBLIM1	0.3016
LAMB1	0.3015
FRMD5	0.3015
SAV1	0.3014
SPRR2A	0.3014
SLC1A3	0.3013
TGFB1I1	0.3011
HEXA	0.3009
KRT14	0.3008
MIR205	0.3008
MFSD1	0.3008
SLC25A43	0.3007
CCDC71L	0.3006
LOC645638	0.3006
MOB1A	0.3004
RILP	0.3004
SLC25A24	0.3001
STARD13	0.3001
C10orf113	0.3
SPINT1	0.2999
CSF2RA	0.2997
RALGPS2	0.2995
IGF2BP2	0.2993
FTH1	0.2992
CCNYL1	0.2991
COL12A1	0.2989
PLA2G4A	0.2989
TMPRSS4	0.2989
ARAP1	0.2987
MGC39372	0.2987
LSR	0.2987
STIM1	0.2986
RIPK2	0.2985
HEXB	0.2981
ATL3	0.298
MUC4	0.298
LOC730755	0.298
OLR1	0.2977
AKR1B10	0.2974
PDLIM7	0.2974
GSN	0.2973
PLEKHA2	0.297
MAP7D1	0.2969
CD22	0.2969
NIPAL4	0.2967
CD46	0.2967
MITF	0.2967
TMEM127	0.2967
ACSS2	0.2966
SYVN1	0.2966
FAM107B	0.2963
APOBEC3F	0.2961
IL10RB	0.2961
PPP2R3A	0.296
CXCL5	0.296
GCNT3	0.296
NT5C2	0.2959
JAG1	0.2958
NFKBIE	0.2958
DRAP1	0.2957
DDX47	0.2957
PLBD1	0.2957
ELL2	0.2955
CHP	0.2954
FCRLB	0.2954
MECOM	0.2953
SYT12	0.2953
CTNNA1	0.2952
ALCAM	0.2952
BIRC2	0.2951
COTL1	0.295
FAM83H	0.2947
CSNK1A1	0.2946
GLRX	0.2945
ANXA4	0.2944
SLC9A1	0.2944
MICA	0.2942
CDC42EP3	0.2941
DNAJB1	0.2939
KLHL5	0.2939
LAMC1	0.2936
TP63	0.2935
CASP7	0.2934
LEPROT	0.2932
TMSB10	0.2931
LOC100134259	0.293
IDS	0.2929
LYPD3	0.2928
CYBA	0.2927
PIGB	0.2925
NNMT	0.2922
NEAT1	0.2921
EMR2	0.2921
PTBP3	0.2921
TMC6	0.2919
JOSD1	0.2919
BLCAP	0.2918
ADPGK	0.2918
ZMYM6NB	0.2917
RASSF5	0.2917
EPS8	0.2916
SELT	0.2916
PION	0.2914
AGPAT9	0.2914
GANC	0.2912
HIATL1	0.2912
MAN1B1	0.2911
FILIP1L	0.291
ELF3	0.2909
CHPF	0.2909
PLEKHN1	0.2908
PLEKHG3	0.2904
JDP2	0.2903
ST6GALNAC1	0.2903
TPRG1L	0.2902
KRT23	0.2902
LOC201651	0.2899
LDLRAP1	0.2899
PGM1	0.2899
DUOX2	0.2897
ANKRD29	0.2896
BIK	0.2894
NLRP3	0.2892
NOTCH2	0.2891
C9orf95	0.2888
TMCC3	0.2888
DSC3	0.2887
TTC1	0.2885
WARS	0.2883
KLC3	0.2882
CD163L1	0.2881
LOC643529	0.2881
TMEM9B	0.288
IKZF2	0.2879
LRRC8E	0.2878
FPGS	0.2877
ARHGEF1	0.2877
LY96	0.2875
SMURF2	0.2875
RBCK1	0.2873
H2AFJ	0.2873
TLCD2	0.2873
WIPF2	0.2872
MSN	0.2872
FXYD3	0.2872
USP53	0.2872
MICB	0.287
RBM43	0.2867
TCP11L2	0.2865
CYBASC3	0.2862
EPS8L1	0.2862
SLC12A4	0.2861
FLT3LG	0.2859
PADI3	0.2858
MACC1	0.2857
TMEM102	0.2854
IL4I1	0.2853
HOMER3	0.2853
ZBTB4	0.2852
BCL2A1	0.2852
HTATIP2	0.2846
HIF1A	0.2845
TMEM30A	0.2845
FTSJ1	0.2843
UBASH3B	0.2843
DDO	0.2843
LOC100507516	0.2842
HMGA1	0.2842
PTPN12	0.2841
TMED9	0.284
IRF3	0.2839
SLC30A7	0.2837
C2orf18	0.2835
LOC100652765	0.2834
SLC7A7	0.2834
NFAT5	0.2833
TMEM139	0.2833
LOC100133190	0.2831
RAB32	0.2828
SERPINB9	0.2828
WNT7A	0.2827
RNF19B	0.2825
FUCA2	0.2824
HTR1D	0.2824
PTPRU	0.2823
RAPGEF3	0.2823
PDGFB	0.2821
KLF3	0.2817
KPNA4	0.2815
IFI27L2	0.2815
SLC2A9	0.2813
APCDD1L	0.2811
SULF2	0.2807
TRIM7	0.2806
SCAMP2	0.2805
COL6A1	0.2804
SEL1L	0.2803
UBC	0.2801
ZG16B	0.2799
AMPD3	0.2798
TNFSF13B	0.2797
ANTXR2	0.2797
CA13	0.2797
PCTP	0.2797
MICAL2	0.2796
UEVLD	0.2795
MDFI	0.2794
RILPL2	0.2793
SEPT9	0.2791
EMP3	0.279
M6PR	0.279
FEM1C	0.2787
FAT1	0.2786
TOM1L2	0.2784
NFE2L1	0.2784
RIPK3	0.2783
CLDN4	0.2783
C2orf89	0.2782
LYPD5	0.2782
SIRT7	0.2781
FAF2	0.278
SHC1	0.278
NGEF	0.2778
ST3GAL4	0.2777
GADD45A	0.2776
CTSO	0.2771
LOC100288911	0.2768
SLFN13	0.2768
ABHD4	0.2765
GRHL3	0.2763
ZDHHC3	0.2761
LOC100506342	0.276
C4orf36	0.2756
BDNF	0.2754
NCK1	0.2751
BLID	0.275
DOK7	0.2749
SERPINA3	0.2748
REC8	0.2747
GNAI2	0.2746
PKP1	0.2746
TRIO	0.2743
TNIP2	0.2742
LTB	0.2737
MUC1	0.2737
CHMP4B	0.2735
KRT6C	0.2735
PPBP	0.2734
LONRF3	0.2733
MYL9	0.2731
MAL2	0.2731
ABI3BP	0.2731
HMGA2	0.2731
LOC100131733	0.273
TFG	0.273
RETSAT	0.273
GATA3	0.2729
ATG7	0.2728
ERBB2	0.2728
NLRP1	0.2727
TSPAN10	0.2725
PVR	0.2724
RASGRF1	0.2724
SPRR3	0.2724
TSPAN15	0.2723
GAS6	0.2722
SDPR	0.2722
PSG4	0.272
SIPA1	0.2719
RNLS	0.2718
GDPD3	0.2716
EMB	0.2715
SOX9	0.2715
KLHL36	0.2714
TANC1	0.2713
C1orf38	0.2713
FAM18B2	0.2712
STS	0.2711
CLDN7	0.271
ARF4	0.271
PICALM	0.271
LOC389641	0.2709
DPP9	0.2709
ATP10D	0.2708
LACC1	0.2706
NAPRT1	0.2705
PIK3IP1	0.2704
LOC100505806	0.2703
B4GALT7	0.2703
MAP2K3	0.2703
CREG2	0.2702
MFGE8	0.2701
SPATA1	0.27
RNF145	0.27
PLEKHB2	0.27
LOC100506941	0.2699
CH25H	0.2699
KIFC3	0.2698
LRP1	0.2698
TMEM189	0.2697
C14orf149	0.2696
CMTM7	0.2694
CDC42EP4	0.2694
MYL12A	0.2692
UBE2Z	0.2692
SPCS3	0.269
BBX	0.2689
EPHB4	0.2688
RIOK3	0.2687
SFT2D1	0.2686
PRR15	0.2686
MYADM	0.2684
WDR1	0.2684
PKN2	0.2682
OBFC1	0.2682
PRDM1	0.2681
RAC1	0.268
EFNB1	0.2679
HEG1	0.2679
C4BPB	0.2679
H6PD	0.2678
LOC149773	0.2677
TJP2	0.2677
WDR69	0.2671
IL1RL1	0.2671
LAD1	0.267
MGST1	0.267
LACTB	0.2669
TRPM4	0.2667
MAMDC2	0.2666
SPECC1	0.2666
ZBTB7A	0.2664
RNF31	0.2664
CYP4F12	0.2664
DIRC2	0.2664
CCNDBP1	0.2663
FUT8	0.266
SLC22A3	0.266
IL18R1	0.266
C14orf43	0.2659
PTGS1	0.2657
BLVRB	0.2656
RER1	0.2655
SLC22A18	0.2655
PTGFRN	0.2655
ADAM15	0.2655
FLVCR2	0.2654
LOC100506476	0.2653
FBXO32	0.2653
ORAOV1	0.2653
KDELR3	0.2652
SUMF1	0.2651
ATG2A	0.265
LOC100506431	0.2649
ANO6	0.2649
ST6GALNAC2	0.2645
SLC12A8	0.2643
SLC6A14	0.2641
SH3D19	0.264
FAM120A	0.2639
FLNC	0.2636
FAM108C1	0.2636
LOXL4	0.2635
GLT25D1	0.2634
RBPMS	0.2631
SGK1	0.2631
ATF6	0.263
KLK9	0.263
C1S	0.2629
PODXL	0.2627
PACS1	0.2627
FAM160A1	0.2626
BTBD10	0.2626
CYP1B1	0.2625
PRSS8	0.2625
S100A5	0.2624
HRCT1	0.2624
IER2	0.2624
CAP1	0.2623
CAMK2G	0.2623
RAB27A	0.2622
MGC11082	0.2621
SHROOM1	0.262
ELMO3	0.262
DAG1	0.2617
USP25	0.2617
DNAJB12	0.2617
DENND2C	0.2616
CTBS	0.2615
IRF6	0.2614
S100A4	0.2613
TGFB1	0.2613
COX6B2	0.2612
TEP1	0.2611
RGS20	0.2611
COL4A6	0.261
LAMA4	0.2608
PTGER2	0.2608
AADAC	0.2606
STAM2	0.2605
FAH	0.2603
ERCC2	0.2602
PTX3	0.2602
TSPAN14	0.2602
PPFIBP1	0.2599
GJB6	0.2596
CPNE8	0.2595
GPSM3	0.2595
NAGS	0.2593
CELSR1	0.2593
SLC35D2	0.2592
TIMP3	0.259
LOC100505702	0.2589
ARHGEF3	0.2588
EEF1D	0.2587
WFDC2	0.2585
DEF6	0.2584
SNAPC1	0.2584
DENND2D	0.2581
STBD1	0.258
ARSD	0.2578
RNASE7	0.2578
ACVR1	0.2578
KDM2A	0.2577
ACP6	0.2577
VASP	0.2577
DFNA5	0.2575
HLA-DPA1	0.2575
ENG	0.2573
SYNJ2	0.2572
CCBE1	0.257
C4orf26	0.257
UACA	0.2569
SUN2	0.2566
ZFP36L2	0.2566
MFSD10	0.2564
ARL4D	0.2564
MYO1C	0.2564
PTPLAD2	0.2563
TPM4	0.2563
SLC22A5	0.2561
DNAH2	0.2559
FRMD4B	0.2559
STK24	0.2559
LMAN2	0.2557
KDELR2	0.2555
SLC38A2	0.2554
SLC39A2	0.2553
STAMBPL1	0.2552
ZFYVE21	0.2552
LOC388692	0.2551
FBXL18	0.2549
HAS3	0.2547
IL36RN	0.2545
SSSCA1	0.2544
S100A12	0.2544
PF4	0.2543
SRGN	0.2543
SLC28A3	0.2543
COL1A1	0.2542
COMT	0.2542
SLC2A12	0.2542
APOBEC3A	0.2542
GPR108	0.2542
SH3RF1	0.2542
SERPINF2	0.2541
REN	0.2541
CLEC7A	0.2541
TM9SF1	0.254
BMP2	0.254
FPR1	0.2538
MESDC2	0.2536
HOXA3	0.2536
ARHGEF37	0.2536
SLC39A13	0.2536
KCTD5	0.2535
TRY6	0.2534
LOC100128893	0.2532
KHNYN	0.2532
AIG1	0.2532
CXCL6	0.2532
GALNT6	0.2531
RNF181	0.2531
ACTA2	0.2531
MKNK2	0.253
IGF2R	0.253
WISP2	0.253
GALNT10	0.2529
BDKRB1	0.2529
CDC14B	0.2528
PITPNM1	0.2528
USP40	0.2527
AOX1	0.2526
SPINT2	0.2525
UBE2A	0.2525
13.98209	0.2525
ITGB8	0.2524
CBR3	0.2524
PITX1	0.2522
SKIL	0.2522
CLDN12	0.2519
MT1M	0.2515
SFT2D2	0.2514
IL1R2	0.2513
VTI1A	0.2512
HSD17B2	0.2512
EPHB6	0.2511
B3GNT5	0.2511
P4HB	0.2507
CDH1	0.2507
KLF10	0.2506
CKAP4	0.2505
LMO7	0.2505
PSAP	0.2505
SERINC5	0.2504
CEACAM19	0.2504
IL29	0.2503
DAB2	0.2502
APOBEC3B	0.2502
VGLL3	0.2501
DAGLB	0.2497
PSG5	0.2497
STOM	0.2496
STEAP3	0.2496
C5orf15	0.2496
DNPEP	0.2494
PTPRF	0.2494
TXN	0.2493
ERP27	0.2492
MXRA5	0.2492
DUSP7	0.2491
HSBP1L1	0.2489
C14orf119	0.2489
LOXL2	0.2487
SOX15	0.2486
TMEM39A	0.2485
HPS3	0.2485
PEA15	0.2482
NHS	0.2479
PLAG1	0.2479
SKAP2	0.2479
CA2	0.2478
CTSE	0.2476
NDFIP2	0.2474
LOC100506373	0.2473
BAIAP2L1	0.2473
CLMP	0.2473
PDLIM4	0.2473
FOLR1	0.2472
RNF135	0.2471
GBP6	0.2469
ABCA13	0.2466
NAPSA	0.2466
CEACAM6	0.2465
KIAA0284	0.2464
NAT1	0.2464
TK2	0.2463
XYLT2	0.2462
LPXN	0.2461
ERLIN1	0.2459
NCCRP1	0.2455
TXNIP	0.2453
VTCN1	0.2452
KIRREL	0.2451
SUSD1	0.2451
ABTB1	0.2451
B3GALT4	0.2451
LOC152225	0.2449
NCOA3	0.2449
NFE2	0.2448
PPIC	0.2448
BMP4	0.2448
NOD1	0.2444
MUC12	0.2443
C7orf61	0.2443
DLG5	0.2443
FAM110C	0.2442
B4GALT4	0.2442
CANT1	0.2441
LINC00162	0.2441
PCNXL3	0.2441
SPPL2A	0.244
LOC146880	0.2439
SWAP70	0.2439
TMEM214	0.2439
LOC100129196	0.2433
CHST4	0.2433
PATL2	0.2431
AGFG2	0.2429
SPNS3	0.2428
BICD2	0.2428
PAPSS2	0.2428
C1RL	0.2427
ASB2	0.2427
DAP	0.2426
ARAF	0.2426
FSTL1	0.2425
SYTL2	0.2422
ZHX2	0.2421
SEC24A	0.2419
NBR1	0.2419
PINK1	0.2419
PYGB	0.2417
VCPIP1	0.2417
PLCB3	0.2415
ST14	0.2415
PTPLA	0.2415
P2RY6	0.2414
CLSTN1	0.2413
ANKRD2	0.2413
FZD7	0.2413
SIPA1L1	0.2412
TMUB2	0.2411
ZNF469	0.241
FAM129A	0.2409
BRI3	0.2409
UBAP1	0.2408
SLC20A2	0.2406
ALG2	0.2404
C1GALT1	0.2403
FSCN1	0.24
DLC1	0.2398
NR2F2	0.2397
LOC730102	0.2397
B3GNT9	0.2397
C10orf46	0.2396
AVEN	0.2396
FAM40B	0.2396
TSPAN6	0.2396
PAPD4	0.2395
ZNF488	0.2394
CHST11	0.2394
AGPAT2	0.2393
AIM1L	0.2393
MUC20	0.2392
ADAM19	0.2391
SLC7A5	0.239
PLOD1	0.2389
DUSP1	0.2388
ACTR3C	0.2387
SOX7	0.2387
EXOC3	0.2386
CREG1	0.2386
CCPG1	0.2384
MCTP2	0.2383
PRKAA1	0.2382
PRKAG2	0.2381
C9orf84	0.2378
RBM7	0.2377
ALPPL2	0.2377
ILK	0.2377
LHX1	0.2376
DSC2	0.2373
TRIM78P	0.2372
LOC284080	0.2371
NRBF2	0.2371
C9orf5	0.2367
SLC27A1	0.2367
CP	0.2366
DBNL	0.2365
WISP3	0.2364
TPP1	0.2363
TSC22D3	0.2363
SLC43A3	0.2362
FOSB	0.2361
OVOL1	0.2359
FMNL1	0.2359
HCG26	0.2358
LXN	0.2358
DDOST	0.2356
SLC9A8	0.2356
PIGR	0.2356
BNIP2	0.2356
TNFAIP1	0.2356
RPS6KA2	0.2354
LOC100132707	0.2352
MCC	0.2352
MRPS10	0.2352
IL2RG	0.2351
ZDHHC12	0.2351
GLTPD1	0.235
MANBA	0.2349
CHI3L1	0.2347
TK1	0.2347
USP43	0.2344
AAK1	0.2344
NINJ2	0.2344
FST	0.2343
NEK7	0.2343
CST3	0.2342
FAM84B	0.2342
COL16A1	0.2341
DUSP4	0.2341
KMO	0.2341
PACSIN3	0.234
PKP2	0.2339
NUDT22	0.2338
GPR1	0.2337
PRR5L	0.2335
CCDC64B	0.2334
NT5DC4	0.2334
NKX3-1	0.2332
DAB2IP	0.2329
TNNI2	0.2329
KIAA0090	0.2328
ITFG1	0.2328
STOML1	0.2328
IL12RB1	0.2327
SYTL4	0.2327
SH2D1B	0.2324
IER5L	0.2324
SNAP23	0.2323
WDR66	0.2322
RAB20	0.2322
AGTRAP	0.2322
CANX	0.2321
SEMA3C	0.2317
LOC283404	0.2317
ITGAM	0.2316
LOC100128750	0.2315
TGIF1	0.2315
LOC100126784	0.2314
CHPF2	0.2313
S100A13	0.2313
PPP1R3D	0.2312
SLC39A11	0.2311
ACE2	0.2311
TSPAN17	0.2309
KIAA0040	0.2309
SLC22A18AS	0.2308
ATP8B1	0.2308
SELPLG	0.2307
NEXN	0.2307
HAPLN3	0.2306
CYP27C1	0.2306
EXOC1	0.2306
PLOD3	0.2306
TAB3	0.2305
RAB22A	0.2304
LAMA2	0.2303
LOC100268168	0.2301
FCHO2	0.2301
CDK6	0.2298
ETS2	0.2298
SGMS1	0.2298
PAPLN	0.2298
DOCK9	0.2297
NMB	0.2294
WDR44	0.2294
NDRG1	0.2293
KRT6B	0.2292
MXD1	0.2291
GSDMB	0.229
ARSA	0.2288
AFAP1	0.2288
MYH16	0.2288
ZC3H12C	0.2288
CLCA2	0.2287
RAMP1	0.2286
FAM134C	0.2286
HTRA1	0.2286
PKD1L2	0.2284
PRKCH	0.2284
PIGV	0.2283
C9orf69	0.2283
TBC1D9B	0.2281
PLAC8	0.2281
TMEM45A	0.2281
SPHK1	0.2279
SEC16B	0.2279
MDFIC	0.2277
STX11	0.2277
EBI3	0.2275
ATG14	0.2275
STK38	0.2273
IL1R1	0.2273
PSTPIP2	0.2273
LOC100507525	0.2272
TCN2	0.2272
TFAP2C	0.2271
FAM176A	0.2271
RHOV	0.227
PLEKHG6	0.227
MAGT1	0.2268
OSBPL10	0.2267
FMN1	0.2267
GNPTG	0.2266
EML2	0.2265
[truncated: 16,989 more rows]
