# Supplementary material for: Widespread parainflammation in human cancer
Source: Genome Biol. 2016 Jul 8;17:145. doi: 10.1186/s13059-016-0995-z (PMC4937599; doi:10.1186/s13059-016-0995-z)
Supplement: Additional file 9: — Parainflammation (PI) scores for 6523 primary tumors and 582 patient-matched normal samples of 18 cancer types from TCGA. The PI score is calculated using ssGSEA for the 40 PI genes using the immune-adjusted expression profiles. (XLSX 260 kb) [file 13059_2016_995_MOESM9_ESM.xlsx]

## Sheet: Sheet1
Sample ID	Cancer type	PI score
TCGA-OR-A5J1-01A-11R-A29S-07	ACC	0.0678
TCGA-OR-A5J2-01A-11R-A29S-07	ACC	0.0924
TCGA-OR-A5J3-01A-11R-A29S-07	ACC	0.1741
TCGA-OR-A5J5-01A-11R-A29S-07	ACC	0.0911
TCGA-OR-A5J6-01A-31R-A29S-07	ACC	0.2324
TCGA-OR-A5J7-01A-11R-A29S-07	ACC	0.2483
TCGA-OR-A5J8-01A-11R-A29S-07	ACC	0.2722
TCGA-OR-A5J9-01A-11R-A29S-07	ACC	0.0561
TCGA-OR-A5JA-01A-11R-A29S-07	ACC	0.1555
TCGA-OR-A5JB-01A-11R-A29S-07	ACC	0.418
TCGA-OR-A5JC-01A-11R-A29S-07	ACC	0.2134
TCGA-OR-A5JD-01A-11R-A29S-07	ACC	0.1202
TCGA-OR-A5JE-01A-11R-A29S-07	ACC	0.2034
TCGA-OR-A5JF-01A-11R-A29S-07	ACC	0.2124
TCGA-OR-A5JG-01A-11R-A29S-07	ACC	0.1306
TCGA-OR-A5JI-01A-11R-A29S-07	ACC	0.2117
TCGA-OR-A5JJ-01A-11R-A29S-07	ACC	0.0961
TCGA-OR-A5JK-01A-11R-A29S-07	ACC	0.1685
TCGA-OR-A5JL-01A-11R-A29S-07	ACC	0.146
TCGA-OR-A5JM-01A-11R-A29S-07	ACC	0.1571
TCGA-OR-A5JO-01A-11R-A29S-07	ACC	0.2776
TCGA-OR-A5JP-01A-11R-A29S-07	ACC	0.127
TCGA-OR-A5JQ-01A-11R-A29S-07	ACC	0.1797
TCGA-OR-A5JR-01A-11R-A29S-07	ACC	0.1849
TCGA-OR-A5JS-01A-11R-A29S-07	ACC	0.1959
TCGA-OR-A5JT-01A-11R-A29S-07	ACC	0.2649
TCGA-OR-A5JV-01A-11R-A29S-07	ACC	0.1467
TCGA-OR-A5JW-01A-11R-A29S-07	ACC	0.1557
TCGA-OR-A5JX-01A-11R-A29S-07	ACC	0.1934
TCGA-OR-A5JY-01A-31R-A29S-07	ACC	0.224
TCGA-OR-A5JZ-01A-11R-A29S-07	ACC	0.2742
TCGA-OR-A5K0-01A-11R-A29S-07	ACC	0.2227
TCGA-OR-A5K1-01A-11R-A29S-07	ACC	0.2711
TCGA-OR-A5K2-01A-11R-A29S-07	ACC	0.1759
TCGA-OR-A5K3-01A-11R-A29S-07	ACC	0.1682
TCGA-OR-A5K4-01A-11R-A29S-07	ACC	0.1954
TCGA-OR-A5K5-01A-11R-A29S-07	ACC	0.1905
TCGA-OR-A5K6-01A-11R-A29S-07	ACC	0.1952
TCGA-OR-A5K8-01A-11R-A29S-07	ACC	0.2232
TCGA-OR-A5K9-01A-11R-A29S-07	ACC	0.1448
TCGA-OR-A5KO-01A-11R-A29S-07	ACC	0.1524
TCGA-OR-A5KT-01A-11R-A29S-07	ACC	0.2477
TCGA-OR-A5KU-01A-11R-A29S-07	ACC	0.2283
TCGA-OR-A5KV-01A-11R-A29S-07	ACC	0.0293
TCGA-OR-A5KW-01A-11R-A29S-07	ACC	0.2064
TCGA-OR-A5KX-01A-11R-A29S-07	ACC	0.1783
TCGA-OR-A5KY-01A-11R-A29S-07	ACC	0.03
TCGA-OR-A5KZ-01A-11R-A29S-07	ACC	0.0848
TCGA-OR-A5L3-01A-11R-A29S-07	ACC	0.2238
TCGA-OR-A5L4-01A-11R-A29S-07	ACC	0.2091
TCGA-OR-A5L5-01A-11R-A29S-07	ACC	0.2305
TCGA-OR-A5L6-01A-11R-A29S-07	ACC	0.257
TCGA-OR-A5L8-01A-11R-A29S-07	ACC	0.0679
TCGA-OR-A5L9-01A-11R-A29S-07	ACC	0.2151
TCGA-OR-A5LA-01A-11R-A29S-07	ACC	0.2276
TCGA-OR-A5LB-01A-11R-A29S-07	ACC	0.1727
TCGA-OR-A5LC-01A-11R-A29S-07	ACC	0.2211
TCGA-OR-A5LD-01A-11R-A29S-07	ACC	0.0544
TCGA-OR-A5LE-01A-11R-A29S-07	ACC	0.1617
TCGA-OR-A5LG-01A-11R-A29S-07	ACC	0.1928
TCGA-OR-A5LH-01A-11R-A29S-07	ACC	0.2328
TCGA-OR-A5LJ-01A-11R-A29S-07	ACC	0.091
TCGA-OR-A5LK-01A-11R-A29S-07	ACC	0.1861
TCGA-OR-A5LL-01A-11R-A29S-07	ACC	0.2337
TCGA-OR-A5LM-01A-11R-A29S-07	ACC	0.2265
TCGA-OR-A5LN-01A-11R-A29S-07	ACC	0.1922
TCGA-OR-A5LO-01A-11R-A29S-07	ACC	0.0614
TCGA-OR-A5LP-01A-11R-A29S-07	ACC	0.2409
TCGA-OR-A5LR-01A-11R-A29S-07	ACC	0.2437
TCGA-OR-A5LS-01A-11R-A29S-07	ACC	0.0978
TCGA-OR-A5LT-01A-11R-A29S-07	ACC	0.2389
TCGA-OU-A5PI-01A-12R-A29S-07	ACC	0.1576
TCGA-P6-A5OF-01A-11R-A29S-07	ACC	0.1132
TCGA-P6-A5OG-01A-22R-A29S-07	ACC	0.283
TCGA-PA-A5YG-01A-11R-A29S-07	ACC	0.1957
TCGA-PK-A5H8-01A-11R-A29S-07	ACC	0.0932
TCGA-PK-A5H9-01A-11R-A29S-07	ACC	0.2276
TCGA-PK-A5HA-01A-11R-A29S-07	ACC	0.1699
TCGA-PK-A5HB-01A-11R-A29S-07	ACC	0.2106
TCGA-2F-A9KO-01A-11R-A38B-07	BLCA	0.2722
TCGA-2F-A9KP-01A-11R-A38B-07	BLCA	0.2575
TCGA-2F-A9KQ-01A-11R-A38B-07	BLCA	0.3106
TCGA-2F-A9KR-01A-11R-A38B-07	BLCA	0.3138
TCGA-2F-A9KT-01A-11R-A38B-07	BLCA	0.2878
TCGA-2F-A9KW-01A-11R-A38B-07	BLCA	0.251
TCGA-4Z-AA7M-01A-11R-A39I-07	BLCA	0.2634
TCGA-4Z-AA7N-01A-11R-A39I-07	BLCA	0.0666
TCGA-4Z-AA7O-01A-31R-A39I-07	BLCA	0.3368
TCGA-4Z-AA7Q-01A-11R-A39I-07	BLCA	0.2984
TCGA-4Z-AA7R-01A-11R-A39I-07	BLCA	0.2773
TCGA-4Z-AA7S-01A-11R-A39I-07	BLCA	0.2814
TCGA-4Z-AA7W-01A-11R-A39I-07	BLCA	0.3869
TCGA-4Z-AA7Y-01A-11R-A39I-07	BLCA	0.3986
TCGA-4Z-AA80-01A-11R-A39I-07	BLCA	0.3121
TCGA-4Z-AA81-01A-11R-A39I-07	BLCA	0.4564
TCGA-4Z-AA82-01A-11R-A39I-07	BLCA	0.3663
TCGA-4Z-AA83-01A-11R-A39I-07	BLCA	0.3941
TCGA-4Z-AA84-01A-11R-A39I-07	BLCA	0.351
TCGA-4Z-AA86-01A-11R-A39I-07	BLCA	0.3237
TCGA-4Z-AA87-01A-11R-A39I-07	BLCA	0.1268
TCGA-4Z-AA89-01A-11R-A39I-07	BLCA	0.4147
TCGA-5N-A9KI-01A-31R-A42T-07	BLCA	0.3727
TCGA-5N-A9KM-01A-11R-A42T-07	BLCA	0.3241
TCGA-BL-A0C8-01A-11R-A10U-07	BLCA	0.2904
TCGA-BL-A13I-01A-11R-A13Y-07	BLCA	0.204
TCGA-BL-A13J-11A-13R-A10U-07	BLCA	0.1859
TCGA-BL-A13J-01A-11R-A10U-07	BLCA	0.2728
TCGA-BL-A3JM-01A-12R-A21D-07	BLCA	0.1314
TCGA-BL-A5ZZ-01A-31R-A30C-07	BLCA	0.1755
TCGA-BT-A0S7-01A-11R-A10U-07	BLCA	0.1541
TCGA-BT-A0YX-01A-11R-A10U-07	BLCA	0.2945
TCGA-BT-A20J-01A-11R-A14Y-07	BLCA	0.1576
TCGA-BT-A20N-11A-11R-A14Y-07	BLCA	0.1567
TCGA-BT-A20N-01A-11R-A14Y-07	BLCA	0.2948
TCGA-BT-A20O-01A-21R-A14Y-07	BLCA	0.1267
TCGA-BT-A20P-01A-11R-A14Y-07	BLCA	0.3782
TCGA-BT-A20Q-11A-11R-A14Y-07	BLCA	0.2232
TCGA-BT-A20Q-01A-11R-A14Y-07	BLCA	0.3069
TCGA-BT-A20R-11A-11R-A16R-07	BLCA	0.2687
TCGA-BT-A20R-01A-12R-A16R-07	BLCA	0.2809
TCGA-BT-A20T-01A-11R-A14Y-07	BLCA	0.3358
TCGA-BT-A20U-11A-11R-A14Y-07	BLCA	0.2835
TCGA-BT-A20U-01A-11R-A14Y-07	BLCA	0.3505
TCGA-BT-A20V-01A-11R-A14Y-07	BLCA	0.3315
TCGA-BT-A20W-11A-11R-A14Y-07	BLCA	0.1946
TCGA-BT-A20W-01A-21R-A14Y-07	BLCA	0.1792
TCGA-BT-A20X-01A-11R-A16R-07	BLCA	0.3445
TCGA-BT-A2LA-11A-11R-A18C-07	BLCA	0.3141
TCGA-BT-A2LA-01A-11R-A18C-07	BLCA	0.0928
TCGA-BT-A2LB-11A-11R-A18C-07	BLCA	0.249
TCGA-BT-A2LB-01A-11R-A18C-07	BLCA	0.3629
TCGA-BT-A2LD-01A-12R-A20F-07	BLCA	0.3601
TCGA-BT-A3PH-01A-11R-A220-07	BLCA	0.3175
TCGA-BT-A3PJ-01A-21R-A220-07	BLCA	0.3872
TCGA-BT-A3PK-01A-21R-A220-07	BLCA	0.3494
TCGA-BT-A42C-01A-11R-A23N-07	BLCA	0.3361
TCGA-BT-A42E-01A-11R-A23W-07	BLCA	0.3421
TCGA-BT-A42F-01A-11R-A23W-07	BLCA	0.3297
TCGA-C4-A0EZ-01A-21R-A24X-07	BLCA	0.0446
TCGA-C4-A0F0-01A-12R-A10U-07	BLCA	0.3488
TCGA-C4-A0F1-01A-11R-A034-07	BLCA	0.3935
TCGA-C4-A0F6-01A-11R-A10U-07	BLCA	0.2366
TCGA-C4-A0F7-01A-11R-A084-07	BLCA	0.2425
TCGA-CF-A1HR-01A-11R-A13Y-07	BLCA	0.3541
TCGA-CF-A1HS-01A-11R-A13Y-07	BLCA	0.3279
TCGA-CF-A27C-01A-11R-A16R-07	BLCA	0.3705
TCGA-CF-A3MF-01A-12R-A21D-07	BLCA	0.3212
TCGA-CF-A3MG-01A-11R-A20F-07	BLCA	0.3737
TCGA-CF-A3MH-01A-11R-A20F-07	BLCA	0.3901
TCGA-CF-A3MI-01A-11R-A20F-07	BLCA	0.3571
TCGA-CF-A47S-01A-11R-A23W-07	BLCA	0.4142
TCGA-CF-A47T-01A-11R-A23W-07	BLCA	0.3541
TCGA-CF-A47V-01A-11R-A23W-07	BLCA	0.3877
TCGA-CF-A47W-01A-11R-A23W-07	BLCA	0.361
TCGA-CF-A47X-01A-31R-A23W-07	BLCA	0.3067
TCGA-CF-A47Y-01A-11R-A23W-07	BLCA	0.3751
TCGA-CF-A5U8-01A-11R-A28M-07	BLCA	0.3814
TCGA-CF-A5UA-01A-11R-A28M-07	BLCA	0.3548
TCGA-CF-A7I0-01A-22R-A352-07	BLCA	0.2346
TCGA-CF-A8HX-01A-11R-A36F-07	BLCA	0.3379
TCGA-CF-A8HY-01A-11R-A36F-07	BLCA	0.3725
TCGA-CF-A9FF-01A-11R-A38B-07	BLCA	0.2698
TCGA-CF-A9FH-01A-11R-A38B-07	BLCA	0.4412
TCGA-CF-A9FL-01A-11R-A38B-07	BLCA	0.318
TCGA-CF-A9FM-01A-11R-A38B-07	BLCA	0.378
TCGA-CU-A0YN-11A-11R-A10U-07	BLCA	0.1556
TCGA-CU-A0YN-01A-21R-A10U-07	BLCA	0.2908
TCGA-CU-A0YO-01A-11R-A10U-07	BLCA	0.347
TCGA-CU-A0YR-11A-13R-A10U-07	BLCA	0.1769
TCGA-CU-A0YR-01A-12R-A10U-07	BLCA	0.2333
TCGA-CU-A3KJ-01A-11R-A21D-07	BLCA	0.3266
TCGA-CU-A3QU-01A-11R-A22U-07	BLCA	0.331
TCGA-CU-A3YL-01A-11R-A22U-07	BLCA	0.2872
TCGA-CU-A5W6-01A-11R-A28M-07	BLCA	0.3128
TCGA-CU-A72E-01A-12R-A33J-07	BLCA	0.3216
TCGA-DK-A1A3-01A-11R-A13Y-07	BLCA	0.2282
TCGA-DK-A1A5-01A-11R-A13Y-07	BLCA	0.3554
TCGA-DK-A1A6-01A-11R-A13Y-07	BLCA	0.3197
TCGA-DK-A1A7-01A-11R-A13Y-07	BLCA	0.1566
TCGA-DK-A1AA-01A-11R-A13Y-07	BLCA	0.3896
TCGA-DK-A1AB-01A-11R-A13Y-07	BLCA	0.3327
TCGA-DK-A1AC-01A-11R-A13Y-07	BLCA	0.1159
TCGA-DK-A1AD-01A-11R-A13Y-07	BLCA	0.2271
TCGA-DK-A1AE-01A-11R-A13Y-07	BLCA	0.2582
TCGA-DK-A1AF-01A-11R-A13Y-07	BLCA	0.2596
TCGA-DK-A1AG-01A-11R-A13Y-07	BLCA	0.3433
TCGA-DK-A2HX-01A-12R-A18C-07	BLCA	0.3075
TCGA-DK-A2I1-01A-11R-A180-07	BLCA	0.2063
TCGA-DK-A2I2-01A-11R-A180-07	BLCA	0.2849
TCGA-DK-A2I4-01A-11R-A21D-07	BLCA	0.2562
TCGA-DK-A2I6-01A-12R-A18C-07	BLCA	0.3609
TCGA-DK-A3IK-01A-32R-A21D-07	BLCA	0.2535
TCGA-DK-A3IL-01A-11R-A20F-07	BLCA	0.2109
TCGA-DK-A3IM-01A-11R-A20F-07	BLCA	0.3433
TCGA-DK-A3IN-01A-11R-A20F-07	BLCA	0.269
TCGA-DK-A3IQ-01A-31R-A32Y-07	BLCA	0.2708
TCGA-DK-A3IS-01A-21R-A21D-07	BLCA	0.3394
TCGA-DK-A3IT-01A-31R-A20F-07	BLCA	0.2598
TCGA-DK-A3IU-01A-11R-A20F-07	BLCA	0.2091
TCGA-DK-A3IV-01A-22R-A21D-07	BLCA	0.285
TCGA-DK-A3WW-01A-22R-A23N-07	BLCA	0.3857
TCGA-DK-A3WX-01A-22R-A22U-07	BLCA	0.2876
TCGA-DK-A3WY-01A-11R-A22U-07	BLCA	0.0204
TCGA-DK-A3X1-01A-12R-A22U-07	BLCA	0.3246
TCGA-DK-A3X2-01A-11R-A22U-07	BLCA	0.3269
TCGA-DK-A6AV-01A-12R-A30C-07	BLCA	0.2582
TCGA-DK-A6AW-01A-11R-A30C-07	BLCA	0.3929
TCGA-DK-A6B0-01A-11R-A31N-07	BLCA	0.4052
TCGA-DK-A6B1-01A-12R-A30C-07	BLCA	0.2981
TCGA-DK-A6B2-01A-11R-A30C-07	BLCA	0.2491
TCGA-DK-A6B5-01A-11R-A31N-07	BLCA	0.355
TCGA-DK-A6B6-01A-11R-A30C-07	BLCA	0.3084
TCGA-DK-AA6L-01A-11R-A39I-07	BLCA	0.3447
TCGA-DK-AA6M-01A-11R-A39I-07	BLCA	0.3707
TCGA-DK-AA6P-01A-11R-A39I-07	BLCA	0.207
TCGA-DK-AA6Q-01A-11R-A39I-07	BLCA	0.3442
TCGA-DK-AA6R-01A-11R-A42T-07	BLCA	0.4261
TCGA-DK-AA6S-01A-21R-A39I-07	BLCA	0.2594
TCGA-DK-AA6T-01A-11R-A39I-07	BLCA	-0.1244
TCGA-DK-AA6U-01A-11R-A39I-07	BLCA	0.3362
TCGA-DK-AA6W-01A-12R-A39I-07	BLCA	0.0051
TCGA-DK-AA6X-01A-12R-A42T-07	BLCA	0.2569
TCGA-DK-AA71-01A-31R-A39I-07	BLCA	0.3319
TCGA-DK-AA74-01A-11R-A39I-07	BLCA	0.3232
TCGA-DK-AA75-01A-11R-A39I-07	BLCA	0.268
TCGA-DK-AA76-01A-11R-A39I-07	BLCA	0.3223
TCGA-DK-AA77-01A-11R-A39I-07	BLCA	0.3588
TCGA-E5-A2PC-01A-11R-A206-07	BLCA	0.4255
TCGA-E5-A4TZ-01A-11R-A31N-07	BLCA	0.3321
TCGA-E5-A4U1-01A-11R-A31N-07	BLCA	0.2505
TCGA-E7-A3X6-01A-12R-A22U-07	BLCA	0.3906
TCGA-E7-A3Y1-01A-11R-A22U-07	BLCA	0.3121
TCGA-E7-A4IJ-01A-31R-A26T-07	BLCA	0.3281
TCGA-E7-A4XJ-01A-11R-A26T-07	BLCA	0.3731
TCGA-E7-A519-01A-11R-A26T-07	BLCA	0.3918
TCGA-E7-A541-01A-11R-A26T-07	BLCA	0.3398
TCGA-E7-A5KE-01A-11R-A28M-07	BLCA	0.2819
TCGA-E7-A5KF-01A-11R-A28M-07	BLCA	0.41
TCGA-E7-A677-01A-11R-A30C-07	BLCA	0.3624
TCGA-E7-A678-01A-11R-A30C-07	BLCA	0.3892
TCGA-E7-A6MD-01A-41R-A352-07	BLCA	0.2085
TCGA-E7-A6ME-01A-22R-A32O-07	BLCA	0.2436
TCGA-E7-A6MF-01A-12R-A32O-07	BLCA	0.2931
TCGA-E7-A7DU-01A-11R-A32O-07	BLCA	0.3949
TCGA-E7-A7DV-01A-11R-A33J-07	BLCA	0.3254
TCGA-E7-A7PW-01A-11R-A352-07	BLCA	0.2816
TCGA-E7-A7XN-01A-11R-A352-07	BLCA	0.4181
TCGA-E7-A85H-01A-11R-A352-07	BLCA	0.2102
TCGA-E7-A8O7-01A-11R-A36F-07	BLCA	0.3774
TCGA-E7-A8O8-01A-11R-A36F-07	BLCA	0.3023
TCGA-E7-A97P-01A-11R-A38B-07	BLCA	0.3816
TCGA-E7-A97Q-01A-11R-A38B-07	BLCA	0.2562
TCGA-FD-A3B3-01A-12R-A206-07	BLCA	0.3065
TCGA-FD-A3B4-01A-12R-A206-07	BLCA	0.3288
TCGA-FD-A3B5-01A-11R-A20F-07	BLCA	0.3831
TCGA-FD-A3B6-01A-21R-A20F-07	BLCA	0.3708
TCGA-FD-A3B7-01A-31R-A20F-07	BLCA	0.261
TCGA-FD-A3B8-01A-31R-A20F-07	BLCA	0.23
TCGA-FD-A3N5-01A-11R-A21D-07	BLCA	0.3876
TCGA-FD-A3N6-01A-11R-A21D-07	BLCA	0.3784
TCGA-FD-A3NA-01A-11R-A21D-07	BLCA	0.3512
TCGA-FD-A3SJ-01A-12R-A22U-07	BLCA	0.2064
TCGA-FD-A3SL-01A-21R-A22U-07	BLCA	0.2621
TCGA-FD-A3SM-01A-11R-A22U-07	BLCA	0.3173
TCGA-FD-A3SN-01A-12R-A22U-07	BLCA	0.3884
TCGA-FD-A3SO-01A-11R-A22U-07	BLCA	0.3558
TCGA-FD-A3SP-01A-31R-A22U-07	BLCA	0.2427
TCGA-FD-A3SQ-01A-21R-A22U-07	BLCA	0.3165
TCGA-FD-A3SR-01A-11R-A22U-07	BLCA	0.2566
TCGA-FD-A3SS-01A-12R-A22U-07	BLCA	0.382
TCGA-FD-A43N-01A-11R-A23W-07	BLCA	0.3274
TCGA-FD-A43P-01A-31R-A23W-07	BLCA	0.152
TCGA-FD-A43S-01A-21R-A23W-07	BLCA	0.2643
TCGA-FD-A43U-01A-11R-A23W-07	BLCA	0.2307
TCGA-FD-A43X-01A-11R-A23W-07	BLCA	0.3842
TCGA-FD-A43Y-01A-21R-A26T-07	BLCA	0.3918
TCGA-FD-A5BR-01A-11R-A26T-07	BLCA	0.2304
TCGA-FD-A5BS-01A-21R-A26T-07	BLCA	0.2216
TCGA-FD-A5BT-01A-11R-A26T-07	BLCA	0.326
TCGA-FD-A5BU-01A-31R-A26T-07	BLCA	0.3579
TCGA-FD-A5BV-01A-11R-A26T-07	BLCA	0.2394
TCGA-FD-A5BX-01A-11R-A26T-07	BLCA	0.2503
TCGA-FD-A5BY-01A-31R-A28M-07	BLCA	0.3478
TCGA-FD-A5BZ-01A-11R-A28M-07	BLCA	0.2889
TCGA-FD-A5C0-01A-11R-A28M-07	BLCA	0.289
TCGA-FD-A5C1-01A-11R-A28M-07	BLCA	0.394
TCGA-FD-A62N-01A-11R-A30C-07	BLCA	0.2982
TCGA-FD-A62O-01A-11R-A30C-07	BLCA	0.3055
TCGA-FD-A62P-01A-32R-A30C-07	BLCA	0.282
TCGA-FD-A62S-01A-11R-A30C-07	BLCA	0.2793
TCGA-FD-A6TA-01A-12R-A33J-07	BLCA	0.2687
TCGA-FD-A6TB-01A-12R-A33J-07	BLCA	0.1843
TCGA-FD-A6TC-01A-21R-A33J-07	BLCA	0.3438
TCGA-FD-A6TD-01A-51R-A33J-07	BLCA	0.3607
TCGA-FD-A6TE-01A-12R-A33J-07	BLCA	0.3238
TCGA-FD-A6TF-01A-52R-A32O-07	BLCA	0.2847
TCGA-FD-A6TG-01A-11R-A32O-07	BLCA	0.1855
TCGA-FD-A6TH-01A-11R-A32O-07	BLCA	0.3364
TCGA-FD-A6TI-01A-11R-A32O-07	BLCA	0.363
TCGA-FD-A6TK-01A-42R-A33J-07	BLCA	0.3569
TCGA-FJ-A3Z7-01A-12R-A23N-07	BLCA	0.2395
TCGA-FJ-A3Z9-01A-11R-A26T-07	BLCA	0.3824
TCGA-FJ-A3ZE-01A-11R-A23N-07	BLCA	0.3443
TCGA-FJ-A3ZF-01A-11R-A23N-07	BLCA	0.2273
TCGA-FJ-A871-01A-11R-A352-07	BLCA	0.3167
TCGA-FT-A3EE-01A-11R-A206-07	BLCA	0.322
TCGA-FT-A61P-01A-11R-A30C-07	BLCA	0.3779
TCGA-G2-A2EC-01A-11R-A180-07	BLCA	0.2387
TCGA-G2-A2EF-01A-12R-A18C-07	BLCA	0.3315
TCGA-G2-A2EJ-01A-11R-A180-07	BLCA	0.4905
TCGA-G2-A2EK-01A-22R-A18C-07	BLCA	0.2171
TCGA-G2-A2EL-01A-12R-A18C-07	BLCA	0.1577
TCGA-G2-A2EO-01A-11R-A180-07	BLCA	0.2271
TCGA-G2-A2ES-01A-11R-A180-07	BLCA	0.4131
TCGA-G2-A3IB-01A-11R-A20F-07	BLCA	0.4391
TCGA-G2-A3IE-01A-11R-A20F-07	BLCA	0.2966
TCGA-G2-A3VY-01A-11R-A22U-07	BLCA	0.2566
TCGA-G2-AA3B-01A-11R-A39I-07	BLCA	0.3355
TCGA-G2-AA3C-01A-21R-A39I-07	BLCA	0.325
TCGA-G2-AA3D-01A-11R-A39I-07	BLCA	0.3567
TCGA-G2-AA3F-01A-12R-A42T-07	BLCA	0.2564
TCGA-GC-A3BM-11A-11R-A22U-07	BLCA	0.2817
TCGA-GC-A3BM-01A-11R-A22U-07	BLCA	0.3289
TCGA-GC-A3I6-01A-11R-A20F-07	BLCA	0.4025
TCGA-GC-A3OO-01A-11R-A22U-07	BLCA	0.3418
TCGA-GC-A3RB-01A-12R-A220-07	BLCA	0.341
TCGA-GC-A3RC-01A-11R-A22U-07	BLCA	0.366
TCGA-GC-A3RD-01A-12R-A22U-07	BLCA	0.33
TCGA-GC-A3WC-11A-11R-A22U-07	BLCA	0.1814
TCGA-GC-A3WC-01A-31R-A22U-07	BLCA	0.2366
TCGA-GC-A3YS-01A-11R-A23N-07	BLCA	0.3042
TCGA-GC-A4ZW-01A-11R-A26T-07	BLCA	0.2534
TCGA-GC-A6I1-01A-12R-A31N-07	BLCA	0.3398
TCGA-GC-A6I3-11A-11R-A31N-07	BLCA	0.2185
TCGA-GC-A6I3-01A-11R-A31N-07	BLCA	0.2825
TCGA-GD-A2C5-11A-11R-A180-07	BLCA	0.2059
TCGA-GD-A2C5-01A-12R-A180-07	BLCA	0.3101
TCGA-GD-A3OP-11A-11R-A220-07	BLCA	0.3624
TCGA-GD-A3OP-01A-21R-A220-07	BLCA	0.2797
TCGA-GD-A3OQ-11A-21R-A220-07	BLCA	0.2327
TCGA-GD-A3OQ-01A-32R-A220-07	BLCA	0.4352
TCGA-GD-A3OS-01A-12R-A220-07	BLCA	0.2267
TCGA-GD-A6C6-01A-21R-A31N-07	BLCA	0.4105
TCGA-GD-A76B-01A-11R-A32O-07	BLCA	0.2852
TCGA-GU-A42P-01A-11R-A23W-07	BLCA	0.3012
TCGA-GU-A42Q-01A-11R-A23W-07	BLCA	0.3263
TCGA-GU-A42R-01A-11R-A23N-07	BLCA	0.3181
TCGA-GU-A762-01A-11R-A33J-07	BLCA	0.3727
TCGA-GU-A763-01A-11R-A32O-07	BLCA	0.3894
TCGA-GU-A764-01A-11R-A352-07	BLCA	0.2825
TCGA-GU-A766-01A-11R-A32O-07	BLCA	0.3979
TCGA-GU-A767-01A-11R-A32O-07	BLCA	0.3294
TCGA-GU-AATO-01A-11R-A39I-07	BLCA	0.3175
TCGA-GU-AATP-01A-11R-A39I-07	BLCA	0.3251
TCGA-GU-AATQ-01A-11R-A39I-07	BLCA	0.3403
TCGA-GV-A3JV-01A-11R-A220-07	BLCA	0.2367
TCGA-GV-A3JW-01A-11R-A20F-07	BLCA	0.2584
TCGA-GV-A3JX-01A-11R-A20F-07	BLCA	0.2986
TCGA-GV-A3JZ-01A-11R-A21D-07	BLCA	0.2008
TCGA-GV-A3QF-01A-31R-A22U-07	BLCA	0.2945
TCGA-GV-A3QG-01A-11R-A220-07	BLCA	0.135
TCGA-GV-A3QH-01A-11R-A220-07	BLCA	0.3726
TCGA-GV-A3QI-01A-11R-A220-07	BLCA	0.2464
TCGA-GV-A3QK-01B-11R-A23N-07	BLCA	0.304
TCGA-GV-A40E-01A-12R-A23N-07	BLCA	0.4112
TCGA-GV-A40G-01A-11R-A23N-07	BLCA	0.323
TCGA-GV-A6ZA-01A-12R-A33J-07	BLCA	0.3351
TCGA-H4-A2HO-01A-11R-A180-07	BLCA	0.2223
TCGA-H4-A2HQ-01A-11R-A180-07	BLCA	0.3461
TCGA-HQ-A2OE-01A-11R-A206-07	BLCA	0.2114
TCGA-HQ-A2OF-01A-11R-A26T-07	BLCA	0.2874
TCGA-HQ-A5ND-01A-11R-A26T-07	BLCA	0.4349
TCGA-HQ-A5NE-01A-12R-A28M-07	BLCA	0.4017
TCGA-K4-A3WS-01A-11R-A22U-07	BLCA	0.2346
TCGA-K4-A3WU-01B-11R-A23N-07	BLCA	0.1038
TCGA-K4-A3WV-11A-21R-A22U-07	BLCA	0.3005
TCGA-K4-A3WV-01A-11R-A22U-07	BLCA	0.34
TCGA-K4-A4AB-01B-12R-A28M-07	BLCA	0.3603
TCGA-K4-A4AC-01A-21R-A26T-07	BLCA	0.3993
TCGA-K4-A54R-11A-11R-A26T-07	BLCA	0.2813
TCGA-K4-A54R-01A-11R-A26T-07	BLCA	0.3069
TCGA-K4-A5RH-01A-11R-A30C-07	BLCA	0.1954
TCGA-K4-A5RI-11A-11R-A28M-07	BLCA	0.1864
TCGA-K4-A5RI-01A-11R-A28M-07	BLCA	0.3271
TCGA-K4-A5RJ-01A-11R-A28M-07	BLCA	0.1082
TCGA-K4-A6FZ-01A-11R-A31N-07	BLCA	0.4028
TCGA-K4-A6MB-01A-11R-A31N-07	BLCA	0.257
TCGA-K4-A83P-01A-11R-A352-07	BLCA	0.0561
TCGA-K4-AAQO-01A-11R-A38B-07	BLCA	0.1846
TCGA-KQ-A41N-01A-11R-A33J-07	BLCA	0.3231
TCGA-KQ-A41O-01A-12R-A352-07	BLCA	0.2972
TCGA-KQ-A41P-01A-12R-A33J-07	BLCA	0.2703
TCGA-KQ-A41Q-01A-11R-A33J-07	BLCA	0.3064
TCGA-KQ-A41R-01A-21R-A352-07	BLCA	0.3408
TCGA-KQ-A41S-01A-12R-A33J-07	BLCA	0.2869
TCGA-LC-A66R-01A-41R-A30C-07	BLCA	0.3393
TCGA-LT-A5Z6-01A-11R-A28M-07	BLCA	0.1848
TCGA-LT-A8JT-01A-11R-A36F-07	BLCA	0.3286
TCGA-MV-A51V-01A-11R-A26T-07	BLCA	0.3438
TCGA-PQ-A6FI-01A-11R-A31N-07	BLCA	0.4539
TCGA-PQ-A6FN-01A-11R-A31N-07	BLCA	0.3385
TCGA-R3-A69X-01A-22R-A30C-07	BLCA	0.2315
TCGA-S5-A6DX-01A-11R-A31N-07	BLCA	0.2369
TCGA-S5-AA26-01A-11R-A38B-07	BLCA	0.3341
TCGA-SY-A9G0-01A-12R-A38B-07	BLCA	0.1758
TCGA-SY-A9G5-01A-11R-A38B-07	BLCA	0.3735
TCGA-UY-A78K-01A-11R-A33J-07	BLCA	0.1902
TCGA-UY-A78L-01A-12R-A33J-07	BLCA	0.3374
TCGA-UY-A78M-01A-21R-A352-07	BLCA	0.3262
TCGA-UY-A78N-01A-12R-A33J-07	BLCA	0.2168
TCGA-UY-A78O-01A-12R-A33J-07	BLCA	0.2617
TCGA-UY-A78P-01A-12R-A36F-07	BLCA	0.3439
TCGA-UY-A8OB-01A-12R-A42T-07	BLCA	0.4781
TCGA-UY-A8OC-01A-11R-A36F-07	BLCA	0.364
TCGA-UY-A8OD-01A-11R-A36F-07	BLCA	0.2019
TCGA-UY-A9PA-01A-11R-A38B-07	BLCA	0.4613
TCGA-UY-A9PB-01A-11R-A38B-07	BLCA	0.3391
TCGA-UY-A9PD-01A-11R-A38B-07	BLCA	0.2628
TCGA-UY-A9PE-01A-11R-A38B-07	BLCA	0.2796
TCGA-UY-A9PF-01A-11R-A38B-07	BLCA	0.3007
TCGA-UY-A9PH-01A-11R-A38B-07	BLCA	0.3014
TCGA-XF-A8HB-01A-11R-A36F-07	BLCA	0.3657
TCGA-XF-A8HC-01A-11R-A36F-07	BLCA	0.3192
TCGA-XF-A8HD-01A-11R-A36F-07	BLCA	0.4044
TCGA-XF-A8HE-01A-11R-A36F-07	BLCA	0.3396
TCGA-XF-A8HF-01A-11R-A36F-07	BLCA	0.2587
TCGA-XF-A8HG-01A-11R-A36F-07	BLCA	0.2458
TCGA-XF-A8HH-01A-11R-A38B-07	BLCA	0.2455
TCGA-XF-A8HI-01A-11R-A38B-07	BLCA	0.3566
TCGA-XF-A9SH-01A-11R-A39I-07	BLCA	0.3091
TCGA-XF-A9SI-01A-11R-A39I-07	BLCA	0.1584
TCGA-XF-A9SJ-01A-11R-A39I-07	BLCA	0.3472
TCGA-XF-A9SK-01A-11R-A42T-07	BLCA	0.3107
TCGA-XF-A9SL-01A-11R-A39I-07	BLCA	0.1865
TCGA-XF-A9SM-01A-11R-A42T-07	BLCA	0.3011
TCGA-XF-A9SP-01A-11R-A39I-07	BLCA	0.2849
TCGA-XF-A9ST-01A-11R-A42T-07	BLCA	0.2223
TCGA-XF-A9SU-01A-31R-A39I-07	BLCA	0.2609
TCGA-XF-A9SV-01A-21R-A42T-07	BLCA	0.2752
TCGA-XF-A9SW-01A-11R-A42T-07	BLCA	0.273
TCGA-XF-A9SX-01A-21R-A39I-07	BLCA	0.3451
TCGA-XF-A9SY-01A-21R-A42T-07	BLCA	0.3503
TCGA-XF-A9SZ-01A-11R-A39I-07	BLCA	0.2807
TCGA-XF-A9T0-01A-11R-A39I-07	BLCA	0.1436
TCGA-XF-A9T2-01A-11R-A42T-07	BLCA	0.1782
TCGA-XF-A9T3-01A-11R-A42T-07	BLCA	0.3583
TCGA-XF-A9T4-01A-11R-A39I-07	BLCA	0.4286
TCGA-XF-A9T5-01A-11R-A42T-07	BLCA	0.2625
TCGA-XF-A9T6-01A-11R-A42T-07	BLCA	0.4375
TCGA-XF-A9T8-01A-11R-A39I-07	BLCA	0.3295
TCGA-XF-AAME-01A-12R-A42T-07	BLCA	0.1543
TCGA-XF-AAMG-01A-11R-A42T-07	BLCA	0.118
TCGA-XF-AAMH-01A-11R-A42T-07	BLCA	0.2838
TCGA-XF-AAMJ-01A-11R-A42T-07	BLCA	0.2838
TCGA-XF-AAML-01A-11R-A42T-07	BLCA	0.3231
TCGA-XF-AAMQ-01A-11R-A42T-07	BLCA	0.3192
TCGA-XF-AAMR-01A-31R-A42T-07	BLCA	0.255
TCGA-XF-AAMT-01A-11R-A42T-07	BLCA	0.32
TCGA-XF-AAMW-01A-11R-A42T-07	BLCA	0.3956
TCGA-XF-AAMX-01A-11R-A42T-07	BLCA	0.2079
TCGA-XF-AAMY-01A-11R-A42T-07	BLCA	0.2065
TCGA-XF-AAMZ-01A-11R-A42T-07	BLCA	0.1309
TCGA-XF-AAN0-01A-11R-A42T-07	BLCA	0.2792
TCGA-XF-AAN1-01A-31R-A42T-07	BLCA	0.3769
TCGA-XF-AAN2-01A-11R-A42T-07	BLCA	0.3928
TCGA-XF-AAN3-01A-11R-A42T-07	BLCA	0.3353
TCGA-XF-AAN4-01A-11R-A42T-07	BLCA	0.2488
TCGA-XF-AAN5-01A-11R-A42T-07	BLCA	0.3986
TCGA-XF-AAN7-01A-11R-A42T-07	BLCA	0.2054
TCGA-YC-A89H-01A-11R-A36F-07	BLCA	0.2697
TCGA-YC-A8S6-01A-31R-A38B-07	BLCA	0.2565
TCGA-YC-A9TC-01A-22R-A39I-07	BLCA	0.1936
TCGA-YF-AA3L-01A-11R-A38B-07	BLCA	0.3263
TCGA-YF-AA3M-01A-11R-A42T-07	BLCA	0.4022
TCGA-ZF-A9R0-01A-11R-A38B-07	BLCA	0.3102
TCGA-ZF-A9R1-01A-11R-A39I-07	BLCA	0.2887
TCGA-ZF-A9R2-01A-11R-A39I-07	BLCA	0.351
TCGA-ZF-A9R3-01A-11R-A38B-07	BLCA	0.3602
TCGA-ZF-A9R4-01A-11R-A38B-07	BLCA	0.3207
TCGA-ZF-A9R5-01A-12R-A42T-07	BLCA	0.3237
TCGA-ZF-A9R7-01A-11R-A38B-07	BLCA	0.3228
TCGA-ZF-A9R9-01A-11R-A38B-07	BLCA	0.2418
TCGA-ZF-A9RC-01A-11R-A38B-07	BLCA	0.2656
TCGA-ZF-A9RD-01A-11R-A42T-07	BLCA	0.3897
TCGA-ZF-A9RE-01A-11R-A38B-07	BLCA	0.3693
TCGA-ZF-A9RF-01A-11R-A38B-07	BLCA	0.2732
TCGA-ZF-A9RL-01A-11R-A38B-07	BLCA	0.3259
TCGA-ZF-A9RM-01A-11R-A38B-07	BLCA	0.3501
TCGA-ZF-A9RN-01A-11R-A42T-07	BLCA	0.1491
TCGA-ZF-AA4N-01A-11R-A38B-07	BLCA	0.3303
TCGA-ZF-AA4R-01A-11R-A38B-07	BLCA	0.298
TCGA-ZF-AA4T-01A-11R-A38B-07	BLCA	0.3626
TCGA-ZF-AA4U-01A-11R-A38B-07	BLCA	0.4136
TCGA-ZF-AA4V-01A-11R-A38B-07	BLCA	0.3501
TCGA-ZF-AA4W-01A-12R-A38B-07	BLCA	0.4559
TCGA-ZF-AA4X-01A-11R-A38B-07	BLCA	0.3628
TCGA-ZF-AA51-01A-21R-A39I-07	BLCA	0.2252
TCGA-ZF-AA52-01A-12R-A39I-07	BLCA	0.3149
TCGA-ZF-AA53-01A-11R-A39I-07	BLCA	0.3591
TCGA-ZF-AA54-01A-11R-A39I-07	BLCA	0.1578
TCGA-ZF-AA56-01A-31R-A39I-07	BLCA	0.3414
TCGA-ZF-AA58-01A-12R-A42T-07	BLCA	0.337
TCGA-ZF-AA5H-01A-11R-A39I-07	BLCA	0.3926
TCGA-ZF-AA5N-01A-11R-A42T-07	BLCA	0.451
TCGA-ZF-AA5P-01A-11R-A39I-07	BLCA	0.2846
TCGA-3C-AAAU-01A-11R-A41B-07	BRCA	0.0931
TCGA-3C-AALI-01A-11R-A41B-07	BRCA	0.1219
TCGA-3C-AALJ-01A-31R-A41B-07	BRCA	0.1001
TCGA-3C-AALK-01A-11R-A41B-07	BRCA	0.1703
TCGA-4H-AAAK-01A-12R-A41B-07	BRCA	0.1827
TCGA-5L-AAT0-01A-12R-A41B-07	BRCA	0.1573
TCGA-5L-AAT1-01A-12R-A41B-07	BRCA	0.2076
TCGA-5T-A9QA-01A-11R-A41B-07	BRCA	0.2084
TCGA-A1-A0SB-01A-11R-A144-07	BRCA	0.0941
TCGA-A1-A0SD-01A-11R-A115-07	BRCA	0.233
TCGA-A1-A0SE-01A-11R-A084-07	BRCA	0.1363
TCGA-A1-A0SF-01A-11R-A144-07	BRCA	0.091
TCGA-A1-A0SG-01A-11R-A144-07	BRCA	0.1297
TCGA-A1-A0SH-01A-11R-A084-07	BRCA	0.173
TCGA-A1-A0SI-01A-11R-A144-07	BRCA	0.2228
TCGA-A1-A0SJ-01A-11R-A084-07	BRCA	0.1658
TCGA-A1-A0SK-01A-12R-A084-07	BRCA	-0.0456
TCGA-A1-A0SM-01A-11R-A084-07	BRCA	0.1687
TCGA-A1-A0SN-01A-11R-A144-07	BRCA	0.1363
TCGA-A1-A0SO-01A-22R-A084-07	BRCA	-0.0129
TCGA-A1-A0SP-01A-11R-A084-07	BRCA	0.1438
TCGA-A1-A0SQ-01A-21R-A144-07	BRCA	0.1035
TCGA-A2-A04N-01A-11R-A115-07	BRCA	0.1379
TCGA-A2-A04P-01A-31R-A034-07	BRCA	0.205
TCGA-A2-A04Q-01A-21R-A034-07	BRCA	0.234
TCGA-A2-A04R-01A-41R-A109-07	BRCA	0.193
TCGA-A2-A04T-01A-21R-A034-07	BRCA	0.0935
TCGA-A2-A04U-01A-11R-A115-07	BRCA	0.1238
TCGA-A2-A04V-01A-21R-A034-07	BRCA	0.1785
TCGA-A2-A04W-01A-31R-A115-07	BRCA	0.235
TCGA-A2-A04X-01A-21R-A034-07	BRCA	0.2439
TCGA-A2-A04Y-01A-21R-A034-07	BRCA	0.177
TCGA-A2-A0CK-01A-11R-A22K-07	BRCA	0.1419
TCGA-A2-A0CL-01A-11R-A115-07	BRCA	0.1696
TCGA-A2-A0CM-01A-31R-A034-07	BRCA	0.2764
TCGA-A2-A0CO-01A-13R-A22K-07	BRCA	0.2035
TCGA-A2-A0CP-01A-11R-A034-07	BRCA	0.2119
TCGA-A2-A0CQ-01A-21R-A034-07	BRCA	0.237
TCGA-A2-A0CR-01A-11R-A22K-07	BRCA	0.2016
TCGA-A2-A0CS-01A-11R-A115-07	BRCA	0.2424
TCGA-A2-A0CT-01A-31R-A056-07	BRCA	0.1385
TCGA-A2-A0CU-01A-12R-A034-07	BRCA	0.0658
TCGA-A2-A0CV-01A-31R-A115-07	BRCA	0.2114
TCGA-A2-A0CW-01A-21R-A115-07	BRCA	0.2227
TCGA-A2-A0CX-01A-21R-A00Z-07	BRCA	0.2092
TCGA-A2-A0CY-01A-12R-A034-07	BRCA	0.1885
TCGA-A2-A0CZ-01A-11R-A034-07	BRCA	0.1804
TCGA-A2-A0D0-01A-11R-A00Z-07	BRCA	0.3005
TCGA-A2-A0D1-01A-11R-A034-07	BRCA	0.0979
TCGA-A2-A0D2-01A-21R-A034-07	BRCA	0.1833
TCGA-A2-A0D3-01A-11R-A115-07	BRCA	0.1442
TCGA-A2-A0D4-01A-11R-A00Z-07	BRCA	0.1969
TCGA-A2-A0EM-01A-11R-A034-07	BRCA	0.1603
TCGA-A2-A0EN-01A-13R-A084-07	BRCA	0.1701
TCGA-A2-A0EO-01A-11R-A034-07	BRCA	0.1857
TCGA-A2-A0EP-01A-52R-A22U-07	BRCA	0.1477
TCGA-A2-A0EQ-01A-11R-A034-07	BRCA	0.0861
TCGA-A2-A0ER-01A-21R-A034-07	BRCA	0.1402
TCGA-A2-A0ES-01A-11R-A115-07	BRCA	0.1964
TCGA-A2-A0ET-01A-31R-A034-07	BRCA	0.1359
TCGA-A2-A0EU-01A-22R-A056-07	BRCA	0.2105
TCGA-A2-A0EV-01A-11R-A034-07	BRCA	0.2196
TCGA-A2-A0EW-01A-21R-A115-07	BRCA	0.1394
TCGA-A2-A0EX-01A-21R-A034-07	BRCA	0.1117
TCGA-A2-A0EY-01A-11R-A034-07	BRCA	0.0456
TCGA-A2-A0ST-01A-12R-A084-07	BRCA	0.2377
TCGA-A2-A0SU-01A-11R-A084-07	BRCA	0.1259
TCGA-A2-A0SV-01A-11R-A084-07	BRCA	0.2608
TCGA-A2-A0SW-01A-11R-A084-07	BRCA	0.1888
TCGA-A2-A0SX-01A-12R-A084-07	BRCA	0.2009
TCGA-A2-A0SY-01A-31R-A084-07	BRCA	0.1032
TCGA-A2-A0T0-01A-22R-A084-07	BRCA	0.1574
TCGA-A2-A0T1-01A-21R-A084-07	BRCA	0.2
TCGA-A2-A0T2-01A-11R-A084-07	BRCA	0.2195
TCGA-A2-A0T3-01A-21R-A115-07	BRCA	0.1432
TCGA-A2-A0T4-01A-31R-A084-07	BRCA	0.2068
TCGA-A2-A0T5-01A-21R-A084-07	BRCA	0.1592
TCGA-A2-A0T6-01A-11R-A084-07	BRCA	0.1325
TCGA-A2-A0T7-01A-21R-A084-07	BRCA	0.198
TCGA-A2-A0YC-01A-11R-A109-07	BRCA	0.2191
TCGA-A2-A0YD-01A-11R-A109-07	BRCA	0.2322
TCGA-A2-A0YE-01A-11R-A109-07	BRCA	0.2093
TCGA-A2-A0YF-01A-21R-A109-07	BRCA	0.1779
TCGA-A2-A0YG-01A-21R-A109-07	BRCA	0.13
TCGA-A2-A0YH-01A-11R-A109-07	BRCA	0.2183
TCGA-A2-A0YI-01A-31R-A10J-07	BRCA	0.1292
TCGA-A2-A0YJ-01A-11R-A109-07	BRCA	0.1635
TCGA-A2-A0YK-01A-22R-A109-07	BRCA	0.1368
TCGA-A2-A0YL-01A-21R-A109-07	BRCA	0.1894
TCGA-A2-A0YM-01A-11R-A109-07	BRCA	0.2393
TCGA-A2-A0YT-01A-11R-A109-07	BRCA	0.1591
TCGA-A2-A1FV-01A-11R-A13Q-07	BRCA	0.0258
TCGA-A2-A1FW-01A-11R-A13Q-07	BRCA	0.0754
TCGA-A2-A1FX-01A-11R-A13Q-07	BRCA	0.1338
TCGA-A2-A1FZ-01A-51R-A14D-07	BRCA	0.1448
TCGA-A2-A1G0-01A-11R-A13Q-07	BRCA	0.0993
TCGA-A2-A1G1-01A-21R-A13Q-07	BRCA	0.249
TCGA-A2-A1G4-01A-11R-A13Q-07	BRCA	0.0762
TCGA-A2-A1G6-01A-11R-A13Q-07	BRCA	0.1505
TCGA-A2-A259-01A-11R-A16F-07	BRCA	0.1426
TCGA-A2-A25A-01A-12R-A16F-07	BRCA	0.1897
TCGA-A2-A25B-01A-11R-A169-07	BRCA	0.1311
TCGA-A2-A25C-01A-11R-A169-07	BRCA	0.2199
TCGA-A2-A25D-01A-12R-A16F-07	BRCA	0.236
TCGA-A2-A25E-01A-11R-A169-07	BRCA	0.1139
TCGA-A2-A25F-01A-11R-A169-07	BRCA	0.1572
TCGA-A2-A3KC-01A-11R-A213-07	BRCA	0.1566
TCGA-A2-A3KD-01A-12R-A213-07	BRCA	0.145
TCGA-A2-A3XS-01A-11R-A22U-07	BRCA	0.137
TCGA-A2-A3XT-01A-11R-A22U-07	BRCA	0.1894
TCGA-A2-A3XU-01A-12R-A22U-07	BRCA	0.2291
TCGA-A2-A3XV-01A-21R-A239-07	BRCA	0.1876
TCGA-A2-A3XW-01A-11R-A239-07	BRCA	0.2786
TCGA-A2-A3XX-01A-21R-A239-07	BRCA	0.1392
TCGA-A2-A3XY-01A-11R-A239-07	BRCA	0.2088
TCGA-A2-A3XZ-01A-42R-A239-07	BRCA	0.1312
TCGA-A2-A3Y0-01A-11R-A239-07	BRCA	0.2458
TCGA-A2-A4RW-01A-21R-A266-07	BRCA	0.1006
TCGA-A2-A4RX-01A-11R-A266-07	BRCA	0.1662
TCGA-A2-A4RY-01A-31R-A266-07	BRCA	0.144
TCGA-A2-A4S0-01A-21R-A266-07	BRCA	0.1123
TCGA-A2-A4S1-01A-21R-A266-07	BRCA	0.2565
TCGA-A2-A4S2-01A-12R-A266-07	BRCA	0.2828
TCGA-A2-A4S3-01A-21R-A266-07	BRCA	0.1284
TCGA-A7-A0CD-01A-11R-A00Z-07	BRCA	0.2356
TCGA-A7-A0CE-11A-21R-A089-07	BRCA	0.1966
TCGA-A7-A0CE-01A-11R-A00Z-07	BRCA	0.2434
TCGA-A7-A0CG-01A-12R-A056-07	BRCA	0.1382
TCGA-A7-A0CH-11A-32R-A089-07	BRCA	0.1916
TCGA-A7-A0CH-01A-21R-A00Z-07	BRCA	0.1852
TCGA-A7-A0CJ-01A-21R-A00Z-07	BRCA	0.2222
TCGA-A7-A0D9-11A-53R-A089-07	BRCA	0.1985
TCGA-A7-A0D9-01A-31R-A056-07	BRCA	0.1158
TCGA-A7-A0DA-01A-31R-A115-07	BRCA	0.2408
TCGA-A7-A0DB-11A-33R-A089-07	BRCA	0.2203
TCGA-A7-A0DB-01A-11R-A00Z-07	BRCA	0.1557
TCGA-A7-A13D-01A-13R-A12P-07	BRCA	0.2941
TCGA-A7-A13E-11A-61R-A12P-07	BRCA	0.1933
TCGA-A7-A13E-01A-11R-A12P-07	BRCA	0.1553
TCGA-A7-A13F-11A-42R-A12P-07	BRCA	0.195
TCGA-A7-A13F-01A-11R-A12P-07	BRCA	0.135
TCGA-A7-A13G-11A-51R-A13Q-07	BRCA	0.1947
TCGA-A7-A13G-01A-11R-A13Q-07	BRCA	0.1398
TCGA-A7-A13H-01A-11R-A22K-07	BRCA	0.187
TCGA-A7-A26E-01A-11R-A169-07	BRCA	0.0998
TCGA-A7-A26F-01A-21R-A169-07	BRCA	0.2978
TCGA-A7-A26G-01A-21R-A169-07	BRCA	0.1368
TCGA-A7-A26H-01A-11R-A169-07	BRCA	0.1524
TCGA-A7-A26I-01A-11R-A169-07	BRCA	0.1894
TCGA-A7-A26J-01A-11R-A169-07	BRCA	0.205
TCGA-A7-A2KD-01A-31R-A21T-07	BRCA	0.1601
TCGA-A7-A3IY-01A-21R-A21T-07	BRCA	0.2234
TCGA-A7-A3IZ-01A-11R-A213-07	BRCA	0.0463
TCGA-A7-A3J0-01A-11R-A213-07	BRCA	0.1212
TCGA-A7-A3J1-01A-11R-A213-07	BRCA	0.1868
TCGA-A7-A3RF-01A-11R-A22K-07	BRCA	0.1615
TCGA-A7-A425-01A-11R-A24H-07	BRCA	0.16
TCGA-A7-A426-01A-22R-A24H-07	BRCA	0.1735
TCGA-A7-A4SA-01A-11R-A266-07	BRCA	0.1641
TCGA-A7-A4SB-01A-21R-A266-07	BRCA	0.1797
TCGA-A7-A4SC-01A-12R-A266-07	BRCA	0.1267
TCGA-A7-A4SD-01A-11R-A266-07	BRCA	0.3034
TCGA-A7-A4SE-01A-11R-A266-07	BRCA	0.24
TCGA-A7-A4SF-01A-11R-A266-07	BRCA	0.1162
TCGA-A7-A56D-01A-11R-A27Q-07	BRCA	0.328
TCGA-A7-A5ZV-01A-11R-A28M-07	BRCA	0.2093
TCGA-A7-A5ZW-01A-12R-A29R-07	BRCA	0.1721
TCGA-A7-A5ZX-01A-12R-A29R-07	BRCA	0.1713
TCGA-A7-A6VV-01A-22R-A33J-07	BRCA	0.2057
TCGA-A7-A6VW-01A-21R-A33J-07	BRCA	0.35
TCGA-A7-A6VX-01A-12R-A33J-07	BRCA	0.231
TCGA-A7-A6VY-01A-12R-A33J-07	BRCA	0.2914
TCGA-A8-A06N-01A-11R-A00Z-07	BRCA	0.1596
TCGA-A8-A06O-01A-11R-A00Z-07	BRCA	0.108
TCGA-A8-A06P-01A-11R-A00Z-07	BRCA	0.1482
TCGA-A8-A06Q-01A-11R-A034-07	BRCA	0.0709
TCGA-A8-A06R-01A-11R-A00Z-07	BRCA	0.1994
TCGA-A8-A06T-01A-11R-A00Z-07	BRCA	0.1679
TCGA-A8-A06U-01A-11R-A00Z-07	BRCA	0.2245
TCGA-A8-A06X-01A-21R-A00Z-07	BRCA	0.2604
TCGA-A8-A06Y-01A-21R-A00Z-07	BRCA	0.2379
TCGA-A8-A06Z-01A-11R-A00Z-07	BRCA	0.1325
TCGA-A8-A075-01A-11R-A084-07	BRCA	0.1724
TCGA-A8-A076-01A-21R-A00Z-07	BRCA	0.1668
TCGA-A8-A079-01A-21R-A00Z-07	BRCA	0.1271
TCGA-A8-A07B-01A-11R-A00Z-07	BRCA	0.1249
TCGA-A8-A07C-01A-11R-A034-07	BRCA	0.0066
TCGA-A8-A07E-01A-11R-A034-07	BRCA	0.1774
TCGA-A8-A07F-01A-11R-A00Z-07	BRCA	0.1243
TCGA-A8-A07G-01A-11R-A034-07	BRCA	0.1908
TCGA-A8-A07I-01A-11R-A00Z-07	BRCA	0.2478
TCGA-A8-A07J-01A-11R-A00Z-07	BRCA	0.2087
TCGA-A8-A07L-01A-11R-A00Z-07	BRCA	0.1101
TCGA-A8-A07O-01A-11R-A00Z-07	BRCA	0.1567
TCGA-A8-A07P-01A-11R-A00Z-07	BRCA	0.1338
TCGA-A8-A07R-01A-21R-A034-07	BRCA	0.2797
TCGA-A8-A07S-01A-11R-A034-07	BRCA	0.217
TCGA-A8-A07U-01A-11R-A034-07	BRCA	0.302
TCGA-A8-A07W-01A-11R-A00Z-07	BRCA	0.0876
TCGA-A8-A07Z-01A-11R-A00Z-07	BRCA	0.2676
TCGA-A8-A081-01A-11R-A00Z-07	BRCA	0.0999
TCGA-A8-A082-01A-11R-A00Z-07	BRCA	0.1246
TCGA-A8-A083-01A-21R-A00Z-07	BRCA	0.2647
TCGA-A8-A084-01A-21R-A00Z-07	BRCA	0.3162
TCGA-A8-A085-01A-11R-A00Z-07	BRCA	0.1777
TCGA-A8-A086-01A-11R-A00Z-07	BRCA	0.1689
TCGA-A8-A08A-01A-11R-A32Y-07	BRCA	0.1507
TCGA-A8-A08B-01A-11R-A00Z-07	BRCA	0.2706
TCGA-A8-A08C-01A-11R-A00Z-07	BRCA	0.1593
TCGA-A8-A08F-01A-11R-A00Z-07	BRCA	0.1417
TCGA-A8-A08G-01A-11R-A00Z-07	BRCA	0.1832
TCGA-A8-A08H-01A-21R-A00Z-07	BRCA	0.2104
TCGA-A8-A08I-01A-11R-A00Z-07	BRCA	0.1461
TCGA-A8-A08J-01A-11R-A00Z-07	BRCA	0.2158
TCGA-A8-A08L-01A-11R-A00Z-07	BRCA	0.036
TCGA-A8-A08O-01A-21R-A056-07	BRCA	0.1431
TCGA-A8-A08P-01A-11R-A00Z-07	BRCA	0.2255
TCGA-A8-A08R-01A-11R-A034-07	BRCA	0.2122
TCGA-A8-A08S-01A-11R-A034-07	BRCA	0.251
TCGA-A8-A08T-01A-21R-A00Z-07	BRCA	0.0756
TCGA-A8-A08X-01A-21R-A00Z-07	BRCA	0.1794
TCGA-A8-A08Z-01A-21R-A00Z-07	BRCA	0.1261
TCGA-A8-A090-01A-11R-A00Z-07	BRCA	0.2068
TCGA-A8-A091-01A-11R-A00Z-07	BRCA	0.0131
TCGA-A8-A092-01A-11R-A00Z-07	BRCA	0.1511
TCGA-A8-A093-01A-11R-A00Z-07	BRCA	0.161
TCGA-A8-A094-01A-11R-A00Z-07	BRCA	0.1609
TCGA-A8-A095-01A-11R-A00Z-07	BRCA	0.1508
TCGA-A8-A096-01A-11R-A00Z-07	BRCA	0.2287
TCGA-A8-A097-01A-11R-A034-07	BRCA	0.174
TCGA-A8-A099-01A-11R-A00Z-07	BRCA	0.1805
TCGA-A8-A09A-01A-11R-A00Z-07	BRCA	0.1111
TCGA-A8-A09B-01A-11R-A00Z-07	BRCA	0.1439
TCGA-A8-A09C-01A-11R-A00Z-07	BRCA	0.0705
TCGA-A8-A09D-01A-11R-A00Z-07	BRCA	0.1443
TCGA-A8-A09E-01A-11R-A00Z-07	BRCA	0.2401
TCGA-A8-A09G-01A-21R-A00Z-07	BRCA	0.1386
TCGA-A8-A09I-01A-22R-A034-07	BRCA	0.2561
TCGA-A8-A09K-01A-11R-A00Z-07	BRCA	0.0113
TCGA-A8-A09M-01A-11R-A00Z-07	BRCA	0.1909
TCGA-A8-A09N-01A-11R-A00Z-07	BRCA	0.1845
TCGA-A8-A09Q-01A-11R-A00Z-07	BRCA	0.0157
TCGA-A8-A09R-01A-11R-A00Z-07	BRCA	0.2069
TCGA-A8-A09T-01A-11R-A00Z-07	BRCA	0.1819
TCGA-A8-A09V-01A-11R-A034-07	BRCA	0.1174
TCGA-A8-A09W-01A-11R-A00Z-07	BRCA	0.1581
TCGA-A8-A09X-01A-11R-A00Z-07	BRCA	0.1429
TCGA-A8-A09Z-01A-11R-A00Z-07	BRCA	0.2667
TCGA-A8-A0A1-01A-11R-A00Z-07	BRCA	0.1894
TCGA-A8-A0A2-01A-11R-A034-07	BRCA	0.0919
TCGA-A8-A0A4-01A-11R-A00Z-07	BRCA	0.1647
TCGA-A8-A0A6-01A-12R-A056-07	BRCA	0.1653
TCGA-A8-A0A7-01A-11R-A00Z-07	BRCA	0.166
TCGA-A8-A0A9-01A-11R-A00Z-07	BRCA	0.2245
TCGA-A8-A0AB-01A-11R-A034-07	BRCA	0.0399
TCGA-A8-A0AD-01A-11R-A056-07	BRCA	0.106
TCGA-AC-A23C-01A-12R-A169-07	BRCA	0.1713
TCGA-AC-A23E-01A-11R-A157-07	BRCA	0.19
TCGA-AC-A23G-01A-11R-A213-07	BRCA	0.2119
TCGA-AC-A23H-11A-12R-A157-07	BRCA	0.1858
TCGA-AC-A23H-01A-11R-A157-07	BRCA	0.1433
TCGA-AC-A2B8-01A-11R-A17B-07	BRCA	0.1819
TCGA-AC-A2BK-01A-11R-A21T-07	BRCA	0.0771
TCGA-AC-A2BM-01A-11R-A21T-07	BRCA	0.0919
TCGA-AC-A2FB-11A-13R-A17B-07	BRCA	0.2018
TCGA-AC-A2FB-01A-11R-A17B-07	BRCA	0.1945
TCGA-AC-A2FE-01A-11R-A19W-07	BRCA	0.1668
TCGA-AC-A2FF-11A-13R-A17B-07	BRCA	0.1587
TCGA-AC-A2FF-01A-11R-A17B-07	BRCA	0.132
TCGA-AC-A2FG-01A-11R-A17B-07	BRCA	0.147
TCGA-AC-A2FK-01A-12R-A180-07	BRCA	0.162
TCGA-AC-A2FM-11B-32R-A19W-07	BRCA	0.2121
TCGA-AC-A2FM-01A-11R-A19W-07	BRCA	0.0274
TCGA-AC-A2FO-01A-11R-A180-07	BRCA	0.1322
TCGA-AC-A2QH-01A-11R-A18M-07	BRCA	0.0404
TCGA-AC-A2QI-01A-12R-A19W-07	BRCA	0.1448
TCGA-AC-A2QJ-01A-12R-A19W-07	BRCA	0.272
TCGA-AC-A3BB-01A-21R-A19W-07	BRCA	0.1743
TCGA-AC-A3EH-01A-22R-A22K-07	BRCA	0.1431
TCGA-AC-A3HN-01A-11R-A213-07	BRCA	0.1712
TCGA-AC-A3OD-01A-11R-A21T-07	BRCA	0.1435
TCGA-AC-A3QP-01A-11R-A22U-07	BRCA	0.1879
TCGA-AC-A3QQ-01A-11R-A22K-07	BRCA	0.2021
TCGA-AC-A3TM-01A-11R-A22K-07	BRCA	0.2179
TCGA-AC-A3TN-01A-11R-A22K-07	BRCA	0.1968
TCGA-AC-A3W5-01A-11R-A22K-07	BRCA	0.1699
TCGA-AC-A3W6-01A-12R-A22K-07	BRCA	0.1637
TCGA-AC-A3W7-01A-11R-A22K-07	BRCA	0.1768
TCGA-AC-A3YI-01A-21R-A239-07	BRCA	0.2214
TCGA-AC-A3YJ-01A-11R-A22U-07	BRCA	0.137
TCGA-AC-A4ZE-01A-11R-A41B-07	BRCA	0.087
TCGA-AC-A5EH-01A-11R-A28M-07	BRCA	0.2009
TCGA-AC-A5XS-01A-11R-A29R-07	BRCA	0.2376
TCGA-AC-A5XU-01A-11R-A28M-07	BRCA	0.134
TCGA-AC-A62V-01A-11R-A31O-07	BRCA	0.1472
TCGA-AC-A62X-01A-11R-A29R-07	BRCA	0.3309
TCGA-AC-A62Y-01A-11R-A29R-07	BRCA	0.2247
TCGA-AC-A6IV-01A-12R-A33J-07	BRCA	0.1531
TCGA-AC-A6IW-01A-12R-A33J-07	BRCA	0.2124
TCGA-AC-A6IX-01A-12R-A32P-07	BRCA	0.1816
TCGA-AC-A6NO-01A-12R-A33J-07	BRCA	0.1283
TCGA-AC-A7VB-01A-11R-A352-07	BRCA	0.1999
TCGA-AC-A7VC-01A-11R-A352-07	BRCA	0.1264
TCGA-AC-A8OP-01A-11R-A36F-07	BRCA	0.1086
TCGA-AC-A8OQ-01A-11R-A41B-07	BRCA	0.1814
TCGA-AC-A8OR-01A-21R-A41B-07	BRCA	0.2222
TCGA-AC-A8OS-01A-12R-A41B-07	BRCA	0.1193
TCGA-AN-A03X-01A-21R-A00Z-07	BRCA	0.2001
TCGA-AN-A03Y-01A-21R-A00Z-07	BRCA	0.0661
TCGA-AN-A041-01A-11R-A034-07	BRCA	0.1833
TCGA-AN-A046-01A-21R-A034-07	BRCA	0.1938
TCGA-AN-A049-01A-21R-A00Z-07	BRCA	0.2525
TCGA-AN-A04A-01A-21R-A034-07	BRCA	0.2124
TCGA-AN-A04C-01A-21R-A034-07	BRCA	0.1333
TCGA-AN-A04D-01A-21R-A034-07	BRCA	0.069
TCGA-AN-A0AJ-01A-11R-A00Z-07	BRCA	0.128
TCGA-AN-A0AK-01A-21R-A00Z-07	BRCA	0.0468
TCGA-AN-A0AL-01A-11R-A00Z-07	BRCA	0.2505
TCGA-AN-A0AM-01A-11R-A034-07	BRCA	0.2555
TCGA-AN-A0AR-01A-11R-A00Z-07	BRCA	0.0419
TCGA-AN-A0AS-01A-11R-A00Z-07	BRCA	0.2146
TCGA-AN-A0AT-01A-11R-A034-07	BRCA	0.1236
TCGA-AN-A0FD-01A-11R-A034-07	BRCA	0.2461
TCGA-AN-A0FF-01A-11R-A034-07	BRCA	0.2
TCGA-AN-A0FJ-01A-11R-A00Z-07	BRCA	0.0837
TCGA-AN-A0FK-01A-11R-A034-07	BRCA	0.2126
TCGA-AN-A0FL-01A-11R-A034-07	BRCA	0.2361
TCGA-AN-A0FN-01A-11R-A034-07	BRCA	0.1667
TCGA-AN-A0FS-01A-11R-A034-07	BRCA	0.1867
TCGA-AN-A0FT-01A-11R-A034-07	BRCA	0.1804
TCGA-AN-A0FV-01A-11R-A00Z-07	BRCA	0.1812
TCGA-AN-A0FW-01A-11R-A034-07	BRCA	0.0642
TCGA-AN-A0FX-01A-11R-A034-07	BRCA	0.1426
TCGA-AN-A0FY-01A-11R-A034-07	BRCA	0.1159
TCGA-AN-A0FZ-01A-11R-A034-07	BRCA	0.2132
TCGA-AN-A0G0-01A-11R-A034-07	BRCA	0.1693
TCGA-AN-A0XL-01A-11R-A10J-07	BRCA	0.1453
TCGA-AN-A0XN-01A-21R-A109-07	BRCA	0.1791
TCGA-AN-A0XO-01A-11R-A109-07	BRCA	0.2509
TCGA-AN-A0XP-01A-11R-A109-07	BRCA	0.3369
TCGA-AN-A0XR-01A-11R-A109-07	BRCA	0.3086
TCGA-AN-A0XS-01A-22R-A109-07	BRCA	0.1489
TCGA-AN-A0XT-01A-11R-A109-07	BRCA	0.1846
TCGA-AN-A0XU-01A-11R-A109-07	BRCA	0.1925
TCGA-AN-A0XV-01A-11R-A109-07	BRCA	0.1651
TCGA-AN-A0XW-01A-11R-A109-07	BRCA	0.1921
TCGA-AO-A03L-01A-41R-A056-07	BRCA	0.2336
TCGA-AO-A03M-01B-11R-A10J-07	BRCA	0.18
TCGA-AO-A03N-01B-11R-A10J-07	BRCA	0.2192
TCGA-AO-A03O-01A-11R-A00Z-07	BRCA	0.1778
TCGA-AO-A03P-01A-11R-A00Z-07	BRCA	0.1728
TCGA-AO-A03R-01A-21R-A034-07	BRCA	0.1466
TCGA-AO-A03T-01A-21R-A034-07	BRCA	0.2189
TCGA-AO-A03U-01B-21R-A10J-07	BRCA	0.2849
TCGA-AO-A03V-01A-11R-A115-07	BRCA	0.1552
TCGA-AO-A0J2-01A-11R-A034-07	BRCA	0.2968
TCGA-AO-A0J3-01A-11R-A034-07	BRCA	0.1053
TCGA-AO-A0J4-01A-11R-A034-07	BRCA	0.2183
TCGA-AO-A0J5-01A-11R-A034-07	BRCA	0.1148
TCGA-AO-A0J6-01A-11R-A034-07	BRCA	0.3319
TCGA-AO-A0J7-01A-11R-A034-07	BRCA	0.1005
TCGA-AO-A0J8-01A-21R-A034-07	BRCA	0.2343
TCGA-AO-A0J9-01A-11R-A034-07	BRCA	0.2112
TCGA-AO-A0JA-01A-11R-A056-07	BRCA	0.1674
TCGA-AO-A0JB-01A-11R-A32Y-07	BRCA	0.1771
TCGA-AO-A0JC-01A-11R-A056-07	BRCA	0.1115
TCGA-AO-A0JD-01A-11R-A056-07	BRCA	0.185
TCGA-AO-A0JE-01A-11R-A056-07	BRCA	0.2605
TCGA-AO-A0JF-01A-11R-A056-07	BRCA	0.1693
TCGA-AO-A0JG-01A-31R-A084-07	BRCA	0.1163
TCGA-AO-A0JI-01A-21R-A056-07	BRCA	0.0793
TCGA-AO-A0JJ-01A-11R-A056-07	BRCA	0.153
TCGA-AO-A0JL-01A-11R-A056-07	BRCA	0.0868
TCGA-AO-A0JM-01A-21R-A056-07	BRCA	0.2457
TCGA-AO-A124-01A-11R-A10J-07	BRCA	0.2284
TCGA-AO-A125-01A-11R-A10J-07	BRCA	0.2423
TCGA-AO-A126-01A-11R-A10J-07	BRCA	0.1823
TCGA-AO-A128-01A-11R-A10J-07	BRCA	0.2524
TCGA-AO-A129-01A-21R-A10J-07	BRCA	0.2008
TCGA-AO-A12A-01A-21R-A115-07	BRCA	0.1911
TCGA-AO-A12B-01A-11R-A10J-07	BRCA	0.1869
TCGA-AO-A12C-01A-11R-A10J-07	BRCA	0.1411
TCGA-AO-A12D-01A-11R-A115-07	BRCA	0.2259
TCGA-AO-A12E-01A-11R-A10J-07	BRCA	0.2396
TCGA-AO-A12F-01A-11R-A115-07	BRCA	0.0664
TCGA-AO-A12G-01A-11R-A10J-07	BRCA	0.1143
TCGA-AO-A12H-01A-11R-A115-07	BRCA	0.1605
TCGA-AO-A1KO-01A-31R-A13Q-07	BRCA	0.1189
TCGA-AO-A1KP-01A-11R-A13Q-07	BRCA	0.1497
TCGA-AO-A1KQ-01A-11R-A13Q-07	BRCA	0.1762
TCGA-AO-A1KR-01A-12R-A144-07	BRCA	0.2357
TCGA-AO-A1KS-01A-11R-A13Q-07	BRCA	0.0348
TCGA-AO-A1KT-01A-11R-A13Q-07	BRCA	0.199
TCGA-AQ-A04H-01B-11R-A10J-07	BRCA	0.1048
TCGA-AQ-A04J-01A-02R-A034-07	BRCA	0.1311
TCGA-AQ-A04L-01B-21R-A10J-07	BRCA	0.1585
TCGA-AQ-A0Y5-01A-11R-A14M-07	BRCA	0.1536
TCGA-AQ-A1H2-01A-11R-A13Q-07	BRCA	0.2297
TCGA-AQ-A1H3-01A-31R-A13Q-07	BRCA	0.1537
TCGA-AQ-A54N-01A-11R-A266-07	BRCA	0.1959
TCGA-AQ-A54O-01A-11R-A266-07	BRCA	0.1762
TCGA-AQ-A7U7-01A-22R-A352-07	BRCA	0.1851
TCGA-AR-A0TP-01A-11R-A084-07	BRCA	0.105
TCGA-AR-A0TQ-01A-11R-A084-07	BRCA	0.1828
TCGA-AR-A0TR-01A-11R-A084-07	BRCA	0.021
TCGA-AR-A0TS-01A-11R-A115-07	BRCA	0.1023
TCGA-AR-A0TT-01A-31R-A084-07	BRCA	0.1341
TCGA-AR-A0TU-01A-31R-A109-07	BRCA	0.1755
TCGA-AR-A0TV-01A-21R-A084-07	BRCA	0.1204
TCGA-AR-A0TW-01A-11R-A084-07	BRCA	0.1301
TCGA-AR-A0TX-01A-11R-A084-07	BRCA	0.1116
TCGA-AR-A0TY-01A-12R-A115-07	BRCA	0.0856
TCGA-AR-A0TZ-01A-12R-A084-07	BRCA	0.0833
TCGA-AR-A0U0-01A-11R-A109-07	BRCA	0.3149
TCGA-AR-A0U2-01A-11R-A109-07	BRCA	0.0105
TCGA-AR-A0U3-01A-11R-A109-07	BRCA	0.1444
TCGA-AR-A0U4-01A-11R-A109-07	BRCA	0.1901
TCGA-AR-A1AH-01A-11R-A12D-07	BRCA	0.079
TCGA-AR-A1AI-01A-11R-A12P-07	BRCA	0.208
TCGA-AR-A1AJ-01A-21R-A12P-07	BRCA	0.2485
TCGA-AR-A1AK-01A-21R-A12P-07	BRCA	0.2171
TCGA-AR-A1AL-01A-21R-A12P-07	BRCA	0.1219
TCGA-AR-A1AM-01A-41R-A22K-07	BRCA	0.1835
TCGA-AR-A1AN-01A-11R-A12P-07	BRCA	0.152
TCGA-AR-A1AO-01A-11R-A12P-07	BRCA	0.215
TCGA-AR-A1AP-01A-11R-A12P-07	BRCA	0.2353
TCGA-AR-A1AQ-01A-11R-A12P-07	BRCA	0.2244
TCGA-AR-A1AR-01A-31R-A137-07	BRCA	0.1792
TCGA-AR-A1AS-01A-11R-A12P-07	BRCA	0.1773
TCGA-AR-A1AT-01A-11R-A12P-07	BRCA	0.2172
TCGA-AR-A1AU-01A-11R-A12P-07	BRCA	0.1657
TCGA-AR-A1AV-01A-21R-A12P-07	BRCA	0.1426
TCGA-AR-A1AW-01A-21R-A12P-07	BRCA	0.1303
TCGA-AR-A1AX-01A-11R-A12P-07	BRCA	0.168
TCGA-AR-A1AY-01A-21R-A12P-07	BRCA	0.1232
TCGA-AR-A24H-01A-11R-A169-07	BRCA	0.1325
TCGA-AR-A24K-01A-11R-A169-07	BRCA	0.1002
TCGA-AR-A24L-01A-11R-A169-07	BRCA	0.1537
TCGA-AR-A24M-01A-11R-A169-07	BRCA	0.1893
TCGA-AR-A24N-01A-11R-A169-07	BRCA	0.226
TCGA-AR-A24O-01A-11R-A169-07	BRCA	0.1731
TCGA-AR-A24P-01A-11R-A169-07	BRCA	0.1785
TCGA-AR-A24Q-01A-12R-A169-07	BRCA	0.077
TCGA-AR-A24R-01A-11R-A169-07	BRCA	0.178
TCGA-AR-A24S-01A-11R-A169-07	BRCA	0.1694
TCGA-AR-A24T-01A-11R-A169-07	BRCA	0.1592
TCGA-AR-A24U-01A-11R-A169-07	BRCA	0.1746
TCGA-AR-A24V-01A-21R-A169-07	BRCA	0.2432
TCGA-AR-A24W-01A-11R-A169-07	BRCA	0.1474
TCGA-AR-A24X-01A-11R-A169-07	BRCA	0.1298
TCGA-AR-A24Z-01A-11R-A169-07	BRCA	0.1711
TCGA-AR-A250-01A-31R-A169-07	BRCA	0.1743
TCGA-AR-A251-01A-12R-A169-07	BRCA	0.1286
TCGA-AR-A252-01A-11R-A169-07	BRCA	0.1128
TCGA-AR-A254-01A-21R-A169-07	BRCA	0.1467
TCGA-AR-A255-01A-11R-A169-07	BRCA	0.2215
TCGA-AR-A256-01A-11R-A169-07	BRCA	0.2107
TCGA-AR-A2LE-01A-11R-A180-07	BRCA	0.173
TCGA-AR-A2LH-01A-31R-A18M-07	BRCA	0.2636
TCGA-AR-A2LJ-01A-12R-A19W-07	BRCA	0.17
TCGA-AR-A2LK-01A-11R-A180-07	BRCA	0.0558
TCGA-AR-A2LL-01A-11R-A180-07	BRCA	0.0927
TCGA-AR-A2LM-01A-11R-A180-07	BRCA	0.1096
TCGA-AR-A2LN-01A-21R-A18M-07	BRCA	0.1672
TCGA-AR-A2LO-01A-31R-A18M-07	BRCA	0.1357
TCGA-AR-A2LQ-01A-22R-A18M-07	BRCA	0.1531
TCGA-AR-A2LR-01A-12R-A18M-07	BRCA	0.0546
TCGA-AR-A5QM-01A-11R-A27Q-07	BRCA	0.2076
TCGA-AR-A5QN-01A-12R-A28M-07	BRCA	0.2509
TCGA-AR-A5QP-01A-11R-A28M-07	BRCA	0.1579
TCGA-AR-A5QQ-01A-11R-A28M-07	BRCA	0.3387
TCGA-B6-A0I1-01A-11R-A21T-07	BRCA	0.2531
TCGA-B6-A0I2-01A-11R-A034-07	BRCA	0.2762
TCGA-B6-A0I5-01A-11R-A034-07	BRCA	0.1847
TCGA-B6-A0I6-01A-11R-A034-07	BRCA	0.1067
TCGA-B6-A0I8-01A-11R-A034-07	BRCA	0.1324
TCGA-B6-A0I9-01A-11R-A034-07	BRCA	0.206
TCGA-B6-A0IA-01A-11R-A034-07	BRCA	0.2646
TCGA-B6-A0IB-01A-11R-A034-07	BRCA	0.1791
TCGA-B6-A0IC-01A-11R-A034-07	BRCA	0.139
TCGA-B6-A0IE-01A-11R-A034-07	BRCA	0.1689
TCGA-B6-A0IG-01A-11R-A034-07	BRCA	0.2557
TCGA-B6-A0IH-01A-11R-A115-07	BRCA	0.1349
TCGA-B6-A0IJ-01A-11R-A034-07	BRCA	0.237
TCGA-B6-A0IK-01A-12R-A056-07	BRCA	0.1727
TCGA-B6-A0IM-01A-11R-A034-07	BRCA	0.1972
TCGA-B6-A0IN-01A-11R-A034-07	BRCA	0.1101
TCGA-B6-A0IO-01A-11R-A034-07	BRCA	0.1659
TCGA-B6-A0IP-01A-11R-A034-07	BRCA	0.1656
TCGA-B6-A0IQ-01A-11R-A034-07	BRCA	0.0864
TCGA-B6-A0RE-01A-11R-A056-07	BRCA	0.2553
TCGA-B6-A0RG-01A-11R-A056-07	BRCA	0.2422
TCGA-B6-A0RH-01A-21R-A115-07	BRCA	0.3192
TCGA-B6-A0RI-01A-11R-A056-07	BRCA	0.2165
TCGA-B6-A0RL-01A-11R-A084-07	BRCA	0.1761
TCGA-B6-A0RM-01A-11R-A084-07	BRCA	0.0873
TCGA-B6-A0RN-01A-12R-A084-07	BRCA	0.1407
TCGA-B6-A0RO-01A-22R-A084-07	BRCA	0.1988
TCGA-B6-A0RP-01A-21R-A084-07	BRCA	0.1703
TCGA-B6-A0RQ-01A-11R-A115-07	BRCA	0.218
TCGA-B6-A0RS-01A-11R-A084-07	BRCA	0.1977
TCGA-B6-A0RT-01A-21R-A084-07	BRCA	0.1617
TCGA-B6-A0RU-01A-11R-A084-07	BRCA	0.1244
TCGA-B6-A0RV-01A-11R-A084-07	BRCA	0.1944
TCGA-B6-A0WS-01A-11R-A115-07	BRCA	0.2001
TCGA-B6-A0WT-01A-11R-A109-07	BRCA	0.1543
TCGA-B6-A0WV-01A-11R-A109-07	BRCA	0.2032
TCGA-B6-A0WW-01A-11R-A109-07	BRCA	0.2615
TCGA-B6-A0WX-01A-11R-A109-07	BRCA	0.1437
TCGA-B6-A0WY-01A-11R-A109-07	BRCA	0.2635
TCGA-B6-A0WZ-01A-11R-A109-07	BRCA	0.2766
TCGA-B6-A0X0-01A-21R-A115-07	BRCA	0.2088
TCGA-B6-A0X1-01A-11R-A109-07	BRCA	0.2743
TCGA-B6-A0X4-01A-11R-A109-07	BRCA	0.1854
TCGA-B6-A0X5-01A-21R-A109-07	BRCA	0.1833
TCGA-B6-A0X7-01A-11R-A10J-07	BRCA	0.2057
TCGA-B6-A1KC-01B-11R-A157-07	BRCA	0.0064
TCGA-B6-A1KF-01A-11R-A13Q-07	BRCA	0.1756
TCGA-B6-A1KI-01A-11R-A14M-07	BRCA	0.2024
TCGA-B6-A1KN-01A-11R-A13Q-07	BRCA	0.2401
TCGA-B6-A2IU-01A-32R-A18M-07	BRCA	0.1756
TCGA-B6-A3ZX-01A-11R-A239-07	BRCA	0.0486
TCGA-B6-A400-01A-11R-A239-07	BRCA	0.1979
TCGA-B6-A401-01A-11R-A239-07	BRCA	0.18
TCGA-B6-A402-01A-11R-A239-07	BRCA	0.1828
TCGA-B6-A408-01A-12R-A24H-07	BRCA	0.2085
TCGA-B6-A409-01A-11R-A24H-07	BRCA	0.2346
TCGA-B6-A40B-01A-11R-A239-07	BRCA	0.1975
TCGA-B6-A40C-01A-11R-A239-07	BRCA	0.1705
TCGA-BH-A0AU-11A-11R-A12P-07	BRCA	0.1311
TCGA-BH-A0AU-01A-11R-A12P-07	BRCA	0.115
TCGA-BH-A0AV-01A-31R-A115-07	BRCA	0.215
TCGA-BH-A0AW-01A-11R-A056-07	BRCA	0.1256
TCGA-BH-A0AY-11A-23R-A089-07	BRCA	0.2024
TCGA-BH-A0AY-01A-21R-A00Z-07	BRCA	0.1853
TCGA-BH-A0AZ-11A-22R-A12P-07	BRCA	0.1274
TCGA-BH-A0AZ-01A-21R-A12P-07	BRCA	0.1988
TCGA-BH-A0B0-01A-21R-A115-07	BRCA	0.2654
TCGA-BH-A0B1-01A-12R-A056-07	BRCA	0.2435
TCGA-BH-A0B3-11B-21R-A089-07	BRCA	0.2051
TCGA-BH-A0B3-01A-11R-A056-07	BRCA	0.3146
TCGA-BH-A0B4-01A-11R-A00Z-07	BRCA	0.2028
TCGA-BH-A0B5-11A-23R-A12P-07	BRCA	0.1886
TCGA-BH-A0B5-01A-11R-A12P-07	BRCA	0.1817
TCGA-BH-A0B6-01A-11R-A19W-07	BRCA	0.1899
TCGA-BH-A0B7-11A-34R-A115-07	BRCA	0.1298
TCGA-BH-A0B7-01A-12R-A115-07	BRCA	0.1524
TCGA-BH-A0B8-11A-41R-A089-07	BRCA	0.1933
TCGA-BH-A0B8-01A-21R-A056-07	BRCA	0.1785
TCGA-BH-A0B9-01A-11R-A056-07	BRCA	0.1372
TCGA-BH-A0BA-11A-22R-A19E-07	BRCA	0.1683
TCGA-BH-A0BA-01A-11R-A056-07	BRCA	0.0901
TCGA-BH-A0BC-11A-22R-A089-07	BRCA	0.2163
TCGA-BH-A0BC-01A-22R-A084-07	BRCA	0.2232
TCGA-BH-A0BD-01A-11R-A034-07	BRCA	0.2484
TCGA-BH-A0BF-01A-21R-A12P-07	BRCA	0.2124
TCGA-BH-A0BG-01A-11R-A115-07	BRCA	0.2608
TCGA-BH-A0BJ-11A-23R-A089-07	BRCA	0.187
TCGA-BH-A0BJ-01A-11R-A056-07	BRCA	0.1512
TCGA-BH-A0BL-01A-11R-A115-07	BRCA	0.1947
TCGA-BH-A0BM-11A-12R-A089-07	BRCA	0.1955
TCGA-BH-A0BM-01A-11R-A056-07	BRCA	0.1907
TCGA-BH-A0BO-01A-23R-A12D-07	BRCA	0.2101
TCGA-BH-A0BP-01A-11R-A115-07	BRCA	0.1926
TCGA-BH-A0BQ-11A-33R-A115-07	BRCA	0.1856
TCGA-BH-A0BQ-01A-21R-A115-07	BRCA	0.2448
TCGA-BH-A0BR-01A-21R-A115-07	BRCA	0.2203
TCGA-BH-A0BS-11A-11R-A12P-07	BRCA	0.1468
TCGA-BH-A0BS-01A-11R-A12P-07	BRCA	0.218
TCGA-BH-A0BT-11A-21R-A12P-07	BRCA	0.1921
TCGA-BH-A0BT-01A-11R-A12P-07	BRCA	0.2497
TCGA-BH-A0BV-11A-31R-A089-07	BRCA	0.1661
TCGA-BH-A0BV-01A-11R-A00Z-07	BRCA	0.1848
TCGA-BH-A0BW-11A-12R-A115-07	BRCA	0.1398
TCGA-BH-A0BW-01A-11R-A115-07	BRCA	0.3253
TCGA-BH-A0BZ-11A-61R-A12P-07	BRCA	0.2079
TCGA-BH-A0BZ-01A-31R-A12P-07	BRCA	0.2429
TCGA-BH-A0C0-11A-21R-A089-07	BRCA	0.1807
TCGA-BH-A0C0-01A-21R-A056-07	BRCA	0.1925
TCGA-BH-A0C1-01B-11R-A12D-07	BRCA	0.1076
TCGA-BH-A0C3-11A-23R-A12P-07	BRCA	0.1435
TCGA-BH-A0C3-01A-21R-A12P-07	BRCA	0.1724
TCGA-BH-A0C7-01B-11R-A115-07	BRCA	0.2259
TCGA-BH-A0DD-11A-23R-A12P-07	BRCA	0.2157
TCGA-BH-A0DD-01A-31R-A12P-07	BRCA	0.197
TCGA-BH-A0DE-01A-11R-A115-07	BRCA	0.2141
TCGA-BH-A0DG-11A-43R-A12P-07	BRCA	0.1267
TCGA-BH-A0DG-01A-21R-A12P-07	BRCA	0.1975
TCGA-BH-A0DH-11A-31R-A089-07	BRCA	0.2183
TCGA-BH-A0DH-01A-11R-A084-07	BRCA	0.2011
TCGA-BH-A0DI-01A-21R-A12P-07	BRCA	0.1865
TCGA-BH-A0DK-11A-13R-A089-07	BRCA	0.1633
TCGA-BH-A0DK-01A-21R-A056-07	BRCA	0.214
TCGA-BH-A0DL-11A-13R-A115-07	BRCA	0.1929
TCGA-BH-A0DL-01A-11R-A115-07	BRCA	0.3441
TCGA-BH-A0DO-11A-22R-A12D-07	BRCA	0.1554
TCGA-BH-A0DO-01B-11R-A12D-07	BRCA	0.1365
TCGA-BH-A0DP-11A-12R-A089-07	BRCA	0.178
TCGA-BH-A0DP-01A-21R-A056-07	BRCA	0.1986
TCGA-BH-A0DQ-11A-12R-A089-07	BRCA	0.1185
TCGA-BH-A0DQ-01A-11R-A084-07	BRCA	0.2142
TCGA-BH-A0DS-01A-11R-A056-07	BRCA	0.1752
TCGA-BH-A0DT-11A-12R-A12D-07	BRCA	0.1911
TCGA-BH-A0DT-01A-21R-A12D-07	BRCA	0.1935
TCGA-BH-A0DV-11A-22R-A12P-07	BRCA	0.1654
TCGA-BH-A0DV-01A-21R-A12P-07	BRCA	0.2104
TCGA-BH-A0DX-01A-11R-A115-07	BRCA	0.1803
TCGA-BH-A0DZ-11A-22R-A089-07	BRCA	0.2108
TCGA-BH-A0DZ-01A-11R-A00Z-07	BRCA	0.2543
TCGA-BH-A0E0-11A-13R-A089-07	BRCA	0.2104
TCGA-BH-A0E0-01A-11R-A056-07	BRCA	0.0231
TCGA-BH-A0E1-11A-13R-A089-07	BRCA	0.155
TCGA-BH-A0E1-01A-11R-A056-07	BRCA	0.2143
TCGA-BH-A0E2-01A-11R-A056-07	BRCA	0.1749
TCGA-BH-A0E6-01A-11R-A034-07	BRCA	0.1504
TCGA-BH-A0E7-01A-11R-A034-07	BRCA	0.1799
TCGA-BH-A0E9-01B-11R-A115-07	BRCA	0.114
TCGA-BH-A0EA-01A-11R-A115-07	BRCA	0.1673
TCGA-BH-A0EB-01A-11R-A034-07	BRCA	0.2168
TCGA-BH-A0EE-01A-11R-A034-07	BRCA	0.3664
TCGA-BH-A0EI-01A-11R-A115-07	BRCA	0.159
TCGA-BH-A0GY-01A-11R-A056-07	BRCA	0.2083
TCGA-BH-A0GZ-01A-11R-A056-07	BRCA	0.1792
TCGA-BH-A0H0-01A-11R-A056-07	BRCA	0.0605
TCGA-BH-A0H3-01A-11R-A12P-07	BRCA	0.152
TCGA-BH-A0H5-11A-62R-A115-07	BRCA	0.1475
TCGA-BH-A0H5-01A-21R-A115-07	BRCA	0.1477
TCGA-BH-A0H6-01A-21R-A056-07	BRCA	0.1819
TCGA-BH-A0H7-11A-13R-A089-07	BRCA	0.1839
TCGA-BH-A0H7-01A-13R-A056-07	BRCA	0.2058
TCGA-BH-A0H9-01A-11R-A056-07	BRCA	0.1044
TCGA-BH-A0HA-11A-31R-A12P-07	BRCA	0.0923
TCGA-BH-A0HA-01A-11R-A12P-07	BRCA	0.2279
TCGA-BH-A0HB-01A-11R-A056-07	BRCA	0.1913
TCGA-BH-A0HF-01A-11R-A056-07	BRCA	0.2185
TCGA-BH-A0HI-01A-11R-A084-07	BRCA	0.2233
TCGA-BH-A0HK-11A-11R-A089-07	BRCA	0.2444
TCGA-BH-A0HK-01A-11R-A056-07	BRCA	0.2274
TCGA-BH-A0HL-01A-11R-A10U-07	BRCA	0.0806
TCGA-BH-A0HN-01A-11R-A10U-07	BRCA	0.1576
TCGA-BH-A0HO-01A-11R-A034-07	BRCA	0.2222
TCGA-BH-A0HP-01A-12R-A084-07	BRCA	0.1722
TCGA-BH-A0HQ-01A-11R-A034-07	BRCA	0.1759
TCGA-BH-A0HU-01A-11R-A034-07	BRCA	0.1749
TCGA-BH-A0HW-01A-11R-A034-07	BRCA	0.1477
TCGA-BH-A0HX-01A-21R-A056-07	BRCA	0.1468
TCGA-BH-A0HY-01A-11R-A056-07	BRCA	0.2112
TCGA-BH-A0RX-01A-21R-A084-07	BRCA	0.2166
TCGA-BH-A0W3-01A-11R-A109-07	BRCA	0.1661
TCGA-BH-A0W4-01A-11R-A109-07	BRCA	0.1719
TCGA-BH-A0W5-01A-11R-A109-07	BRCA	0.0832
TCGA-BH-A0W7-01A-11R-A115-07	BRCA	0.1879
TCGA-BH-A0WA-01A-11R-A109-07	BRCA	0.2121
TCGA-BH-A18F-01A-11R-A12D-07	BRCA	0.1616
TCGA-BH-A18G-01A-11R-A12D-07	BRCA	0.2877
TCGA-BH-A18H-01A-11R-A12D-07	BRCA	0.2003
TCGA-BH-A18I-01A-11R-A12D-07	BRCA	0.1913
TCGA-BH-A18J-11A-31R-A12D-07	BRCA	0.1963
TCGA-BH-A18J-01A-11R-A12D-07	BRCA	0.236
TCGA-BH-A18K-11A-13R-A12D-07	BRCA	0.1523
TCGA-BH-A18K-01A-11R-A12D-07	BRCA	0.2011
TCGA-BH-A18L-11A-42R-A12D-07	BRCA	0.2592
TCGA-BH-A18L-01A-32R-A12D-07	BRCA	0.1606
TCGA-BH-A18M-11A-33R-A12D-07	BRCA	0.1985
TCGA-BH-A18M-01A-11R-A12D-07	BRCA	0.2265
TCGA-BH-A18N-11A-43R-A12D-07	BRCA	0.1891
TCGA-BH-A18N-01A-11R-A12D-07	BRCA	0.1392
TCGA-BH-A18P-11A-43R-A12D-07	BRCA	0.1865
TCGA-BH-A18P-01A-11R-A12D-07	BRCA	0.1435
TCGA-BH-A18Q-11A-34R-A12D-07	BRCA	0.1401
TCGA-BH-A18Q-01A-12R-A12D-07	BRCA	0.2022
TCGA-BH-A18R-11A-42R-A12D-07	BRCA	0.1584
TCGA-BH-A18R-01A-11R-A12D-07	BRCA	0.0948
TCGA-BH-A18S-11A-43R-A12D-07	BRCA	0.2145
TCGA-BH-A18S-01A-11R-A12D-07	BRCA	0.1409
TCGA-BH-A18T-01A-11R-A12D-07	BRCA	0.1575
TCGA-BH-A18U-11A-23R-A12D-07	BRCA	0.1953
TCGA-BH-A18U-01A-21R-A12D-07	BRCA	0.1596
TCGA-BH-A18V-11A-52R-A12D-07	BRCA	0.2121
TCGA-BH-A18V-01A-11R-A12D-07	BRCA	0.2477
TCGA-BH-A1EN-11A-23R-A13Q-07	BRCA	0.1954
TCGA-BH-A1EN-01A-11R-A13Q-07	BRCA	0.1583
TCGA-BH-A1EO-11A-31R-A137-07	BRCA	0.2134
TCGA-BH-A1EO-01A-11R-A137-07	BRCA	0.1518
TCGA-BH-A1ES-01A-11R-A137-07	BRCA	0.1501
TCGA-BH-A1ET-11B-23R-A137-07	BRCA	0.1707
TCGA-BH-A1ET-01A-11R-A137-07	BRCA	0.1046
TCGA-BH-A1EU-11A-23R-A137-07	BRCA	0.1724
TCGA-BH-A1EU-01A-11R-A137-07	BRCA	0.1098
TCGA-BH-A1EV-11A-24R-A137-07	BRCA	0.1592
TCGA-BH-A1EV-01A-11R-A137-07	BRCA	0.1288
TCGA-BH-A1EW-11B-33R-A137-07	BRCA	0.1485
TCGA-BH-A1EW-01A-11R-A137-07	BRCA	0.1754
TCGA-BH-A1EX-01A-11R-A13Q-07	BRCA	0.1694
TCGA-BH-A1EY-01A-11R-A13Q-07	BRCA	0.1299
TCGA-BH-A1F0-11B-23R-A137-07	BRCA	0.2154
TCGA-BH-A1F0-01A-11R-A137-07	BRCA	0.2379
TCGA-BH-A1F2-11A-32R-A13Q-07	BRCA	0.1993
TCGA-BH-A1F2-01A-31R-A13Q-07	BRCA	0.162
TCGA-BH-A1F5-01A-12R-A13Q-07	BRCA	0.1388
TCGA-BH-A1F6-11B-94R-A13Q-07	BRCA	0.1693
TCGA-BH-A1F6-01A-11R-A13Q-07	BRCA	0.2287
TCGA-BH-A1F8-11B-21R-A13Q-07	BRCA	0.2153
TCGA-BH-A1F8-01A-11R-A13Q-07	BRCA	0.2117
TCGA-BH-A1FB-11A-33R-A13Q-07	BRCA	0.144
TCGA-BH-A1FB-01A-11R-A13Q-07	BRCA	0.1336
TCGA-BH-A1FC-11A-32R-A13Q-07	BRCA	0.2218
TCGA-BH-A1FC-01A-11R-A13Q-07	BRCA	0.1478
TCGA-BH-A1FD-11B-21R-A13Q-07	BRCA	0.1916
TCGA-BH-A1FD-01A-11R-A13Q-07	BRCA	0.1874
TCGA-BH-A1FE-11B-14R-A13Q-07	BRCA	0.0979
TCGA-BH-A1FE-01A-11R-A13Q-07	BRCA	0.1425
TCGA-BH-A1FG-11B-12R-A13Q-07	BRCA	0.1989
TCGA-BH-A1FG-01A-11R-A13Q-07	BRCA	0.2201
TCGA-BH-A1FH-11B-42R-A13Q-07	BRCA	0.2259
TCGA-BH-A1FH-01A-12R-A13Q-07	BRCA	0.1475
TCGA-BH-A1FJ-11B-42R-A13Q-07	BRCA	0.1682
TCGA-BH-A1FJ-01A-11R-A13Q-07	BRCA	0.2269
TCGA-BH-A1FL-01A-11R-A13Q-07	BRCA	0.0927
TCGA-BH-A1FM-11B-23R-A13Q-07	BRCA	0.1887
TCGA-BH-A1FM-01A-11R-A13Q-07	BRCA	0.1483
TCGA-BH-A1FN-11A-34R-A13Q-07	BRCA	0.1917
TCGA-BH-A1FN-01A-11R-A13Q-07	BRCA	0.233
TCGA-BH-A1FR-11B-42R-A13Q-07	BRCA	0.1696
TCGA-BH-A1FR-01A-11R-A13Q-07	BRCA	0.0563
TCGA-BH-A1FU-11A-23R-A14D-07	BRCA	0.1525
TCGA-BH-A1FU-01A-11R-A14D-07	BRCA	0.1309
TCGA-BH-A201-01A-11R-A14M-07	BRCA	0.226
TCGA-BH-A202-01A-11R-A14M-07	BRCA	0.1588
TCGA-BH-A203-11A-42R-A169-07	BRCA	0.1656
TCGA-BH-A203-01A-12R-A169-07	BRCA	0.1324
TCGA-BH-A204-11A-53R-A157-07	BRCA	0.2307
TCGA-BH-A204-01A-11R-A157-07	BRCA	-0.0148
TCGA-BH-A208-11A-51R-A157-07	BRCA	0.1549
TCGA-BH-A208-01A-11R-A157-07	BRCA	0.2298
TCGA-BH-A209-11A-42R-A157-07	BRCA	0.2415
TCGA-BH-A209-01A-11R-A157-07	BRCA	0.1785
TCGA-BH-A28O-01A-11R-A22K-07	BRCA	0.1492
TCGA-BH-A28Q-01A-11R-A16F-07	BRCA	0.114
TCGA-BH-A2L8-01A-11R-A18M-07	BRCA	0.1544
TCGA-BH-A42T-01A-11R-A24H-07	BRCA	0.136
TCGA-BH-A42U-01A-12R-A24H-07	BRCA	0.1983
TCGA-BH-A42V-01A-11R-A24H-07	BRCA	0.1309
TCGA-BH-A5IZ-01A-11R-A27Q-07	BRCA	0.2437
TCGA-BH-A5J0-01A-11R-A27Q-07	BRCA	0.2308
TCGA-BH-A6R8-01A-21R-A33J-07	BRCA	0.2519
TCGA-BH-A6R9-01A-21R-A32P-07	BRCA	0.2746
TCGA-BH-A8FY-01A-11R-A36F-07	BRCA	0.179
TCGA-BH-A8FZ-01A-11R-A352-07	BRCA	0.1908
TCGA-BH-A8G0-01A-11R-A352-07	BRCA	0.1284
TCGA-BH-AB28-01A-31R-A41B-07	BRCA	0.1378
TCGA-C8-A12K-01A-21R-A115-07	BRCA	0.2598
TCGA-C8-A12L-01A-11R-A115-07	BRCA	0.2211
TCGA-C8-A12M-01A-11R-A115-07	BRCA	-0.0035
TCGA-C8-A12N-01A-11R-A115-07	BRCA	0.2273
TCGA-C8-A12O-01A-11R-A115-07	BRCA	0.1867
TCGA-C8-A12P-01A-11R-A115-07	BRCA	0.2515
TCGA-C8-A12Q-01A-11R-A115-07	BRCA	0.194
TCGA-C8-A12T-01A-11R-A115-07	BRCA	0.209
TCGA-C8-A12U-01A-11R-A115-07	BRCA	0.1376
TCGA-C8-A12V-01A-11R-A115-07	BRCA	0.2349
TCGA-C8-A12W-01A-11R-A115-07	BRCA	0.1278
TCGA-C8-A12X-01A-11R-A115-07	BRCA	0.2295
TCGA-C8-A12Y-01A-11R-A12D-07	BRCA	0.3344
TCGA-C8-A12Z-01A-11R-A115-07	BRCA	0.237
TCGA-C8-A130-01A-31R-A115-07	BRCA	0.1462
TCGA-C8-A131-01A-11R-A115-07	BRCA	0.2352
TCGA-C8-A132-01A-31R-A115-07	BRCA	0.1601
TCGA-C8-A133-01A-32R-A12D-07	BRCA	0.1969
TCGA-C8-A134-01A-11R-A115-07	BRCA	0.2238
TCGA-C8-A135-01A-11R-A115-07	BRCA	0.1414
TCGA-C8-A137-01A-11R-A115-07	BRCA	0.2084
TCGA-C8-A138-01A-11R-A115-07	BRCA	0.1937
TCGA-C8-A1HE-01A-11R-A13Q-07	BRCA	0.1724
TCGA-C8-A1HF-01A-11R-A137-07	BRCA	0.1695
TCGA-C8-A1HG-01A-11R-A137-07	BRCA	0.1268
TCGA-C8-A1HI-01A-11R-A137-07	BRCA	0.2146
TCGA-C8-A1HJ-01A-11R-A13Q-07	BRCA	0.1251
TCGA-C8-A1HK-01A-21R-A13Q-07	BRCA	0.1169
TCGA-C8-A1HL-01A-11R-A137-07	BRCA	0.194
TCGA-C8-A1HM-01A-12R-A137-07	BRCA	0.2062
TCGA-C8-A1HN-01A-11R-A137-07	BRCA	0.0818
TCGA-C8-A1HO-01A-11R-A13Q-07	BRCA	0.1855
TCGA-C8-A26V-01A-11R-A16F-07	BRCA	0.2876
TCGA-C8-A26W-01A-11R-A16F-07	BRCA	0.1898
TCGA-C8-A26X-01A-31R-A16F-07	BRCA	0.2281
TCGA-C8-A26Y-01A-11R-A16F-07	BRCA	0.2165
TCGA-C8-A26Z-01A-11R-A16F-07	BRCA	0.1221
TCGA-C8-A273-01A-11R-A16F-07	BRCA	0.2379
TCGA-C8-A274-01A-11R-A16F-07	BRCA	0.1723
TCGA-C8-A275-01A-21R-A16F-07	BRCA	0.208
TCGA-C8-A278-01A-11R-A169-07	BRCA	0.1867
TCGA-C8-A27A-01A-11R-A169-07	BRCA	0.1484
TCGA-C8-A27B-01A-11R-A169-07	BRCA	0.2727
TCGA-C8-A3M7-01A-12R-A21T-07	BRCA	0.1718
TCGA-C8-A3M8-01A-11R-A213-07	BRCA	0.1608
TCGA-C8-A8HP-01A-11R-A36F-07	BRCA	0.1753
TCGA-C8-A8HQ-01A-11R-A36F-07	BRCA	0.1799
TCGA-C8-A8HR-01A-11R-A36F-07	BRCA	0.2211
TCGA-D8-A13Y-01A-11R-A115-07	BRCA	0.0396
TCGA-D8-A13Z-01A-11R-A115-07	BRCA	0.2671
TCGA-D8-A140-01A-11R-A115-07	BRCA	0.171
TCGA-D8-A141-01A-11R-A115-07	BRCA	0.1565
TCGA-D8-A142-01A-11R-A115-07	BRCA	0.134
TCGA-D8-A143-01A-11R-A115-07	BRCA	0.1201
TCGA-D8-A145-01A-11R-A115-07	BRCA	0.0766
TCGA-D8-A146-01A-31R-A115-07	BRCA	0.1144
TCGA-D8-A147-01A-11R-A115-07	BRCA	0.2038
TCGA-D8-A1J8-01A-11R-A13Q-07	BRCA	0.1672
TCGA-D8-A1J9-01A-11R-A13Q-07	BRCA	0.1966
TCGA-D8-A1JA-01A-11R-A13Q-07	BRCA	0.2315
TCGA-D8-A1JB-01A-11R-A13Q-07	BRCA	0.1464
TCGA-D8-A1JC-01A-11R-A13Q-07	BRCA	0.1956
TCGA-D8-A1JD-01A-11R-A13Q-07	BRCA	0.1261
TCGA-D8-A1JE-01A-11R-A13Q-07	BRCA	0.2026
TCGA-D8-A1JF-01A-11R-A13Q-07	BRCA	0.0556
TCGA-D8-A1JG-01B-11R-A13Q-07	BRCA	0.2121
TCGA-D8-A1JH-01A-11R-A13Q-07	BRCA	0.1655
TCGA-D8-A1JI-01A-11R-A13Q-07	BRCA	0.0841
TCGA-D8-A1JJ-01A-31R-A14M-07	BRCA	0.1908
TCGA-D8-A1JK-01A-11R-A13Q-07	BRCA	0.2975
TCGA-D8-A1JL-01A-11R-A13Q-07	BRCA	0.2385
TCGA-D8-A1JM-01A-11R-A13Q-07	BRCA	0.2214
TCGA-D8-A1JN-01A-11R-A13Q-07	BRCA	0.1223
TCGA-D8-A1JP-01A-11R-A13Q-07	BRCA	0.12
TCGA-D8-A1JS-01A-11R-A13Q-07	BRCA	0.2197
TCGA-D8-A1JT-01A-31R-A13Q-07	BRCA	0.2641
TCGA-D8-A1JU-01A-11R-A13Q-07	BRCA	0.1708
TCGA-D8-A1X5-01A-11R-A14D-07	BRCA	0.1266
TCGA-D8-A1X6-01A-11R-A14M-07	BRCA	0.1603
TCGA-D8-A1X7-01A-11R-A14M-07	BRCA	0.1375
TCGA-D8-A1X8-01A-11R-A14M-07	BRCA	0.1238
TCGA-D8-A1X9-01A-12R-A157-07	BRCA	0.2289
TCGA-D8-A1XA-01A-11R-A14D-07	BRCA	0.203
TCGA-D8-A1XB-01A-11R-A14D-07	BRCA	0.1589
TCGA-D8-A1XC-01A-11R-A14D-07	BRCA	0.142
TCGA-D8-A1XD-01A-11R-A14D-07	BRCA	0.0358
TCGA-D8-A1XF-01A-11R-A14D-07	BRCA	0.1291
TCGA-D8-A1XG-01A-11R-A14D-07	BRCA	0.2043
TCGA-D8-A1XJ-01A-11R-A14M-07	BRCA	0.1621
TCGA-D8-A1XK-01A-21R-A14M-07	BRCA	0.2201
TCGA-D8-A1XL-01A-11R-A14M-07	BRCA	0.234
TCGA-D8-A1XM-01A-21R-A14M-07	BRCA	0.1692
TCGA-D8-A1XO-01A-11R-A14M-07	BRCA	0.143
TCGA-D8-A1XQ-01A-11R-A14M-07	BRCA	0.2009
TCGA-D8-A1XR-01A-11R-A14M-07	BRCA	0.1292
TCGA-D8-A1XS-01A-11R-A14M-07	BRCA	0.089
TCGA-D8-A1XT-01A-11R-A14M-07	BRCA	0.2753
TCGA-D8-A1XU-01A-11R-A14M-07	BRCA	0.1728
TCGA-D8-A1XV-01A-11R-A14M-07	BRCA	0.1151
TCGA-D8-A1XW-01A-11R-A14M-07	BRCA	0.1641
TCGA-D8-A1XY-01A-11R-A14M-07	BRCA	0.2272
TCGA-D8-A1XZ-01A-11R-A14M-07	BRCA	0.1221
TCGA-D8-A1Y0-01A-11R-A14M-07	BRCA	0.1414
TCGA-D8-A1Y1-01A-21R-A14M-07	BRCA	0.1618
TCGA-D8-A1Y2-01A-11R-A157-07	BRCA	0.1941
TCGA-D8-A1Y3-01A-11R-A157-07	BRCA	0.2039
TCGA-D8-A27E-01A-11R-A16F-07	BRCA	0.1412
TCGA-D8-A27F-01A-11R-A16F-07	BRCA	0.1603
TCGA-D8-A27G-01A-11R-A16F-07	BRCA	0.1071
TCGA-D8-A27H-01A-11R-A16F-07	BRCA	0.2471
TCGA-D8-A27I-01A-11R-A16F-07	BRCA	0.1336
TCGA-D8-A27K-01A-11R-A16F-07	BRCA	0.1178
TCGA-D8-A27L-01A-11R-A16F-07	BRCA	0.1498
TCGA-D8-A27M-01A-11R-A16F-07	BRCA	0.2686
TCGA-D8-A27N-01A-11R-A16F-07	BRCA	0.2083
TCGA-D8-A27P-01A-11R-A16F-07	BRCA	0.1522
TCGA-D8-A27R-01A-11R-A16F-07	BRCA	0.1107
TCGA-D8-A27T-01A-11R-A16F-07	BRCA	0.1993
TCGA-D8-A27V-01A-12R-A17B-07	BRCA	0.198
TCGA-D8-A27W-01A-11R-A16F-07	BRCA	0.0643
TCGA-D8-A3Z5-01A-41R-A24H-07	BRCA	0.1881
TCGA-D8-A3Z6-01A-11R-A239-07	BRCA	0.2219
TCGA-D8-A4Z1-01A-21R-A266-07	BRCA	0.1428
TCGA-D8-A73U-01A-11R-A33J-07	BRCA	0.1951
TCGA-D8-A73W-01A-22R-A352-07	BRCA	0.28
TCGA-D8-A73X-01A-11R-A32P-07	BRCA	0.1719
TCGA-E2-A105-01A-11R-A10J-07	BRCA	0.0565
TCGA-E2-A106-01A-11R-A10J-07	BRCA	0.2092
TCGA-E2-A107-01A-11R-A10J-07	BRCA	0.1709
TCGA-E2-A108-01A-13R-A10J-07	BRCA	0.1894
TCGA-E2-A109-01A-11R-A10J-07	BRCA	0.1284
TCGA-E2-A10A-01A-21R-A115-07	BRCA	0.2418
TCGA-E2-A10B-01A-11R-A10J-07	BRCA	0.1778
TCGA-E2-A10C-01A-21R-A10J-07	BRCA	0.1545
TCGA-E2-A10E-01A-21R-A10J-07	BRCA	0.1899
TCGA-E2-A10F-01A-11R-A10J-07	BRCA	0.2041
TCGA-E2-A14N-01A-31R-A137-07	BRCA	0.2221
TCGA-E2-A14O-01A-31R-A115-07	BRCA	0.1942
TCGA-E2-A14P-01A-31R-A12D-07	BRCA	0.1213
TCGA-E2-A14Q-01A-11R-A12D-07	BRCA	0.194
TCGA-E2-A14R-01A-11R-A115-07	BRCA	0.2243
TCGA-E2-A14S-01A-11R-A12D-07	BRCA	0.0801
TCGA-E2-A14T-01A-11R-A115-07	BRCA	0.1069
TCGA-E2-A14U-01A-11R-A22K-07	BRCA	0.1619
TCGA-E2-A14V-01A-11R-A12D-07	BRCA	0.2001
TCGA-E2-A14W-01A-11R-A12D-07	BRCA	0.1342
TCGA-E2-A14X-01A-11R-A115-07	BRCA	0.1008
TCGA-E2-A14Y-01A-21R-A12D-07	BRCA	0.3599
TCGA-E2-A14Z-01A-11R-A115-07	BRCA	0.1707
TCGA-E2-A150-01A-11R-A12D-07	BRCA	0.2763
TCGA-E2-A152-01A-11R-A12D-07	BRCA	0.1974
TCGA-E2-A153-11A-31R-A12D-07	BRCA	0.166
TCGA-E2-A153-01A-12R-A12D-07	BRCA	0.2382
TCGA-E2-A154-01A-11R-A115-07	BRCA	0.1562
TCGA-E2-A155-01A-11R-A12D-07	BRCA	0.0775
TCGA-E2-A156-01A-11R-A12D-07	BRCA	0.1401
TCGA-E2-A158-11A-22R-A12D-07	BRCA	0.1933
TCGA-E2-A158-01A-11R-A12D-07	BRCA	0.0481
TCGA-E2-A159-01A-11R-A115-07	BRCA	0.198
TCGA-E2-A15A-01A-11R-A12D-07	BRCA	0.1641
TCGA-E2-A15C-01A-31R-A12D-07	BRCA	0.1562
TCGA-E2-A15D-01A-11R-A115-07	BRCA	0.1374
TCGA-E2-A15E-01A-11R-A12D-07	BRCA	0.1671
TCGA-E2-A15F-01A-11R-A115-07	BRCA	0.188
TCGA-E2-A15G-01A-11R-A12D-07	BRCA	0.1437
TCGA-E2-A15H-01A-11R-A12D-07	BRCA	0.2034
TCGA-E2-A15I-11A-32R-A137-07	BRCA	0.1701
TCGA-E2-A15I-01A-21R-A137-07	BRCA	0.0902
TCGA-E2-A15J-01A-11R-A12P-07	BRCA	0.2153
TCGA-E2-A15K-11A-13R-A12P-07	BRCA	0.2515
TCGA-E2-A15K-01A-11R-A12P-07	BRCA	0.1844
TCGA-E2-A15L-01A-11R-A12D-07	BRCA	0.1405
TCGA-E2-A15M-11A-22R-A12D-07	BRCA	0.2258
TCGA-E2-A15M-01A-11R-A12D-07	BRCA	0.1485
TCGA-E2-A15O-01A-11R-A115-07	BRCA	0.1421
TCGA-E2-A15P-01A-11R-A115-07	BRCA	0.1946
TCGA-E2-A15R-01A-11R-A115-07	BRCA	0.0315
TCGA-E2-A15S-01A-11R-A115-07	BRCA	0.0555
TCGA-E2-A15T-01A-11R-A115-07	BRCA	0.0489
TCGA-E2-A1AZ-01A-11R-A12P-07	BRCA	0.1483
TCGA-E2-A1B0-01A-11R-A12P-07	BRCA	0.1538
TCGA-E2-A1B1-01A-21R-A12P-07	BRCA	0.2392
TCGA-E2-A1B4-01A-11R-A12P-07	BRCA	0.2192
TCGA-E2-A1B5-01A-21R-A12P-07	BRCA	0.1461
TCGA-E2-A1B6-01A-31R-A12P-07	BRCA	0.2072
TCGA-E2-A1BC-11A-32R-A12P-07	BRCA	0.1837
TCGA-E2-A1BC-01A-11R-A12P-07	BRCA	0.1581
TCGA-E2-A1BD-01A-11R-A12P-07	BRCA	0.227
TCGA-E2-A1IE-01A-11R-A13Q-07	BRCA	0.1298
TCGA-E2-A1IF-01A-11R-A144-07	BRCA	0.2197
TCGA-E2-A1IG-11A-22R-A144-07	BRCA	0.2007
TCGA-E2-A1IG-01A-11R-A144-07	BRCA	0.2248
TCGA-E2-A1IH-01A-11R-A13Q-07	BRCA	0.1153
TCGA-E2-A1II-01A-11R-A144-07	BRCA	0.1626
TCGA-E2-A1IJ-01A-11R-A144-07	BRCA	0.1801
TCGA-E2-A1IK-01A-11R-A144-07	BRCA	0.2053
TCGA-E2-A1IL-01A-11R-A14D-07	BRCA	0.1988
TCGA-E2-A1IN-01A-11R-A13Q-07	BRCA	0.144
TCGA-E2-A1IO-01A-11R-A144-07	BRCA	0.131
TCGA-E2-A1IU-01A-11R-A14D-07	BRCA	0.1751
TCGA-E2-A1L6-01A-11R-A13Q-07	BRCA	0.165
TCGA-E2-A1L7-11A-33R-A144-07	BRCA	0.215
TCGA-E2-A1L7-01A-11R-A144-07	BRCA	0.1265
TCGA-E2-A1L8-01A-11R-A13Q-07	BRCA	0.2068
TCGA-E2-A1L9-01A-11R-A13Q-07	BRCA	0.2389
TCGA-E2-A1LA-01A-11R-A144-07	BRCA	0.1648
TCGA-E2-A1LB-11A-22R-A144-07	BRCA	0.1707
TCGA-E2-A1LB-01A-11R-A144-07	BRCA	0.1802
TCGA-E2-A1LE-01A-12R-A19W-07	BRCA	0.1703
TCGA-E2-A1LG-01A-21R-A14M-07	BRCA	0.2649
TCGA-E2-A1LH-11A-22R-A14D-07	BRCA	0.151
TCGA-E2-A1LH-01A-11R-A14D-07	BRCA	0.248
TCGA-E2-A1LI-01A-12R-A157-07	BRCA	0.2217
TCGA-E2-A1LK-01A-21R-A14D-07	BRCA	0.2349
TCGA-E2-A1LL-01A-11R-A144-07	BRCA	0.3398
TCGA-E2-A1LS-11A-32R-A157-07	BRCA	0.1972
TCGA-E2-A1LS-01A-12R-A157-07	BRCA	0.1239
TCGA-E2-A2P5-01A-11R-A19W-07	BRCA	0.1496
TCGA-E2-A2P6-01A-11R-A19W-07	BRCA	0.1855
TCGA-E2-A3DX-01A-21R-A213-07	BRCA	0.1284
TCGA-E2-A56Z-01A-12R-A29R-07	BRCA	0.1691
TCGA-E2-A570-01A-11R-A29R-07	BRCA	0.1782
TCGA-E2-A572-01A-13R-A31O-07	BRCA	0.2628
TCGA-E2-A573-01A-11R-A29R-07	BRCA	0.2702
TCGA-E2-A574-01A-11R-A29R-07	BRCA	0.269
TCGA-E2-A576-01A-11R-A31O-07	BRCA	0.1383
TCGA-E2-A9RU-01A-11R-A41B-07	BRCA	0.246
TCGA-E9-A1N3-01A-12R-A157-07	BRCA	0.1235
TCGA-E9-A1N4-11A-33R-A14M-07	BRCA	0.1574
TCGA-E9-A1N4-01A-11R-A14M-07	BRCA	0.1324
TCGA-E9-A1N5-11A-41R-A14D-07	BRCA	0.1743
TCGA-E9-A1N5-01A-11R-A14D-07	BRCA	0.1622
TCGA-E9-A1N6-11A-32R-A144-07	BRCA	0.1681
TCGA-E9-A1N6-01A-11R-A144-07	BRCA	0.2024
TCGA-E9-A1N8-01A-11R-A144-07	BRCA	0.1234
TCGA-E9-A1N9-11A-71R-A14D-07	BRCA	0.1618
TCGA-E9-A1N9-01A-11R-A14D-07	BRCA	0.0427
TCGA-E9-A1NA-11A-33R-A144-07	BRCA	0.1739
TCGA-E9-A1NA-01A-11R-A144-07	BRCA	0.2262
TCGA-E9-A1NC-01A-21R-A26B-07	BRCA	0.2735
TCGA-E9-A1ND-11A-43R-A144-07	BRCA	0.208
TCGA-E9-A1ND-01A-11R-A144-07	BRCA	0.3315
TCGA-E9-A1NE-01A-21R-A14M-07	BRCA	0.1532
TCGA-E9-A1NF-11A-73R-A14D-07	BRCA	0.1872
TCGA-E9-A1NF-01A-11R-A14D-07	BRCA	0.2305
TCGA-E9-A1NG-11A-52R-A14M-07	BRCA	0.2135
TCGA-E9-A1NG-01A-21R-A14M-07	BRCA	0.2379
TCGA-E9-A1NH-01A-11R-A14D-07	BRCA	0.1842
TCGA-E9-A1NI-01A-11R-A14D-07	BRCA	0.2375
TCGA-E9-A1QZ-01A-21R-A169-07	BRCA	0.1812
TCGA-E9-A1R0-01A-22R-A16F-07	BRCA	0.1478
TCGA-E9-A1R2-01A-11R-A14D-07	BRCA	0.1447
TCGA-E9-A1R3-01A-31R-A14M-07	BRCA	0.2315
TCGA-E9-A1R4-01A-21R-A14D-07	BRCA	0.1883
TCGA-E9-A1R5-01A-11R-A14M-07	BRCA	0.1763
TCGA-E9-A1R6-01A-11R-A14D-07	BRCA	0.1671
TCGA-E9-A1R7-11A-42R-A14M-07	BRCA	0.1694
TCGA-E9-A1R7-01A-11R-A14M-07	BRCA	0.098
TCGA-E9-A1RA-01A-11R-A14D-07	BRCA	0.1759
TCGA-E9-A1RB-11A-33R-A157-07	BRCA	0.1146
TCGA-E9-A1RB-01A-11R-A157-07	BRCA	0.1989
TCGA-E9-A1RC-11A-33R-A157-07	BRCA	0.1752
TCGA-E9-A1RC-01A-11R-A157-07	BRCA	0.1642
TCGA-E9-A1RD-11A-33R-A157-07	BRCA	0.1935
TCGA-E9-A1RD-01A-11R-A157-07	BRCA	0.2158
TCGA-E9-A1RE-01A-11R-A157-07	BRCA	0.0078
TCGA-E9-A1RF-11A-32R-A157-07	BRCA	0.1876
TCGA-E9-A1RF-01A-11R-A157-07	BRCA	0.2026
TCGA-E9-A1RG-01A-11R-A14D-07	BRCA	0.1875
TCGA-E9-A1RH-11A-34R-A169-07	BRCA	0.1853
TCGA-E9-A1RH-01A-21R-A169-07	BRCA	0.209
TCGA-E9-A1RI-11A-41R-A169-07	BRCA	0.1651
TCGA-E9-A1RI-01A-11R-A169-07	BRCA	0.1845
TCGA-E9-A226-01A-21R-A157-07	BRCA	0.2456
TCGA-E9-A227-01A-11R-A157-07	BRCA	0.1455
TCGA-E9-A228-01A-31R-A157-07	BRCA	0.006
TCGA-E9-A229-01A-31R-A157-07	BRCA	0.226
TCGA-E9-A22A-01A-11R-A157-07	BRCA	0.2487
TCGA-E9-A22B-01A-11R-A157-07	BRCA	0.225
TCGA-E9-A22D-01A-11R-A157-07	BRCA	0.1807
TCGA-E9-A22E-01A-11R-A157-07	BRCA	0.2387
TCGA-E9-A22G-01A-11R-A157-07	BRCA	0.1853
TCGA-E9-A22H-01A-11R-A157-07	BRCA	0.2217
TCGA-E9-A243-01A-21R-A169-07	BRCA	0.1605
TCGA-E9-A244-01A-11R-A169-07	BRCA	0.1818
TCGA-E9-A245-01A-22R-A16F-07	BRCA	0.1335
TCGA-E9-A247-01A-11R-A169-07	BRCA	0.2143
TCGA-E9-A248-01A-11R-A169-07	BRCA	0.1362
TCGA-E9-A249-01A-11R-A169-07	BRCA	0.2288
TCGA-E9-A24A-01A-11R-A169-07	BRCA	0.2275
TCGA-E9-A295-01A-11R-A16F-07	BRCA	0.1576
TCGA-E9-A2JS-01A-11R-A180-07	BRCA	0.1609
TCGA-E9-A2JT-01A-22R-A18M-07	BRCA	0.0843
TCGA-E9-A3HO-01A-11R-A213-07	BRCA	0.125
TCGA-E9-A3Q9-01A-11R-A21T-07	BRCA	0.1689
TCGA-E9-A3QA-01A-61R-A22K-07	BRCA	0.2855
TCGA-E9-A3X8-01A-31R-A22U-07	BRCA	0.2098
TCGA-E9-A54X-01A-11R-A266-07	BRCA	0.1772
TCGA-E9-A5FK-01A-11R-A27Q-07	BRCA	0.2495
TCGA-E9-A5FL-01A-11R-A27Q-07	BRCA	0.3132
TCGA-E9-A5UO-01A-11R-A28M-07	BRCA	0.2071
TCGA-E9-A5UP-01A-11R-A28M-07	BRCA	0.3067
TCGA-E9-A6HE-01A-11R-A31O-07	BRCA	0.2492
TCGA-EW-A1IW-01A-11R-A13Q-07	BRCA	0.1096
TCGA-EW-A1IX-01A-12R-A144-07	BRCA	0.1431
TCGA-EW-A1IY-01A-11R-A13Q-07	BRCA	0.1614
TCGA-EW-A1IZ-01A-11R-A13Q-07	BRCA	0.1154
TCGA-EW-A1J1-01A-11R-A13Q-07	BRCA	0.1264
TCGA-EW-A1J2-01A-21R-A13Q-07	BRCA	0.1947
TCGA-EW-A1J3-01A-11R-A13Q-07	BRCA	0.1942
TCGA-EW-A1J5-01A-11R-A13Q-07	BRCA	0.22
TCGA-EW-A1J6-01A-11R-A13Q-07	BRCA	0.1391
TCGA-EW-A1OV-01A-11R-A144-07	BRCA	0.1051
TCGA-EW-A1OW-01A-21R-A144-07	BRCA	0.2323
TCGA-EW-A1OX-01A-11R-A144-07	BRCA	0.1933
TCGA-EW-A1OY-01A-11R-A144-07	BRCA	0.1482
TCGA-EW-A1OZ-01A-11R-A144-07	BRCA	0.1374
TCGA-EW-A1P0-01A-11R-A144-07	BRCA	0.0901
TCGA-EW-A1P1-01A-31R-A14D-07	BRCA	0.2307
TCGA-EW-A1P3-01A-11R-A144-07	BRCA	0.2186
TCGA-EW-A1P4-01A-21R-A144-07	BRCA	0.2992
TCGA-EW-A1P5-01A-11R-A144-07	BRCA	0.2972
TCGA-EW-A1P6-01A-11R-A144-07	BRCA	0.0881
TCGA-EW-A1P7-01A-21R-A144-07	BRCA	0.1885
TCGA-EW-A1P8-01A-11R-A144-07	BRCA	0.1947
TCGA-EW-A1PA-01A-11R-A144-07	BRCA	0.1211
TCGA-EW-A1PB-01A-11R-A144-07	BRCA	0.324
TCGA-EW-A1PC-01B-11R-A21T-07	BRCA	0.2457
TCGA-EW-A1PD-01A-11R-A144-07	BRCA	0.1424
TCGA-EW-A1PE-01A-11R-A144-07	BRCA	0.2855
TCGA-EW-A1PF-01A-11R-A144-07	BRCA	0.1595
TCGA-EW-A1PG-01A-11R-A144-07	BRCA	0.2287
TCGA-EW-A1PH-01A-11R-A14M-07	BRCA	0.2449
TCGA-EW-A2FR-01A-11R-A21T-07	BRCA	0.1778
TCGA-EW-A2FS-01A-11R-A17B-07	BRCA	0.1912
TCGA-EW-A2FV-01A-11R-A17B-07	BRCA	0.2598
TCGA-EW-A2FW-01A-11R-A17B-07	BRCA	0.0386
TCGA-EW-A3E8-01B-11R-A24H-07	BRCA	0.1801
TCGA-EW-A3U0-01A-11R-A22K-07	BRCA	0.1505
TCGA-EW-A423-01A-11R-A24H-07	BRCA	0.1441
TCGA-EW-A424-01A-11R-A24H-07	BRCA	0.1671
TCGA-EW-A6S9-01A-22R-A33J-07	BRCA	0.2216
TCGA-EW-A6SA-01A-21R-A32P-07	BRCA	0.0481
TCGA-EW-A6SB-01A-12R-A32P-07	BRCA	0.2184
TCGA-EW-A6SC-01A-12R-A32P-07	BRCA	0.1616
TCGA-EW-A6SD-01A-12R-A33J-07	BRCA	0.2061
TCGA-GI-A2C8-11A-22R-A16F-07	BRCA	0.1044
TCGA-GI-A2C8-01A-11R-A16F-07	BRCA	0.1756
TCGA-GI-A2C9-11A-22R-A21T-07	BRCA	0.2162
TCGA-GI-A2C9-01A-11R-A21T-07	BRCA	0.2255
TCGA-GM-A2D9-01A-11R-A18M-07	BRCA	0.2319
TCGA-GM-A2DA-01A-11R-A18M-07	BRCA	0.1449
TCGA-GM-A2DB-01A-31R-A18M-07	BRCA	0.177
TCGA-GM-A2DC-01A-11R-A18M-07	BRCA	0.1169
TCGA-GM-A2DD-01A-11R-A180-07	BRCA	0.2127
TCGA-GM-A2DF-01A-11R-A180-07	BRCA	0.2074
TCGA-GM-A2DH-01A-11R-A180-07	BRCA	0.1155
TCGA-GM-A2DI-01A-31R-A18M-07	BRCA	0.144
TCGA-GM-A2DK-01A-21R-A180-07	BRCA	0.201
TCGA-GM-A2DL-01A-11R-A18M-07	BRCA	0.2183
TCGA-GM-A2DM-01A-11R-A180-07	BRCA	0.1832
TCGA-GM-A2DN-01A-11R-A180-07	BRCA	0.2009
TCGA-GM-A2DO-01A-11R-A18M-07	BRCA	0.1261
TCGA-GM-A3NW-01A-21R-A22K-07	BRCA	0.1648
TCGA-GM-A3NY-01A-11R-A21T-07	BRCA	0.181
TCGA-GM-A3XG-01A-31R-A24H-07	BRCA	0.1959
TCGA-GM-A3XL-01A-11R-A22U-07	BRCA	0.247
TCGA-GM-A3XN-01A-12R-A22U-07	BRCA	0.1949
TCGA-GM-A4E0-01A-12R-A266-07	BRCA	0.2153
TCGA-GM-A5PV-01A-11R-A28M-07	BRCA	0.1873
TCGA-GM-A5PX-01A-12R-A28M-07	BRCA	0.2016
TCGA-HN-A2NL-01A-11R-A18M-07	BRCA	0.0258
TCGA-HN-A2OB-01A-21R-A27Q-07	BRCA	0.1356
TCGA-JL-A3YW-01A-12R-A239-07	BRCA	0.2767
TCGA-JL-A3YX-01A-11R-A22U-07	BRCA	0.1613
TCGA-LD-A66U-01A-11R-A31O-07	BRCA	0.1685
TCGA-LD-A74U-01A-13R-A33J-07	BRCA	0.1872
TCGA-LD-A7W5-01A-22R-A352-07	BRCA	0.1294
TCGA-LD-A7W6-01A-81R-A352-07	BRCA	0.2051
TCGA-LD-A9QF-01A-32R-A41B-07	BRCA	0.2458
TCGA-LL-A440-01A-11R-A24H-07	BRCA	0.1525
TCGA-LL-A441-01A-11R-A24H-07	BRCA	0.0862
TCGA-LL-A442-01A-11R-A24H-07	BRCA	0.1007
TCGA-LL-A50Y-01A-11R-A266-07	BRCA	0.1858
TCGA-LL-A5YL-01A-12R-A29R-07	BRCA	0.1957
TCGA-LL-A5YM-01A-11R-A28M-07	BRCA	0.235
TCGA-LL-A5YN-01A-11R-A28M-07	BRCA	0.1889
TCGA-LL-A5YO-01A-21R-A28M-07	BRCA	0.1614
TCGA-LL-A5YP-01A-21R-A28M-07	BRCA	0.1631
TCGA-LL-A6FP-01A-11R-A31O-07	BRCA	0.0784
TCGA-LL-A6FQ-01A-11R-A31O-07	BRCA	0.2439
TCGA-LL-A6FR-01A-12R-A31O-07	BRCA	0.2837
TCGA-LL-A73Y-01A-11R-A33J-07	BRCA	0.1045
TCGA-LL-A73Z-01A-11R-A32P-07	BRCA	0.251
TCGA-LL-A740-01A-21R-A32P-07	BRCA	0.1572
TCGA-LL-A7SZ-01A-32R-A352-07	BRCA	0.1594
TCGA-LL-A7T0-01A-31R-A352-07	BRCA	0.1795
TCGA-LL-A8F5-01A-11R-A36F-07	BRCA	0.2639
TCGA-LL-A9Q3-01A-11R-A41B-07	BRCA	0.2066
TCGA-LQ-A4E4-01A-11R-A266-07	BRCA	0.1128
TCGA-MS-A51U-01A-31R-A266-07	BRCA	0.1717
TCGA-OK-A5Q2-01A-11R-A27Q-07	BRCA	0.1272
TCGA-OL-A5D6-01A-21R-A27Q-07	BRCA	0.1688
TCGA-OL-A5D7-01A-11R-A27Q-07	BRCA	0.1897
TCGA-OL-A5D8-01A-11R-A27Q-07	BRCA	0.1532
TCGA-OL-A5DA-01A-11R-A27Q-07	BRCA	0.1428
TCGA-OL-A5RU-01A-11R-A28M-07	BRCA	0.1258
TCGA-OL-A5RV-01A-12R-A28M-07	BRCA	0.1359
TCGA-OL-A5RW-01A-11R-A28M-07	BRCA	0.3355
TCGA-OL-A5RX-01A-11R-A28M-07	BRCA	0.1499
TCGA-OL-A5RY-01A-21R-A28M-07	BRCA	0.2179
TCGA-OL-A5RZ-01A-11R-A28M-07	BRCA	-0.0335
TCGA-OL-A5S0-01A-11R-A28M-07	BRCA	0.2361
TCGA-OL-A66H-01A-11R-A29R-07	BRCA	0.2368
TCGA-OL-A66I-01A-21R-A29R-07	BRCA	0.1742
TCGA-OL-A66J-01A-11R-A29R-07	BRCA	0.1754
TCGA-OL-A66K-01A-11R-A29R-07	BRCA	0.1257
TCGA-OL-A66L-01A-12R-A31O-07	BRCA	0.2309
TCGA-OL-A66N-01A-12R-A31O-07	BRCA	0.1407
TCGA-OL-A66O-01A-11R-A31O-07	BRCA	0.1868
TCGA-OL-A66P-01A-11R-A31O-07	BRCA	0.1799
TCGA-OL-A6VO-01A-12R-A33J-07	BRCA	0.2552
TCGA-OL-A6VR-01A-32R-A33J-07	BRCA	0.1917
TCGA-OL-A97C-01A-32R-A41B-07	BRCA	0.0936
TCGA-PE-A5DC-01A-12R-A27Q-07	BRCA	0.2397
TCGA-PE-A5DD-01A-12R-A27Q-07	BRCA	0.1529
TCGA-PE-A5DE-01A-11R-A27Q-07	BRCA	0.215
TCGA-PL-A8LV-01A-21R-A41B-07	BRCA	0.1954
TCGA-PL-A8LX-01A-11R-A41B-07	BRCA	0.2031
TCGA-PL-A8LY-01A-11R-A41B-07	BRCA	0.1872
TCGA-PL-A8LZ-01A-31R-A36F-07	BRCA	0.2981
TCGA-S3-A6ZF-01A-32R-A32P-07	BRCA	0.1761
TCGA-S3-A6ZG-01A-22R-A32P-07	BRCA	0.1275
TCGA-S3-A6ZH-01A-22R-A32P-07	BRCA	0.144
TCGA-S3-AA0Z-01A-11R-A41B-07	BRCA	0.1942
TCGA-S3-AA10-01A-21R-A41B-07	BRCA	0.2578
TCGA-S3-AA11-01A-31R-A41B-07	BRCA	0.1789
TCGA-S3-AA12-01A-11R-A41B-07	BRCA	0.1086
TCGA-S3-AA14-01A-11R-A41B-07	BRCA	0.1072
TCGA-S3-AA15-01A-11R-A41B-07	BRCA	0.1555
TCGA-S3-AA17-01A-11R-A41B-07	BRCA	0.1836
TCGA-UL-AAZ6-01A-11R-A41B-07	BRCA	0.2974
TCGA-UU-A93S-01A-21R-A41B-07	BRCA	0.344
TCGA-V7-A7HQ-01A-11R-A33J-07	BRCA	0.2035
TCGA-W8-A86G-01A-21R-A36F-07	BRCA	0.2017
TCGA-WT-AB41-01A-11R-A41B-07	BRCA	0.2195
TCGA-WT-AB44-01A-11R-A41B-07	BRCA	0.2379
TCGA-XX-A899-01A-11R-A36F-07	BRCA	0.139
TCGA-XX-A89A-01A-11R-A36F-07	BRCA	0.1423
TCGA-Z7-A8R5-01A-42R-A41B-07	BRCA	0.2091
TCGA-Z7-A8R6-01A-11R-A41B-07	BRCA	0.2023
TCGA-3L-AA1B-01A-11R-A37K-07	COAD	0.1243
TCGA-4N-A93T-01A-11R-A37K-07	COAD	0.2607
TCGA-4T-AA8H-01A-11R-A41B-07	COAD	0.2743
TCGA-5M-AAT4-01A-11R-A41B-07	COAD	0.2369
TCGA-5M-AAT5-01A-21R-A41B-07	COAD	0.2263
TCGA-5M-AAT6-01A-11R-A41B-07	COAD	0.2184
TCGA-5M-AATA-01A-31R-A41B-07	COAD	0.2106
TCGA-5M-AATE-01A-11R-A41B-07	COAD	0.176
TCGA-A6-2671-11A-01R-A32Z-07	COAD	0.1863
TCGA-A6-2675-11A-01R-1723-07	COAD	0.1605
TCGA-A6-2675-01A-02R-1723-07	COAD	0.2193
TCGA-A6-2678-11A-01R-A32Z-07	COAD	0.1161
TCGA-A6-2679-11A-01R-A32Z-07	COAD	0.1878
TCGA-A6-2680-11A-01R-A32Z-07	COAD	0.1693
TCGA-A6-2682-11A-01R-A32Z-07	COAD	0.1281
TCGA-A6-2682-01A-01R-1410-07	COAD	0.1718
TCGA-A6-2683-11A-01R-A32Z-07	COAD	0.1547
TCGA-A6-2684-11A-01R-A32Z-07	COAD	0.1922
TCGA-A6-2684-01A-01R-1410-07	COAD	0.2017
TCGA-A6-2685-11A-01R-A32Z-07	COAD	0.1927
TCGA-A6-2685-01A-01R-1410-07	COAD	0.1784
TCGA-A6-2686-11A-01R-A32Z-07	COAD	0.1657
TCGA-A6-2686-01A-01R-A32Z-07	COAD	0.0929
TCGA-A6-4105-01A-02R-1774-07	COAD	0.1663
TCGA-A6-5656-01A-21R-1839-07	COAD	0.2354
TCGA-A6-5657-01A-01R-A32Z-07	COAD	0.1597
TCGA-A6-5659-11A-01R-1653-07	COAD	0.1613
TCGA-A6-5659-01A-01R-1653-07	COAD	0.1535
TCGA-A6-5660-01A-01R-1653-07	COAD	0.1732
TCGA-A6-5661-01A-01R-1653-07	COAD	0.3146
TCGA-A6-5662-11A-01R-1653-07	COAD	0.0666
TCGA-A6-5662-01A-01R-1653-07	COAD	0.1929
TCGA-A6-5664-01A-21R-1839-07	COAD	0.1405
TCGA-A6-5665-11A-01R-1653-07	COAD	0.1663
TCGA-A6-5665-01A-01R-1653-07	COAD	0.2277
TCGA-A6-5666-01A-01R-1653-07	COAD	0.2042
TCGA-A6-5667-11A-01R-1723-07	COAD	0.1315
TCGA-A6-5667-01A-21R-1723-07	COAD	0.1952
TCGA-A6-6137-01A-11R-1774-07	COAD	0.1865
TCGA-A6-6138-01A-11R-1774-07	COAD	0.224
TCGA-A6-6140-01A-11R-1774-07	COAD	0.2298
TCGA-A6-6141-01A-11R-1774-07	COAD	0.1968
TCGA-A6-6142-01A-11R-1774-07	COAD	0.2282
TCGA-A6-6648-01A-11R-1774-07	COAD	0.1571
TCGA-A6-6649-01A-11R-1774-07	COAD	0.1765
TCGA-A6-6650-01A-11R-1774-07	COAD	0.179
TCGA-A6-6651-01A-21R-1839-07	COAD	0.0585
TCGA-A6-6652-01A-11R-1774-07	COAD	0.2812
TCGA-A6-6653-01A-11R-1774-07	COAD	0.3079
TCGA-A6-6654-01A-21R-1839-07	COAD	0.1823
TCGA-A6-6780-01A-11R-1839-07	COAD	0.1776
TCGA-A6-6781-01A-22R-1928-07	COAD	0.183
TCGA-A6-6782-01A-11R-1839-07	COAD	0.1633
TCGA-A6-A565-01A-31R-A28H-07	COAD	0.134
TCGA-A6-A566-01A-11R-A28H-07	COAD	0.1632
TCGA-A6-A567-01A-31R-A28H-07	COAD	0.2162
TCGA-A6-A56B-01A-31R-A28H-07	COAD	0.121
TCGA-A6-A5ZU-01A-11R-A28H-07	COAD	0.2101
TCGA-AA-3489-11A-01R-1839-07	COAD	0.1651
TCGA-AA-3489-01A-21R-1839-07	COAD	0.0716
TCGA-AA-3492-01A-01R-1410-07	COAD	0.2719
TCGA-AA-3495-01A-01R-1410-07	COAD	0.2217
TCGA-AA-3496-11A-01R-1839-07	COAD	0.1074
TCGA-AA-3496-01A-21R-1839-07	COAD	0.1158
TCGA-AA-3502-01A-01R-1410-07	COAD	0.2018
TCGA-AA-3506-01A-01R-1410-07	COAD	0.2168
TCGA-AA-3509-01A-01R-1410-07	COAD	0.2053
TCGA-AA-3511-11A-01R-1839-07	COAD	0.0287
TCGA-AA-3511-01A-21R-1839-07	COAD	0.2555
TCGA-AA-3514-11A-01R-A32Z-07	COAD	0.2441
TCGA-AA-3516-11A-01R-A32Z-07	COAD	0.2458
TCGA-AA-3517-11A-01R-A32Z-07	COAD	0.1191
TCGA-AA-3518-11A-01R-1672-07	COAD	0.1629
TCGA-AA-3520-11A-01R-A32Z-07	COAD	0.1682
TCGA-AA-3522-11A-01R-A32Z-07	COAD	0.1321
TCGA-AA-3525-11A-01R-A32Z-07	COAD	0.1612
TCGA-AA-3526-01A-02R-A32Z-07	COAD	0.2463
TCGA-AA-3527-11A-01R-A32Z-07	COAD	0.1975
TCGA-AA-3531-11A-01R-A32Z-07	COAD	0.2093
TCGA-AA-3534-11A-01R-A32Z-07	COAD	0.0931
TCGA-AA-3655-11A-01R-1723-07	COAD	0.1145
TCGA-AA-3655-01A-02R-1723-07	COAD	0.2865
TCGA-AA-3660-11A-01R-1723-07	COAD	0.1676
TCGA-AA-3660-01A-01R-1723-07	COAD	0.1944
TCGA-AA-3662-11A-01R-1723-07	COAD	0.0919
TCGA-AA-3662-01A-01R-1723-07	COAD	0.2017
TCGA-AA-3663-11A-01R-1723-07	COAD	0.0939
TCGA-AA-3663-01A-01R-1723-07	COAD	0.2464
TCGA-AA-3675-01A-02R-0905-07	COAD	0.2478
TCGA-AA-3685-01A-02R-A32Z-07	COAD	0.2078
TCGA-AA-3697-11A-01R-1723-07	COAD	0.1966
TCGA-AA-3697-01A-01R-1723-07	COAD	0.2105
TCGA-AA-3712-11A-01R-1723-07	COAD	0.1172
TCGA-AA-3712-01A-21R-1723-07	COAD	0.2357
TCGA-AA-3713-11A-01R-1723-07	COAD	0.1183
TCGA-AA-3713-01A-21R-1723-07	COAD	0.2016
TCGA-AA-A01P-01A-21R-A083-07	COAD	0.3005
TCGA-AA-A01X-01A-21R-A083-07	COAD	0.2037
TCGA-AA-A01Z-01A-11R-A083-07	COAD	0.2523
TCGA-AA-A02K-01A-03R-A32Y-07	COAD	0.2754
TCGA-AA-A02Y-01A-43R-A32Y-07	COAD	0.3378
TCGA-AD-5900-01A-11R-1653-07	COAD	0.2591
TCGA-AD-6548-01A-11R-1839-07	COAD	0.2549
TCGA-AD-6888-01A-11R-1928-07	COAD	0.3393
TCGA-AD-6889-01A-11R-1928-07	COAD	0.3217
TCGA-AD-6890-01A-11R-1928-07	COAD	0.2523
TCGA-AD-6895-01A-11R-1928-07	COAD	0.389
TCGA-AD-6899-01A-11R-1928-07	COAD	0.169
TCGA-AD-6901-01A-11R-1928-07	COAD	0.2407
TCGA-AD-6963-01A-11R-1928-07	COAD	0.2562
TCGA-AD-6964-01A-11R-1928-07	COAD	0.149
TCGA-AD-6965-01A-11R-1928-07	COAD	0.1842
TCGA-AD-A5EJ-01A-11R-A28H-07	COAD	0.2699
TCGA-AD-A5EK-01A-11R-A28H-07	COAD	0.1934
TCGA-AM-5820-01A-01R-1653-07	COAD	0.2266
TCGA-AM-5821-01A-01R-1653-07	COAD	0.3519
TCGA-AU-3779-01A-01R-1723-07	COAD	0.2358
TCGA-AU-6004-01A-11R-1723-07	COAD	0.2747
TCGA-AY-5543-01A-01R-1653-07	COAD	0.3233
TCGA-AY-6196-01A-11R-1723-07	COAD	0.0811
TCGA-AY-6197-01A-11R-1723-07	COAD	0.2452
TCGA-AY-6386-01A-21R-1723-07	COAD	0.3014
TCGA-AY-A54L-01A-11R-A28H-07	COAD	0.2409
TCGA-AY-A69D-01A-11R-A37K-07	COAD	0.1652
TCGA-AY-A71X-01A-12R-A37K-07	COAD	0.3165
TCGA-AY-A8YK-01A-11R-A41B-07	COAD	0.2127
TCGA-AZ-4313-01A-01R-1410-07	COAD	0.2986
TCGA-AZ-4315-01A-01R-1410-07	COAD	0.2523
TCGA-AZ-4323-01A-21R-1839-07	COAD	-0.1149
TCGA-AZ-4614-01A-01R-1410-07	COAD	0.3131
TCGA-AZ-4615-01A-01R-1410-07	COAD	0.2966
TCGA-AZ-4616-01A-21R-1839-07	COAD	0.3242
TCGA-AZ-4682-01B-01R-A32Z-07	COAD	0.2293
TCGA-AZ-4684-01A-01R-1410-07	COAD	0.2014
TCGA-AZ-5403-01A-01R-1653-07	COAD	0.1793
TCGA-AZ-5407-01A-01R-1723-07	COAD	0.2102
TCGA-AZ-6598-11A-01R-1774-07	COAD	0.1601
TCGA-AZ-6598-01A-11R-1774-07	COAD	0.1465
TCGA-AZ-6599-11A-01R-1774-07	COAD	0.1574
TCGA-AZ-6599-01A-11R-1774-07	COAD	0.2895
TCGA-AZ-6600-11A-01R-1774-07	COAD	0.1787
TCGA-AZ-6600-01A-11R-1774-07	COAD	0.181
TCGA-AZ-6601-11A-01R-1774-07	COAD	0.1067
TCGA-AZ-6601-01A-11R-1774-07	COAD	0.2307
TCGA-AZ-6603-11A-02R-1839-07	COAD	0.1664
TCGA-AZ-6603-01A-11R-1839-07	COAD	0.1819
TCGA-AZ-6605-11A-01R-1839-07	COAD	0.1062
TCGA-AZ-6605-01A-11R-1839-07	COAD	0.1907
TCGA-AZ-6606-01A-11R-1839-07	COAD	0.3663
TCGA-AZ-6607-01A-11R-1839-07	COAD	0.324
TCGA-AZ-6608-01A-11R-1839-07	COAD	0.2756
TCGA-CA-5254-01A-21R-1839-07	COAD	0.2687
TCGA-CA-5255-01A-11R-1839-07	COAD	0.3688
TCGA-CA-5256-01A-01R-1410-07	COAD	0.148
TCGA-CA-5796-01A-01R-1653-07	COAD	0.3097
TCGA-CA-5797-01A-01R-1653-07	COAD	0.2183
TCGA-CA-6715-01A-21R-1839-07	COAD	0.2309
TCGA-CA-6716-01A-11R-1839-07	COAD	0.2074
TCGA-CA-6717-01A-11R-1839-07	COAD	0.0429
TCGA-CA-6718-01A-11R-1839-07	COAD	0.2347
TCGA-CA-6719-01A-11R-1839-07	COAD	0.1787
TCGA-CK-4947-01B-11R-1653-07	COAD	0.1994
TCGA-CK-4948-01B-11R-1653-07	COAD	0.2161
TCGA-CK-4950-01A-01R-1723-07	COAD	0.2322
TCGA-CK-4951-01A-01R-1410-07	COAD	0.2981
TCGA-CK-4952-01A-01R-1723-07	COAD	0.1878
TCGA-CK-5912-01A-11R-1653-07	COAD	0.1827
TCGA-CK-5913-01A-11R-1653-07	COAD	0.3051
TCGA-CK-5914-01A-11R-1653-07	COAD	0.2522
TCGA-CK-5915-01A-11R-1653-07	COAD	0.2287
TCGA-CK-5916-01A-11R-1653-07	COAD	0.1817
TCGA-CK-6746-01A-11R-1839-07	COAD	0.2248
TCGA-CK-6747-01A-11R-1839-07	COAD	0.2325
TCGA-CK-6748-01A-11R-1839-07	COAD	0.1839
TCGA-CK-6751-01A-11R-1839-07	COAD	0.2557
TCGA-CM-4743-01A-01R-1723-07	COAD	0.4157
TCGA-CM-4744-01A-01R-A32Z-07	COAD	0.3317
TCGA-CM-4747-01A-01R-1410-07	COAD	0.239
TCGA-CM-4751-01A-02R-1839-07	COAD	0.2651
TCGA-CM-5344-01A-21R-1723-07	COAD	0.2299
TCGA-CM-5348-01A-21R-1723-07	COAD	0.192
TCGA-CM-5349-01A-21R-1723-07	COAD	0.1525
TCGA-CM-5860-01A-01R-1653-07	COAD	0.2342
TCGA-CM-5861-01A-01R-1653-07	COAD	0.3559
TCGA-CM-5862-01A-01R-1653-07	COAD	0.1588
TCGA-CM-5863-01A-21R-1839-07	COAD	0.2552
TCGA-CM-5864-01A-01R-1653-07	COAD	0.1828
TCGA-CM-5868-01A-01R-1653-07	COAD	0.2504
TCGA-CM-6161-01A-11R-1653-07	COAD	0.096
TCGA-CM-6162-01A-11R-1653-07	COAD	0.1746
TCGA-CM-6163-01A-11R-1653-07	COAD	0.1089
TCGA-CM-6164-01A-11R-1653-07	COAD	0.2425
TCGA-CM-6165-01A-11R-1653-07	COAD	0.1288
TCGA-CM-6166-01A-11R-1653-07	COAD	0.2033
TCGA-CM-6167-01A-11R-1653-07	COAD	0.0997
TCGA-CM-6168-01A-11R-1653-07	COAD	0.146
TCGA-CM-6169-01A-11R-1653-07	COAD	0.1723
TCGA-CM-6170-01A-11R-1653-07	COAD	0.1794
TCGA-CM-6171-01A-11R-1653-07	COAD	0.1427
TCGA-CM-6172-01A-11R-1653-07	COAD	0.1404
TCGA-CM-6674-01A-11R-1839-07	COAD	0.2692
TCGA-CM-6675-01A-11R-1839-07	COAD	0.3292
TCGA-CM-6676-01A-11R-1839-07	COAD	0.1465
TCGA-CM-6677-01A-11R-1839-07	COAD	0.1304
TCGA-CM-6678-01A-11R-1839-07	COAD	0.2232
TCGA-CM-6679-01A-11R-1839-07	COAD	0.1847
TCGA-CM-6680-01A-11R-1839-07	COAD	0.1984
TCGA-D5-5537-01A-21R-1928-07	COAD	0.2392
TCGA-D5-5538-01A-01R-1653-07	COAD	0.2048
TCGA-D5-5539-01A-01R-1653-07	COAD	0.162
TCGA-D5-5540-01A-01R-1653-07	COAD	0.0969
TCGA-D5-5541-01A-01R-1653-07	COAD	0.1359
TCGA-D5-6529-01A-11R-1774-07	COAD	0.2229
TCGA-D5-6530-01A-11R-1723-07	COAD	0.2517
TCGA-D5-6531-01A-11R-1723-07	COAD	0.2534
TCGA-D5-6532-01A-11R-1723-07	COAD	0.24
TCGA-D5-6533-01A-11R-1723-07	COAD	0.2239
TCGA-D5-6534-01A-21R-1928-07	COAD	0.1952
TCGA-D5-6535-01A-11R-1723-07	COAD	0.2532
TCGA-D5-6536-01A-11R-1723-07	COAD	0.1618
TCGA-D5-6537-01A-11R-1723-07	COAD	0.3013
TCGA-D5-6538-01A-11R-1723-07	COAD	0.1409
TCGA-D5-6539-01A-11R-1723-07	COAD	0.2413
TCGA-D5-6540-01A-11R-1723-07	COAD	0.3367
TCGA-D5-6541-01A-11R-1723-07	COAD	0.2453
TCGA-D5-6898-01A-11R-1928-07	COAD	0.1225
TCGA-D5-6920-01A-11R-1928-07	COAD	0.2335
TCGA-D5-6922-01A-11R-1928-07	COAD	0.1484
TCGA-D5-6923-01A-11R-A32Z-07	COAD	0.1792
TCGA-D5-6924-01A-11R-1928-07	COAD	0.1128
TCGA-D5-6926-01A-11R-1928-07	COAD	0.1602
TCGA-D5-6927-01A-21R-1928-07	COAD	0.2191
TCGA-D5-6928-01A-11R-1928-07	COAD	0.1393
TCGA-D5-6929-01A-31R-1928-07	COAD	0.1515
TCGA-D5-6930-01A-11R-1928-07	COAD	0.2365
TCGA-D5-6931-01A-11R-1928-07	COAD	0.208
TCGA-D5-6932-01A-11R-1928-07	COAD	0.2059
TCGA-D5-7000-01A-11R-A32Z-07	COAD	0.249
TCGA-DM-A0X9-01A-11R-A155-07	COAD	0.2011
TCGA-DM-A0XD-01A-12R-A155-07	COAD	0.3458
TCGA-DM-A0XF-01A-11R-A155-07	COAD	0.254
TCGA-DM-A1D0-01A-11R-A155-07	COAD	0.2649
TCGA-DM-A1D4-01A-21R-A155-07	COAD	0.2248
TCGA-DM-A1D6-01A-21R-A155-07	COAD	0.2767
TCGA-DM-A1D7-01A-11R-A155-07	COAD	0.2308
TCGA-DM-A1D8-01A-11R-A155-07	COAD	0.2336
TCGA-DM-A1D9-01A-11R-A155-07	COAD	0.2736
TCGA-DM-A1DA-01A-11R-A155-07	COAD	0.2004
TCGA-DM-A1DB-01A-11R-A155-07	COAD	0.0903
TCGA-DM-A1HA-01A-11R-A155-07	COAD	0.3195
TCGA-DM-A1HB-01A-21R-A180-07	COAD	0.3369
TCGA-DM-A280-01A-12R-A16W-07	COAD	0.3276
TCGA-DM-A282-01A-12R-A16W-07	COAD	0.2546
TCGA-DM-A285-01A-11R-A16W-07	COAD	0.1892
TCGA-DM-A288-01A-11R-A16W-07	COAD	0.2801
TCGA-DM-A28A-01A-21R-A32Y-07	COAD	0.2261
TCGA-DM-A28C-01A-11R-A32Y-07	COAD	0.2274
TCGA-DM-A28E-01A-11R-A32Y-07	COAD	0.277
TCGA-DM-A28F-01A-11R-A32Y-07	COAD	0.2959
TCGA-DM-A28G-01A-11R-A16W-07	COAD	0.1807
TCGA-DM-A28H-01A-11R-A16W-07	COAD	0.0187
TCGA-DM-A28K-01A-21R-A32Y-07	COAD	0.253
TCGA-DM-A28M-01A-12R-A16W-07	COAD	0.2867
TCGA-F4-6459-01A-11R-1774-07	COAD	0.0993
TCGA-F4-6460-01A-11R-1774-07	COAD	0.1379
TCGA-F4-6461-01A-11R-1774-07	COAD	0.1132
TCGA-F4-6463-01A-11R-1723-07	COAD	0.1336
TCGA-F4-6569-01A-11R-1774-07	COAD	0.1759
TCGA-F4-6570-01A-11R-1774-07	COAD	0.2479
TCGA-F4-6703-01A-11R-1839-07	COAD	0.241
TCGA-F4-6704-11A-01R-1839-07	COAD	0.1289
TCGA-F4-6704-01A-11R-1839-07	COAD	0.0913
TCGA-F4-6805-01A-11R-1839-07	COAD	0.2137
TCGA-F4-6806-01A-11R-1839-07	COAD	0.257
TCGA-F4-6807-01A-11R-1839-07	COAD	0.1726
TCGA-F4-6808-01A-11R-1839-07	COAD	0.251
TCGA-F4-6809-01A-11R-1839-07	COAD	0.1482
TCGA-F4-6854-01A-11R-1928-07	COAD	0.1802
TCGA-F4-6855-01A-11R-1928-07	COAD	0.158
TCGA-F4-6856-01A-11R-1928-07	COAD	0.2831
TCGA-G4-6293-01A-11R-1723-07	COAD	0.2381
TCGA-G4-6294-01A-11R-1774-07	COAD	0.233
TCGA-G4-6295-01A-11R-1723-07	COAD	0.109
TCGA-G4-6297-01A-11R-1723-07	COAD	0.2381
TCGA-G4-6298-01A-11R-1723-07	COAD	0.2245
TCGA-G4-6299-01A-11R-1774-07	COAD	0.2101
TCGA-G4-6302-01A-11R-1723-07	COAD	0.2267
TCGA-G4-6303-01A-11R-1774-07	COAD	0.1438
TCGA-G4-6304-01A-11R-1928-07	COAD	0.2639
TCGA-G4-6306-01A-11R-1774-07	COAD	0.3071
TCGA-G4-6307-01A-11R-1723-07	COAD	0.1624
TCGA-G4-6309-01A-21R-1839-07	COAD	0.2374
[truncated: 5,106 more rows]
